# Supplementary material for: Mice with humanized FXR ligand-binding domain display distinct metabolic responses upon pharmacological FXR stimulation
Source: J Lipid Res. 2026 Jun 25;67(8):101088. doi: 10.1016/j.jlr.2026.101088 (PMC13396712; doi:10.1016/j.jlr.2026.101088)
Supplement: Supplementary Data 1 [file mmc1.zip › RNAseq_CountData_Male_under_basal_conditions_mmc1.txt]

	Male_mLBD_01	Male_mLBD_02	Male_mLBD_03	Male_mLBD_04	Male_mLBD_05	Male_mLBD_06	Male_mLBD_07	Male_mLBD_08	Male_hLBD_01	Male_hLBD_02	Male_hLBD_03	Male_hLBD_04	Male_hLBD_05	Male_hLBD_06	Male_hLBD_07	Male_hLBD_08
TrnP	2007	1271	1258	1269.5	1341	1339	1352	1695	989	1564	1378	2112	1749	1916	1826	1660.5
TrnT	156	109.5	109	181.25	136	139.25	113.5	129.5	80.75	128.25	122.5	155.25	161.42	123.75	147.25	143.5
CYTB	80040.5	47939.53	48385.17	66421.42	51967.33	60365.58	51014.33	49311.83	37800.75	57817.5	64272.33	72863.25	66646	60806.58	49738.92	66835.67
TrnE	1105.5	809.25	733.5	824.58	677.5	847.25	793.5	1024	550.5	777.25	753.25	1359.58	923.58	868.5	978.08	1061
ND6	94.83	85.25	74.33	103.75	194	111.25	60.5	68.5	25	151.75	228.75	119.08	67.75	128	127.42	147
ND5	17916.42	15130.33	11605.92	13100.08	17994.83	18972.17	18234.42	22416.42	9964	16106.5	17838.42	14005.42	16148.92	22402.58	13171.42	17219.33
TrnL2	156	131	119	165.5	115	162	124.5	179	81.5	89.5	117	140	159.5	115	148	164
TrnS2	256	141	160.25	221.08	179.67	193.92	169.17	217.25	107.25	143	149.75	282	243.42	193.58	242	244.33
TrnH	140.5	62.5	64.25	104.08	75.67	80.42	64.17	123.75	54.5	70.5	83.5	119.25	100.5	78.33	96	115.58
ND4	78230.12	46907.25	46126.35	63197.33	50771.25	59576.75	48243.17	50236.64	35884.61	58062.83	65822.92	71301.4	65153.08	65379.92	47205.33	64307.5
ND4L	1361.75	1215	1096	1316.75	1253.67	1494.08	1368	2021.58	1076.75	1411.75	1485.5	1068.5	1334.5	2035.25	1132.25	1294
TrnR	173	140.5	121.25	152	121.83	134.08	116.25	174.75	91.33	102.75	123.33	188.25	175.25	146.5	165	158.25
ND3	13247.75	7917.75	8274.58	11171.75	9104.33	10520.92	8304.08	8383.83	6210.33	10248	10686	12601.08	11040	10924.92	8390	11572.08
TrnG	288.5	196.17	188	307.58	265.92	246.75	197.92	284.08	157	250.5	231.58	324.17	296.17	220.42	201.08	303.92
COX3	59099.58	35048.75	36385.92	49423.25	39939.33	46090.33	37341.25	36692.83	27848.58	44526.95	47655.58	58002.25	48444.33	49782.25	37140.92	51879.17
ATP6	55533.17	33038.28	33948.62	44107.67	35801.33	41209.33	33277.25	34772.75	24747.5	40659.58	43238.92	53104.7	43561.5	43437	31767.42	42598.67
ATP8	3391.75	3114.17	3354.75	3936.67	4296.83	6007.58	5275.58	7214.42	2572.17	6190.75	3895.75	2938.17	5052.5	6404.83	2636.25	3324.33
TrnK	74.5	43.92	51.42	72.67	54.33	56.5	52	56.08	34.08	54.25	52.83	74	66.92	66.25	63.25	75.17
COX2	55050.06	32017.02	32768.43	44035.5	34880.46	42048.83	35242.85	33430.18	25408.11	41742.83	47263.99	53964.89	44858.75	49154.65	33442.43	47484.58
TrnD	337.91	194.25	207.25	276.66	214	251.5	223.66	216.58	159.16	243.58	262.58	348.99	261.91	271.58	219.58	273.16
TrnS1	948	638.83	555.66	731	610.5	714.66	657.83	949.33	471.5	529.33	541.83	1153.99	927	640	880.83	849
COX1	97611.69	56802.73	57726.5	75174.8	63164.48	77224.08	64428.62	61804.65	46789.89	74792.24	83680.61	92706.46	75457.09	88909.39	58042.15	84754.76
TrnY	44.83	26.67	26.5	56.67	31.5	28.83	31.67	44	18.5	26.5	31.08	50	44	24.33	39.83	43.83
TrnC	159.5	111.33	106.5	221	151.33	154	128.5	157.5	72.5	99.5	104.25	212.5	155.33	117.5	194	192.5
TrnN	219.75	151.33	143.58	163.66	137.75	148.66	154.91	203.66	96	128.91	130.08	242.25	195.25	148.5	203.41	193.33
TrnA	1560.42	1066	986.33	1215.83	995.7	1154.17	1092.67	1494.08	737.42	901.67	895.33	1673.5	1418.75	1099.08	1534.5	1426.25
TrnW	182.25	85.83	108.83	171.42	138.42	120.75	112.08	140.5	77.83	132.5	128.75	180.17	166.17	138.25	105.25	144.83
ND2	78513.25	50153.67	46282	65180.83	58828.5	66520.83	52721.54	58791	37306.03	62615.92	68119.83	70925.08	63696.75	69495.81	50220.42	67247.83
TrnM	2105	1275.5	1138	1573.5	1687	1650	1455	1537.5	936.5	1461.5	1582.5	2328.5	1614	1862	1476	2154
TrnQ	619.5	428	413.5	561	403	513.5	424.5	601.5	281	344	370.64	662	592.5	434	619.5	587
TrnI	1514.17	878.5	986	1484.93	1113.42	1335.12	915	1153.67	733.58	1189.67	1172.08	1384.08	1367.5	1737.93	1142.33	1233.17
ND1	45415.83	28861.75	27362.17	37841.77	31069.83	38475.53	29532	28126.17	21400.25	36953.83	41470.17	46915.83	36571.33	39955.43	27548.25	40856.5
TrnL1	954	654.5	623.5	793.5	674.33	815.5	581.33	719.83	510.33	814	906.33	1033.83	901	897.17	736	856
mt-Rnr2	591778.5	448874	448491.58	589386.75	692998.87	726637.58	580228.08	609838.16	347332.58	780848.17	637375.29	462257	621990.78	788387.42	447879.83	706576.08
TrnV	759.83	464.83	403	550.5	543.83	559.17	425.83	548.5	377.17	606	510.83	686	600	541.33	510.33	728.5
mt-Rnr1	278994.51	208661.75	207582.37	303490.42	420946.33	310914.67	256485.67	275487.77	123120.42	427251.31	330309.33	254995.83	273621.83	405730.87	225659.67	418427.17
TrnF	60	28	38	50.17	35	52	39.83	86.5	32	43.5	27.5	66	88.33	43.83	47.5	47.5
LOC118568479	4.32	5.54	4.52	5.04	2.72	7.11	4.93	4.62	4.59	6.46	9.46	7.39	4.78	9.87	4.5	7.8
Pisd-ps3	278.21	259.83	283.33	387.78	326.06	243.86	194.92	193.67	208.03	271.39	302.59	322.06	304.14	389.43	182.72	232.67
LOC100861738	20.33	7.92	8.75	15.42	16.67	12.67	13.33	10.33	10.42	14.5	17.67	19.42	14.87	19.42	10.5	13.25
LOC118568478	0.93	2.11	1.57	1.7	2.07	0.6	1.87	0.57	0	4.63	3.07	2.07	0.11	1.74	2.4	2.6
LOC100861749	6	5	4.83	11.5	8.5	4	3	3	5	6.5	9	8	8	6.5	5	4.5
LOC118568476	0	0	0	0	0	0	0	0	0	0	0	0	0	0	0	0
LOC434608	0	0	0	0	0	0	0	0	0	0	0	0	0	0	0	0
LOC673652	9.86	5.85	7.63	7.83	8.67	7.28	5.68	5.32	6.32	10.03	8.13	7.14	10.03	9.43	6.78	10.63
LOC102639428	0.03	0	0	0	0.07	0	0	0.03	0.03	0	0.03	0	0.07	0.03	0	0.03
LOC100040974	0	0.75	0.5	0.5	0.5	0	0.25	0	0	0	0	1.5	2.25	0	0.5	0
LOC115489316	0	0	1	0.03	0	0	0	0	0	0	0	0	1.53	0	0	0
LOC674011	0	0	0	0	0	0	0	0	0	0	0	0	0	0	0	0
LOC100043931	0	0	0	0	0	0	0	0	0	0	0	0	0	0	0	0
LOC100042019	395.03	248.71	260.89	377.72	263.28	334.06	254.78	295.05	211.45	331.36	337.38	406.05	452.84	381.39	290.21	329.91
LOC630077	5.76	3.87	2.86	4.99	2.49	5.7	3.1	4.54	2.4	3.61	4.14	5.27	4.09	5.8	2.92	4.1
LOC115489317	5.58	3.87	2.79	4.62	2.35	5.39	3.03	4.14	2.33	3.43	4	5.24	4.02	5.69	2.81	3.94
LOC100861691	0	0.03	0.03	0.07	0.07	0	0.03	0	0	0	0	0	0	0.05	0	0
LOC108168645	0.67	0.53	0.83	0.33	1	0.79	0.67	0	1.42	2.17	0.33	0.33	0	0.37	1.33	1.4
Gm33272	1.5	2.5	0	1	2.5	0.04	3.5	0	0.06	5.5	3	1	4	3	0	2
Erdr1	197	124.67	68.83	72.5	103.17	78.83	90.5	90.5	75	167.33	133.33	106.33	140.33	199.33	91.17	81
Mid1-ps1	4.17	3	4.33	1.83	6.17	3.33	2.5	2.83	4.5	8	4.33	4.83	4.5	12	1.25	4
G530011O06Rik	3.33	1.53	1.17	1.67	1	1.43	1.33	0	3	4.9	2	0.67	0.03	0.67	1.67	2.17
Gm52481	0	0	0	0	1	0	0	0	1	0	0	0.18	0	1	0	0
Gm20837	0	0	0	0	0	0	0	0	0	0	0	0	0	0	0	0
Gm20879	0	0	0	0	0	0	0	0	0	0	0	0	0	0	0	0
Gm21996	0	0	0	0	0	0	0	0	0	0	0	0	0	0	0	0
Gm21838	0	0	0	0	0	0	0	0	0	0	0	0	0	0	0	0
Gm21287	0	0	0	0	0	0	0	0	0	0	0	0	0	0	0	0
Gm20819	0	0.5	0.5	1.03	0.03	0	0	0	0	0	0	0.5	0	0	0	0
Gm20906	0	0	0.03	0.03	0.03	0	0	0	0	0	0	0.03	0	0	0.03	0
Gm21813	0	0	0	0	0	0	0	0	0	0	0	0	0	0	0	0
Gm21477	0.03	0	0.03	0.03	0.1	0	0	0	0.08	0	0	0	0	0.08	0.03	0
Gm21470	0	0	0	0	0	0	0	0	0	0	0	0	0	0	0	0
Gm21462	0	0	0	0	0	0	0	0	0	0	0	0	0	0	0	0
Gm20860	0	0	0	0	0	0	0	0	0	0	0	0	0	0	0	0
Vmn2r-ps156	0	0	0	0	0	0	0	0	0	0	0	0	0	0	0	0
Vmn2r-ps157	0	0	0	0	0	0	0	0	0	0	0	0	0	0	0	0
Gm20861	0	0	0	0	0	0	0	0	0	0	0	0	0	0	0	0
Gm21435	0	0	0	0	0	0	0	0	0	0	0	0	0	0	0	0
Gm20854	0	0	0	0	0	0	0	0	0	0	0	0	0	0	0	0
Gm20856	0	0	0	0	0	0	0	0	0	0	0	0	0	0	0	0
Vmn2r-ps152	0	0	0	0	0	0	0	0	0	0	0	0	0	0	0	0
Vmn2r-ps153	0	0	0	0	0	0	0	0	0	0	0	0	0	0	0	0
Vmn2r-ps154	0	0	0	0	0	0	0	0	0	0	0	0	0	0	0	0
Vmn2r-ps155	0	0	0	0	0	0	0	0	0	0	0	0	0	0	0	0
Gm21409	0.03	0.03	0.03	0.07	0.03	0	0	0.03	0	0	0	0.03	0	0.05	0	0.03
Gm21394	0	0	0	0	0	0	0	0	0	0	0	0	0	0	0	0
Gm21380	0	0	0	0	0	0	0	0	0	0	0	0	0	0	0	0
Gm20863	0	0	0	0	0	0	0	0	0	0	0	0	0	0	0	0
Gm20862	0	0	0	0	0	0	0	0	0	0	0	0	0	0	0	0
LOC118568457	0	0	0	0	0	0	0	0	0	0	0	0	0	0	0	0
Gm21344	0	0	0	0	0	0	0	0	0	0	0	0	0	0	0	0
Gm21333	0	0	0	0	0	0	0	0	0	0	0	0	0	0	0	0
Gm21317	0	0	0.07	0.07	0.03	0	0	0	0	0	0	0	0	0.05	0.03	0.03
Gm20801	0	0	0	0	0	0	0	0	0	0	0	0	0	0	0	0
Gm20912	0	0	0	0	0	0	0	0	0	0	0	0	0	0	0	0
Gm20911	0	0.03	0.03	0	0.1	0	0	0	0.08	0	0	0	0	0.05	0	0.03
Gm21282	0	0	0	0	0	0	0	0	0	0	0	0	0	0	0	0
Gm20841	0	0	0	0	0	0	0	0	0	0	0	0	0	0	0	0
Gm20791	0	0	0	0	0	0	0	0	0	0	0	0	0	0	0	0
Gm21257	0	0	0	0	0	0	0	0	0	0	0	0	0	0	0	0
LOC118568456	0	0	0	0	0	0	0	0	0	0	0	0	0	0	0	0
Gm21248	0	0	0	0	0	0	0	0	0	0	0	0	0	0	0	0
Gm21242	0	0	0	0	0	1	0	0	0	0	0	0	0	0	0	0
Gm20916	0	0	0	0.07	0.03	0	0	0	0	0	0	0.03	0	0.08	0	0
Gm20917	0	0	0	0	0	0	0	0	0	0	0	0	0	0	0	0
Gm20919	0	0	0	0	0	0	0	0	0	0	0	0	0	0	0	0
Gm20806	0	0	0	0	0	0	0	0	0	0	0	0	0	0	0	0
Gm20808	0	0	0	0	0	0	0	0	0	0	0	0	0	0	0	0
LOC118568458	0	0	0	0	0	0	0	0	0	0	0	0	0	0	0	0
Orly	0	0.03	0	0	0	0.03	0	0	0	0	0	0	0	0	0	0
Gm21198	0	0	0	0	0	0	0	0	0	0	0	0	0	0	0	0
Gm20867	0	0	0	0	0	0	0	0	0	0	0	0	0	0	0	0
Gm21650	0	0.03	0	0.03	0	0	0	0	0	0	0	0	0	0	0	0
Gm21638	0	0.03	0	0.03	0	0	0	0	0	0	0	0.03	0	0	0	0
Gm20859	0	0	0	0	0	0	0	0	0	0	0	0	0	0	0	0
Gm21180	0	0	0	0	0	0	0	0	0	0	0	0	0	0	0	0
Gm46713	0	0	0	0	0	0	0	0	0	0	0	0	0	0	0	0
Gm21163	0	0	0	0	0	0	0	0	0	0	0	0	0	0	0	0
Gm21155	0	0	0	0	0	0	0	0	0	0	0	0	0	0	0	0
Gm20850	0	0.03	0	0.07	0.03	0	0	0	0	0	0	0.03	0	0.05	0.07	0
Gm21111	0	0	0	0	0	0	0	0	0	0	0	0	0	0	0	0
Gm20814	0.03	0.03	0.03	0.03	0.07	0	0	0.03	0	0	0	0	0	0.05	0	0
Gm20813	0	0	0	0	0	0	0	0	0	0	0	0	0	0	0	0
Vmn2r-ps142	0	0	0	0	0	0	0	0	0	0	0	0	0	0	0	0
Vmn2r-ps141	0	0	0	0	0	0	0	0	0	0	0	0	0	0	0	0
Gm21076	0	0	0	0	0	0	0	0	0	0	0	0	0	0	0	0
Gm29109	0	0	0	0	0	0	0	0	0	0	0	0	0	0	0	0
Gm20805	0	0	0	0	0	0	0	0	0	0	0	0	0	0	0	0
Gm21715	0	0	0	0	0	0	0	0	0	0	0	0	0	0	0	0
Gm20903	0	0	0.07	0.07	0.07	0	0	0	0	0	0	0	0	0.05	0.03	0.03
Gm20902	0	0	0	0	0	0	0	0	0	0	0	0	0	0	0	0
Gm21683	0	0	0	0	0	0	0	0	0	0	0	0	0	0	0	0
Gm20800	0	0	0	0	0	0	0	0	0	0	0	0	0	0	0	0
Gm20848	0	0	0	0	0	0	0	0	0	0	0	0	0	0	0	0
Gm20847	0	0	0	0	0	0	0	0	0	0	0	0	0	0	0	0
Gm20846	0	0	0	0	0	0	0	0	0	0	0	0	0	0	0	0
Gm20844	0	0	0	0	0	0	0	0	0	0	0	0	0	0	0	0
Gm20843	0	0.03	0	0	0.03	0	0	0	0	0	0	0.03	0	0	0	0
Gm20842	0	0	0	0	0	0	0	0	0	0	0	0	0	0	0	0
Gm46712	0	0	0	0	0	0	0	0	0	0	0	0	0	0	0	0
1700040F15Rik	0	0	0	0.03	0.07	0	0	0	0	0	0	0	0	0	0	0
Gm20868	0	0	0	0	0	0	0	0	0	0	0	0	0	0	0	0
Gm20866	0	0	0	0	0	0	0	0	0	0	0	0	0	0	0	0
Gm28840	0	0.03	0	0	0	0	0.03	0	0	0	0	0	0	0	0	0
Gm20886	0	0	0	0	0	0	0	0	0	0	0	0	0	0	0	0
Gm20888	0	0	0	0	0	0	0	0	0	0	0	0	0	0	0	0
4932431L22Rik	0	0	0	0	0	0	0	0	0	0	0	0	0	0	0	0
Gm21118	0	0	0	0	0	0	0	0	0	0	0	0	0	0	0	0
Gm21672	0	0	0	0	0	0	0	0	0	0	0	0	0	0	0	0
Gm21524	0	0	0	0	0	0	0	0	0	0	0	0	0	0	0	0
Gm20932	0	0	0	0	0	0	0	0	0	0	0	0	0	0	0	0
Gm21160	0	0	0	0	0	0	0	0	0	0	0	0	0	0	0	0
Gm21151	0	0	0	0	0	0	0	0	0	0	0.03	0	0	0	0	0
Gm20818	0	0	0	0	0	0	0	0	0	0	0	0	0	0	0	0
Gm29452	0	0	0	0	0	0	0	0	0	0	0	0	0	0	0	0
Gm20816	0	0	0	0	0	0	0	0	0	0	0.03	0	0	0	0	0
Gm21127	0	0	0	0	0	0	0	0	0	0	0	0	0	0	0	0
Gm20937	0	0.03	0	0	0	0	0	0	0	0	0	0	0	0	0	0
Gm20935	0	0	0	0	0	0	0	0	0	0	0.03	0	0	0	0	0
Gm21806	0	0	0	0	0	0	0	0	0	0	0	0	0	0	0	0
Gm20874	0	0.03	0	0.03	0.03	0	0	0.03	0	0	0	0.03	0	0	0	0
Gm21794	0	0	0	0	0	0	0	0	0	0	0	0	0	0	0	0
Gm21114	0	0	0	0	0	0	0	0	0	0	0	0	0	0	0	0
Gm28646	0	0	0	0	0	0	0	0	0	0	0	0	0	0	0	0
Ssty2	0	0	0	0	0	0	0	0	0	0	0	0	0	0	0	0
Gm20852	0	0	0	0	0	0	0	0	0	0	0	0	0	0	0	0
Gm20933	0	0	0	0	0	0	0	0	0	0	0	0	0	0	0	0
Gm20934	0	0	0	0	0	0	0	0	0	0	0	0	0	0	0	0
Gm20936	0	0	0	0	0	0	0	0	0	0	0	0	0	0	0	0
Gm20736	0	0.03	0.07	0.03	0.03	0	0.03	0.03	0	0	0	0.1	0	0	0.07	0
Gm20924	0	0	0	0	0	0	0	0	0	0	0	0	0	0	0	0
Gm21171	0	0.03	0	0.03	0	0	0	0.03	0	0	0	0.03	0	0	0	0
Gm20921	0	0	0	0	0	0	0	0	0	0	0	0	0	0	0	0
Gm46711	0	0	0	0	0	0	0	0	0	0	0	0	0	0	0	0
Gm20908	0	0	0	0.03	0	0	0	0	0	0	0	0.03	0	0	0.03	0.03
Gm20907	0	0	0	0	0	0	0	0	0	0	0	0	0	0	0	0
Gm20882	0	0	0	0	0	0	0	0	0	0	0	0	0	0	0	0
Gm21654	0	0	0	0	0	0	0	0	0	0	0	0	0	0	0	0
Gm20885	0	0	0	0.03	0.03	0	0	0	0	0	0	0	0	0	0	0
Gm21634	0	0	0	0	0	0	0	0	0	0	0	0	0	0	0	0
Gm46710	0	0	0	0	0	0	0	0	0	0	0	0	0	0	0	0
Gm21627	0	0.03	0	0	0.03	0	0	0	0	0	0	0	0	0	0.03	0
Gm21617	0	0	0	0	0	0	0	0	0	0	0	0	0	0	0	0
Gm21530	0	0	0	0	0	0	0	0	0	0	0	0	0	0	0	0
Gm20823	0	0	0	0	0	0	0	0	0	0	0	0	0	0	0	0
Gm21518	0	0.03	0	0.03	0	0	0	0	0	0	0	0	0	0	0	0
Gm20804	0	0	0	0	0	0	0	0	0	0	0	0	0	0	0	0
Gm20803	0	0	0	0	0	0	0	0	0	0	0	0	0	0	0	0
Gm46709	0	0	0	0	0	0	0	0	0	0	0	0	0	0	0	0
Gm21573	0	0	0	0	0	0	0	0	0	0	0	0	0	0	0	0
LOC108168536	0	0	0	0	0	0	0	0	0	0	0	0	0	0	0	0
Gm21918	0	0	0	0	0	0	0	0	0	0	0	0	0	0	0	0
Gm28891	0	0	0	0	0	0	0	0	0	0	0	0	0	0	0	0
Gm21843	0	0	0	0	0	0	0	0	0	0	0	0	0	0	0	0
Gm20871	0	0.03	0.03	0	0.03	0	0	0	0	0	0	0	0	0	0	0
Gm21758	0	0	0	0	0	0	0	0	0	0	0	0	0	0	0	0
Gm21861	0	0	0	0	0	0	0	0	0	0	0	0	0	0	0	0
Gm28326	0	0	0	0	0	0	0	0	0	0	0	0	0	0	0	0
Gm21724	0	0	0	0	0	0	0	0	0	0	0	0	0	0	0	0
Gm21943	0	0	0	0	0	0	0	0	0	0	0	0	0	0	0	0
Sly	0.03	0	0.03	0.03	0.1	0	0	0.25	0	0	0	0.07	0	0.11	0	0
Gm20913	0	0	0	0	0	0	0	0	0	0	0	0	0	0	0	0
LOC118568459	0	0	0	0	0	0	0	0	0	0	0	0	0	0	0	0
Gm21340	0	0	0	0	0	0	0	0	0	0	0	0	0	0	0	0
Gm21330	0	0	0	0	0	0	0	0	0	0	0	0	0	0	0	0
Gm20931	0	0	0.07	0.03	0.07	0	0	0.32	0	0	0	0	0	0.05	0	0
Gm20930	0	0	0	0	0	0	0	0	0	0	0	0	0	0	0	0
Gm20927	0	0	0	0	0	0	0	0	0	0	0	0	0	0	0	0
Gm21302	0	0	0	0	0	0	0	0	0	0	0	0	0	0	0	0
Vmn2r-ps151	0	0	0	0	0	0	0	0	0	0	0	0	0	0	0	0
Vmn2r-ps150	0	0	0	0	0	0	0	0	0	0	0	0	0	0	0	0
Gm20929	0	0.03	0	0.07	0.03	0	0	0.03	0	0	0	0.03	0	0.03	0	0.03
Gm20747	0	0	0	0	0	0	0	0	0	0	0	0	0	0	0	0
Gm21285	0	0	0	0	0	0	0	0	0	0	0	0	0	0	0	0
Gm21275	0	0	0	0	0	0	0	0	0	0	0	0	0	0	0	0
Gm21268	0	0	0	0	0	0	0	0	0	0	0	0	0	0	0	0
Gm21258	0	0	0.07	0.03	0	0	0.03	0.03	0	0	0	0	0	0	0.07	0
Gm21249	0	0	0	0	0	0	0	0	0	0	0	0	0	0	0	0
Gm20923	0	0.03	0	0.03	0	0	0	0	0	0	0	0.03	0	0	0.03	0
Gm21245	0	0	0	0	0	0	0	0	0	0	0	0	0	0	0	0
Gm46708	0	0	0	0	0	0	0	0	0	0	0	0	0	0	0	0
Gm20920	0	0.03	0	0.07	0.03	0	0	0	0	0	0	0.03	0	0	0.03	0.03
Gm21396	0	0	0	0	0	0	0	0	0	0	0	0	0	0	0	0
Gm21387	0	0	0	0	0	0	0	0	0	0	0	0	0	0	0	0
Gm20884	0	0	0	0	0	0	0	0	0	0	0	0	0	0	0	0
Gm21117	0	0.03	0	0	0.03	0	0	0.03	0	0	0	0	0	0	0	0
Gm20887	0	0	0	0	0	0	0	0	0	0	0	0	0	0	0	0
Gm20889	0	0	0	0	0	0	0	0	0	0	0	0	0	0	0	0
Gm46707	0	0	0	0	0	0	0	0	0	0	0	0	0	0	0	0
Gm20883	0	0.03	0	0	0.07	0	0	0	0	0	0	0	0	0.03	0	0
Gm20881	0	0	0	0	0	0	0	0	0	0	0	0	0	0	0	0
Gm20880	0	0	0	0	0	0	0	0	0	0	0	0	0	0	0	0
Gm21316	0	0	0	0	0	0	0	0	0	0	0	0	0	0	0	0
Gm21209	0	0	0	0.03	0.03	0	0	0	0	0	0	0.03	0	0	0.03	0
LOC118567358	0	0	0	0	0	0	0	0	0	0	0	0	0	0	0	0
Gm21308	0	0	0	0	0	0	0	0	0	0	0	0	0	0	0	0
Gm46706	0	0	0	0	0	0	0	0	0	0	0	0	0	0	0	0
Gm28553	0	0.03	0.03	0.07	0	0	0	0.03	0	0	0	0	0	0	0.03	0
Gm21281	0	0	0	0	0	0	0	0	0	0	0	0	0	0	0	0
Gm21191	0	0	0	0	0.03	0	0	0	0	0	0	0.03	0	0	0.03	0
Gm20792	0	0	0	0	0	0	0	0	0	0	0	0	0	0	0	0
Gm21751	0	0	0	0	0	0	0	0	0	0	0	0	0	0	0	0
Gm21170	0	0	0.03	0.07	0.03	0	0	0	0	0	0	0.03	0	0	0	0
Gm21256	0	0	0	0	0	0	0	0	0	0	0	0	0	0	0	0
LOC118568467	0	0	0	0	0	0	0	0	0	0	0	0	0	0	0	0
Gm21247	0	0	0	0	0	0	0	0	0	0	0	0	0	0	0	0
Gm29647	0	0	0	0	0	0	0	0	0	0	0	0	0	0	0	0
LOC118567357	0	0	0	0	0	0	0	0	0	0	0	0	0	0	0	0
Gm28459	0	0	0	0	0	0	0	0	0	0	0	0	0	0	0	0
LOC118568466	0	0	0	0	0	0	0	0	0	0	0	0	0	0	0	0
Gm21783	0	0	0	0	0	0	0	0	0	0	0	0	0	0	0	0
LOC118568465	0	0	0	0	0	0	0	0	0	0	0	0	0	0	0	0
Gm21739	0	0	0	0	0	0	0	0	0	0	0	0	0	0	0	0
Gm21241	0	0	0.03	0.03	0.03	0	0	0.03	0	0	0	0.03	0	0	0	0
LOC118568464	0	0	0	0	0	0	0	0	0	0	0	0	0	0	0	0
Gm28504	0	0	0	0	0	0	0	0	0	0	0	0	0	0	0	0
Gm21805	0	0	0	0	0	0	0	0	0	0	0	0	0	0	0	0
Gm29276	0	0	0	0	0	0	0	0	0	0	0	0	0	0	0	0
LOC118568463	0	0	0	0	0	0	0	0	0	0	0	0	0	0	0	0
Gm20827	0	0	0	0	0	0	0	0	0	0	0	0	0	0	0	0
Gm28597	0	0	0.12	0	0	0	0	0	0.14	0	0	0.17	0	0.17	0	0
Gm46705	0	0	0	0	0	0	0	0	0	0	0	0	0	0	0	0
Gm46704	0	0	0	0	0	0	0	0	0	0	0	0	0	0	0	0
Gm20832	0	0	0.16	0	0	0	0	0	0.14	0	0	0.2	0	0.25	0	0.03
Gm20795	0	0	0	0	0	0	0	0	0	0	0	0	0	0	0	0
Gm20793	0	0	0	0	0	0	0	0	0	0	0	0	0	0	0	0
Gm21865	0	0	0	0.03	0.07	0	0	0	0	0	0	0.03	0	0	0	0
Gm28371	0	0	0	0	0	0	0	0	0	0	0	0	0	0	0	0
Gm20901	0	0.03	0.03	0.03	0.07	0	0	0	0	0	0	0.03	0	0	0.03	0
Gapdh-ps15	147.79	92.05	94.73	120.51	102.16	122.56	103.89	89.49	70.22	110.95	127.13	146.15	124.27	139.1	91.52	131.21
Gm20897	0	0.03	0.03	0.03	0.07	0	0	0	0	0	0	0.03	0	0.05	0.07	0
Gm20738	0	0	0	0	0	0	0	0	0	0	0.03	0	0	0	0	0
Gm20905	0	0	0.03	0.03	0.03	0	0	0	0	0	0	0.03	0	0	0.03	0
Gm20835	0	0	0.07	0	0.03	0	0	0	0	0	0	0	0	0	0.03	0
Gm46703	0	0	0	0	0	0	0	0	0	0	0	0	0	0	0	0
Gm20898	0	0	0	0	0	0	0	0	0	0	0	0	0	0	0	0
Gm46702	0	0	0	0	0	0	0	0	0	0	0	0	0	0	0	0
Gm20896	0	0.03	0.07	0.03	0.03	0	0	0	0.08	0	0	0.03	0	0.05	0	0
Gm20798	0	0	0	0	0	0	0	0	0	0	0.03	0	0	0	0	0
Vmn2r-ps143	0	0	0	0	0	0	0	0	0	0	0	0	0	0	0	0
Vmn2r-ps144	0	0	0	0	0	0	0	0	0	0	0	0	0	0	0	0
Gm20799	0	0	0	0	0	0	0	0	0	0	0	0	0	0	0	0
Gm20855	0	0.03	0.03	0.03	0.1	0	0	0.03	0.08	0	0	0.03	0	0.05	0.03	0
Gm20853	0	0	0	0	0	0	0	0	0	0	0.03	0	0	0	0	0
Gm21201	0	0	0	0	0	0	0	0	0	0	0.03	0	0	0	0	0
Gm21184	0	0	0	0	0	0	0	0	0	0	0	0	0	0	0	0
Gm21647	0	0	0.03	0.03	0.07	0	0	0.03	0	0	0	0	0	0	0.03	0
Gm21745	0	0	0	0	0	0	0	0	0	0	0	0	0	0	0	0
Gm20838	0	0	0	0	0	0	0	0	0	0	0	0	0	0	0	0
Gm21756	0	0	0.03	0	0.03	0	0	0.03	0	0	0	0	0	0	0.03	0
Gm21810	0	0	0	0	0	0	0	0	0	0	0	0	0	0	0	0
Gm21094	0	0	0	0	0	0	0	0	0	0	0	0	0	0	0	0
Gm21753	0	0	0	0	0	0	0	0	0	0	0	0	0	0	0	0
LOC102639191	0	0	0	0	0	0	0	0	0	0	0	0	0	0	0	0
Gm21737	0	0	0.03	0.03	0.03	0	0	0.03	0	0	0	0	0	0	0	0
Gm21908	0	0	0	0	0	0	0	0	0	0	0	0	0	0	0	0
Gm29582	0	0	0	0	0	0	0	0	0	0	0	0	0	0	0	0
Gm28091	0	0	0	0	0	0	0	0	0	0	0	0	0	0	0	0
Gm28093	0	0	0	0	0	0	0	0	0	0	0	0	0	0	0	0
Gm29317	0	0	0	0	0	0	0	0	0	0	0	0	0	0	0	0
Gm21679	0	0	0	0	0	0	0	0	0	0	0	0	0	0	0	0
Gm20810	0	0	0	0	0	0	0	0	0	0	0	0	0	0	0	0
Gm21642	0	0	0	0	0	0	0	0	0	0	0	0	0	0	0	0
Gm20894	0	0.03	0.03	0.07	0.1	0	0	0.03	0	0	0	0.03	0	0.05	0.03	0
Gm20893	0	0	0	0	0	0	0	0	0	0	0.03	0	0	0	0	0
Gm20891	0	0	0	0	0	0	0	0	0	0	0	0	0	0	0	0
Gm21506	0	0	0	0	0	0	0	0	0	0	0	0	0	0	0	0
LOC118568462	0	0	0	0	0	0	0	0	0	0	0	0	0	0	0	0
Gm21488	0	0	0.03	0.03	0.1	0	0	0.03	0	0	0	0	0	0.05	0	0
Gm21476	0	0	0	0	0	0	0	0	0	0	0.03	0	0	0	0	0
Gm20892	0	0	0	0	0	0	0	0	0	0	0	0	0	0	0	0
LOC118568461	0	0	0	0	0	0	0	0	0	0	0	0	0	0	0	0
Gm20890	0	0	0.1	0.03	0.07	0	0	0	0	0	0	0.03	0	0.05	0.03	0
Gm20895	0	0	0	0	0	0	0	0	0	0	0.03	0	0	0	0	0
Gm21443	0	0	0	0	0	0	0	0	0	0	0.03	0	0	0	0	0
Gm20858	0	0	0.03	0.03	0.03	0	0	0	0	0	0	0.03	0	0.05	0.07	0
Gm21427	0	0	0	0	0	0	0	0	0	0	0.03	0	0	0	0	0
Gm20857	0	0.07	0.07	0.07	0.07	0	0.03	0	0	0	0	0.07	0	0.08	0	0.03
Gm21412	0	0	0	0	0	0	0	0	0	0	0.03	0	0	0	0	0
Gm20809	0	0	0	0	0	0	0	0	0	0	0.03	0	0	0	0	0
Gm20840	0	0	0	0	0	0	0	0	0	0	0	0	0	0	0	0
Gm29740	0	0	0	0	0.07	0	0	0	0	0	0	0	0	0	0	0
Gm20926	0	0	0	0	0	0	0	0	0	0	0.03	0	0	0	0	0
Gm20925	0	0	0	0	0	0	0	0	0	0	0.03	0	0	0	0	0
Gm21661	0	0	0	0	0	0	0	0	0	0	0.03	0	0	0	0	0
Gm21469	0	0	0	0	0	0	0	0	0	0	0	0	0	0	0	0
Gm21366	0	0.03	0.07	0.07	0.07	0	0	0	0	0	0	0.03	0	0.08	0	0
Gm21065	0	0	0	0	0	0	0	0	0	0	0	0	0	0	0	0
Gm20865	0	0	0	0	0	0	0	0	0	0	0.03	0	0	0	0	0
Gm20909	0	0	0	0	0	0	0	0	0	0	0	0	0	0	0	0
Gm20910	0	0	0	0	0	0	0	0	0	0	0	0	0	0	0	0
Gm36891	0	0	0	0	0	0	0	0	0	0	0	0	0	0	0	0
Gm35843	0	0	0	0	0	0	0	0	0	0	0	0	0	0	0	0
Gm21763	0	0	0	0	0	0	0	0	0	0	0	0	0	0	0	0
Gm35134	0	0	0.03	0	0.03	0	0	0	0	0	0	0	0	0	0	0
Gm21678	0	0	0	0	0	0	0	0	0	0	0	0	0	0	0	0
Gm21660	0	0	0	0	0	0	0	0	0	0	0	0	0	0	0	0
Gm20851	0	0	0	0	0	0	0	0	0	0	0	0	0	0	0	0
Ssty1	0	0	0	0	0	0	0	0	0	0	0	0	0	0	0	0
Gm20831	0	0	0	0	0	0	0	0	0	0	0	0	0	0	0	0
Srsy	0	0	0	0	0	0	0	0	0	0	0	0	0	0	0	0
Gm20772	0	0	0	0	0	0	0	0	0	0	0	0	0	0	0	0
Gm20833	0	0	0	0	0	0	0	0	0	0	0	0	0	0	0	0
Gm20739	0	0	0	0	0	0	0	0	0.5	0	0	0	0	0.03	0	0
Gm20780	0	0	0	0	0	0	0	0	0	0	0	0	0	0.03	0	0
Rbm31y	0	0	0	0	0	0	0	0	0	0.5	0	0	0	0	0	0
Gm20781	0	0	0	0	0	0	0	0	0	0	0.03	0	0	0	0	0
Gm20877	0	0	0	0	0	0	0	0	0	0	0	0	0	0	0	0
Gm20770	0	0	0	0	0	0	0	0	0	0	0	0	0	0	0	0
Gm46701	0	0	0	0	0	0	0	0	0	0	0	0	0	0	0	0
Gm20822	0	0	0	0	0	0	0	0	0	0	0	0	0	0	0	0
Vmn2r-ps146	0	0	0	0	0	0	0	0	0	0	0	0	0	0	0	0
Gm38185	0	0	0	0	0	0	0	0	0	0	0	0	0	0	0	0
Gm31511	0	0	0	0	0	0	0	0	0	0	0	0	0	0	0	0
Gm31186	0	0	0	0	0	0	0	0	0	0	0	0	0	0	0	0
Gm30737	0	0	0	0	0.07	0	0	0.03	0	0	0	0	0	0	0	0
Gm20928	0	0	0	0	0	0	0	0	0	0	0	0	0	0	0	0
Gm20836	0	0	0	0	0	0	0	0	0	0	0	0	0	0	0	0
Gm20773	0	0	0	0	0	0	0	0	0	0	0	0	0	0	0	0
Gm21454	0	0	0	0	0	0	0	0	0	0	0	0	0	0	0	0
Gm21440	0	0	0	0	0	0	0	0	0	0	0	0	0	0	0	0
Gm21828	0	0	0	0	0	0	0	0	0	0	0	0	0	0	0	0
Gm21425	0	0	0	0	0	0	0	0	0	0	0	0	0	0	0	0
Gm20807	0	0	0	0	0	0	0	0	0	0	0	0	0	0	0	0
Gm21393	0	0	0	0	0	0	0	0	0.5	0	0	0	0	0	0	0
Gm21513	0	0	0	0	0	0	0	0	0	0	0	0	0	0.03	0	0
Gm21379	0	0	0	0	0	0	0	0	0	0.5	0	0	0	0	0	0
Gm20812	0	0	0	0	0	0	0	0	0	0	0	0	0	0	0	0
Gm46700	0	0	0	0	0	0	0	0	0	0	0	0	0	0	0	0
Gm20828	0	0	0	0	0	0	0	0	0	0	0	0	0	0	0	0
Vmn2r-ps147	0	0	0	0	0	0	0	0	0	0	0	0	0	0	0	0
Gm20776	0	0	0	0	0	0	0	0	0	0	0	0	0	0	0	0
Gm20777	0	0	0	0	0	0	0	0	0	0	0	0	0	0	0	0
Gm20775	12	9.5	10	17	13.5	9.5	9.5	9	4.5	11	18	10.95	10.5	10.5	10	12
Gm20737	0	0	0	0	0	0	0	0	0	0	0	0	0	0	0	0
Gm20834	0	0	0	0	0	0	0	0	0	0	0	0	0	0	0	0
Gm21310	0	0	0	0	0	0	0	0	0	0	0	0	0	0	0	0
Gm21301	0	0	0	0	0	0	0	0	0	0	0	0	0	0	0	0
Gm21292	0	0	0	0	0	0	0	0	0	0	0	0	0	0	0	0
Gm20815	0	0	0	0	0	0	0	0	0	0	0	0	0	0	0	0
Gm20824	0	0.03	0.03	0.03	0.07	0	0.03	0.03	0	0	0	0.03	0	0.08	0	0.03
Gm20825	0	0	0	0	0	0	0	0	0	0	0	0	0	0	0	0
Gm28576	0	0.03	0	0.03	0.03	0	0	0	0	0	0	0.03	0	0	0	0
Gm46699	0	0	0	0	0	0	0	0	0	0	0	0	0	0	0	0
Vmn2r-ps149	0	0	0	0	0	0	0	0	0	0	0	0	0	0	0	0
Gm20826	0	0	0	0	0	0	0	0	0	0	0	0	0	0	0	0
Gm28998	0	0.03	0.03	0.07	0.07	0	0	0	0	0	0	0.03	0	0	0	0
Gm46698	0	0	0	0	0	0	0	0	0	0	0	0	0	0	0	0
Gm21244	0	0	0	0	0	0	0	0	0	0	0	0	0	0	0	0
Gm28442	0	0	0	0	0	0	0	0	0	0	0	0	0	0	0	0
Gm20830	0	0	0	0	0	0	0	0	0	0	0	0	0	0	0	0
Gm20873	0	0	0	0	0	0	0	0	0	0	0	0	0	0	0	0
LOC118568460	0	0	0	0	0	0	0	0	0	0	0	0	0	0	0	0
Gm20914	0	0	0	0	0	0	0	0	0	0	0	0	0	0	0	0
Gm20918	0	0	0	0	0	0	0	0	0	0	0	0	0	0	0	0
Gm21064	0.33	0.4	0	2.2	0.2	1	0.23	0	2.25	0.25	0	0	0.33	4.83	0.14	1.33
Vmn2r-ps140	0	0	0	0	0	0	0	0	0	0	0	0	0	0	0	0
Vmn2r-ps139	0.03	0.12	0.62	0.16	0.18	0	0.03	0.25	0.12	0.41	0	0	0.16	0.41	0	0.25
Gm8525	0	0	0	0	0	0	0	0	0	0	0	0	0	0	0	0
Gm18177	0	0	0	0	0	0	0.5	0	0	0	0	0	0	0	0	0
Gm28649	0	0	0	0	0	0	0	0	0	0	0	0	0	0	0	0
Gm2325	0	0	0	0	0	0	0	0	0	0	0	0	0	0	0	0
Gm3376	0	0	0	0	0	0	0	0	0	0	0	0	0	0	0	0
Gm2316	0	0	0	0	0	0	0	0	0	0.2	0.03	0	0.09	0.09	0	0
Rhoay-ps2	0	0	0	0	0	0	0	0	0	0	0	0	0	0	0	0
Gm21156	0.03	0	0	0	0	0	0	0	0	0	0	0	0	0	0	0
Gm21708	0	0	0	0	0	0	0	0	0	0	0	0	0	0	0	0
Gm21147	0	0	0	0	0	0	0	0	0	0	0	0	0.09	0.09	0	0
Gm21704	0	0	0	0	0	0	0	0	0	0	0	0	0	0	0	0
Gm21139	0	0	0	0	0	0	0	0	0	0	0	0	0	0	0	0
Gm21693	0	0	0	0	0	0	0	0	0	0	0	0	0	0	0	0
Gm21133	0	0	0	0	0	0	0	0.03	0	0	0	0	0.09	0.09	0	0
Gm21677	0	0	0	0	0	0	0	0	0	0	0	0	0	0	0	0
Gm8510	0	0.08	0	0	0	0	0	0.12	0	0.17	0	0	0.09	0.09	0	0
Gm10352	0	0	0	0	0	0	0	0	0	0	0	0	0	0	0	0
Gm8506	0.03	0	0	0	0.03	0	0.03	0	0	0	0	0	0	0	0	0
Gm10256	0	0	0	0	0	0	0	0	0	0	0	0	0	0	0	0
Gm8502	0	0.08	0	0	0	0	0	0.12	0	0.17	0	0	0.09	0.09	0	0
Rbmy	0	0	0	0	0	0	0	0	0	0	0	0	0	0	0	0
Gm8498	0	0	0	0	0	0	0	0	0	0	0	0	0	0	0	0
Gm6137	0	0	0	0	0	0	0	0	0	0	0	0	0	0	0	0
Gm4064	0	0	0	0	0	0	0	0	0	0	0	0	0	0	0	0
H2al2b	0	0	0	0	0	0	0	0	0	0	0	0	0	0	0	0
Gm18798	0	0	0	0	0	0	0	0	0	0	0	0	0	0	0	0
Sry	0	0	0	0	0	0	0	0	0	0	0	0	0	0	0	0
Uba1y-ps1	1.13	0.17	0.27	0	0.2	0.7	0.1	0.13	0.07	0.1	1.1	0.17	0.1	0.13	1.07	1.77
H2al2c	0	0	0	0	0	0	0	0	0	0	0	0	0	0	0	0
Vmn2r-ps138	0	0	0	0	0	0	0	0	0	0	0	0	0	0	0	0
Vmn2r-ps137	0	0	0	0	0	0	0	0	0	1	0	0	0	0	1	0
Gm46697	0	0	0	0	0	0	0	0	0	0	0	0	0	0	0	0
Gm46718	0	0	0	0	0	0	0	0	0	0	0	0	0	0	0	0
Gm18178	0.23	0.17	0.37	0.23	0.27	0.17	0.2	0.13	0.07	0.3	0.43	0.23	0.43	0.2	0.2	0.3
Gm39555	0	0	0	0	0	0	0	0	0	0	0	0	0	0	0	0
Gm18796	0	0	0	0	0	0	0	0	0	0	0	0	0	0	0	0
Uba1y-ps2	0.03	0	0	0.07	0	0	0	0	0	0.03	0	0	0	0	0	0
Zfy2	0	0	0	0	0	0	0	0	0	0	0	0	0.14	0	0	0
Rhoay-ps1	0	0	0	0	0	0	0	0	0	0	0	0	0	0	0	0
Gm18797	0	0	0	0	0	0	0	0	0	0	0	0	0	0	0	0
Vmn2r-ps136	0	0	0	0	0	0	0	0	0	0	0	0	0	0	0	0
Gm8446	0	0	0	0	0	0	0	0	0	0	0	0	0	0	0	0
Gm17790	1.29	0.82	1.28	0.54	1.83	0.25	0.68	1.12	0.07	1.17	0.58	1.03	1.42	2.53	2.65	1.32
Gm25565	0	0	0	0	0	0	0	0	0	0	0	0	0	0	0	0
Usp9y	0	0	0	0	0	0	1	0	0	0	0	0	0	0	0	1
Gm5377	0	0	0	0	0.03	1	0	0	0	0	0	0.03	0	0	0	0
Gm18665	0	0	0	0	2	0	0	0	1	0	2	0	0	0	0	0
Gm4017	100.51	67.07	78.85	95.15	78.42	94.42	79.2	71.92	45.68	102.68	100.93	110.16	91.75	85.17	71.51	96.43
Ddx3y	558.28	461.03	398.36	555.94	542.8	564.37	364.12	420.23	276.73	511.37	567.75	607.9	598.39	689.97	450.05	603.28
Uty	105.25	59	66.25	78.5	88.03	68.53	79.09	64	41.03	78	83.53	91	80.07	104.03	59.53	103
Tspy-ps	0	0	0	0	0	0	0	0	0	0	0	0	0	0	0	0
Eif2s3y	246.5	194.09	135	182.03	193.33	201	162	181	140	192	225	256	187.03	248	161	227
LOC115489305	0.13	0	0	0.53	0.07	0.03	0.03	0	0.03	0.03	0.13	0	0	0.03	0	0.03
Kdm5d	61.17	37	26	54	49	53	32	31	27	43	40	43	40	61	28	43
Rhoay-ps3	0	0	0	0	0	0	0	0	0	0	0	0	0	0	0	0
Uba1y	0	0	0	0	0	0	0	0	0	0	0	0	0	0	0	0
Zfy1	0	0	0	0	1	0	0	0	0	0	0	0	0.14	0	0	0
Gm2098	0	0	0	0	0	0	0	0	0	0	0	0	0	0	0	0
Gm29089	0	0	0	0	0	0	0	0	0	0	0	0	0	0	0	0
1700020D14Rik	0	0	0	0	0	0	0	0	0	0	0	0	0	0	0	0
Zf12	5.5	0.5	3.5	6.5	3	4.5	4.5	8	2	3	2.5	1.5	3.5	6	5.5	2
LOC100862337	1	0	2	0	1	0	1	1	0	2	1	2	1	0	0	1
Tmlhe	24.4	5.3	13.1	15.07	18.07	16.67	18.03	18	10.03	22	23.57	33.07	15.11	15.07	21	16.13
Spry3	1	1	0	0	0	0	0	0	0	0	0	0	0	0	0	1
LOC115489310	0	0	0	0	0	0	0	0	0	0	0	0	0	0	0	0
Vamp7	205.5	137.5	170.5	236	172	209.5	203	202	113.5	196	231	267.5	219	228	169.5	226
LOC105243599	3	1	1	3	2	1	0	1	0	0	3	1	0	3	2	4
LOC118568469	3.53	2.7	3.71	3.91	2.87	2.53	2.14	1.9	2.53	2.88	1.73	3.98	5.01	4.48	3.17	3.77
Asmt	3.67	1.83	1.5	3.67	3.5	2.17	2	1.17	1.83	1.83	2.17	2	2.67	2.5	0.5	0.83
Akap17a	58	41	39	61	48	46	32	28	36	70	55	67	81	48.5	55	61
2510022D24Rik	158.2	126	106	183.5	120.33	139.67	131.33	109.67	95.83	143.5	146.5	181.5	206.5	127	147	167
Nlgn4l	1	1.25	1	14	2.33	2.75	0	0.33	0.58	6.5	1.75	2.25	1	3	1.25	2.33
Sts	30	18.5	27	27	16	31	21.5	14	19	28	28	26	20	38	15	42
LOC118568423	0	0	0	0	0	0	0	0	0	0	0	0	0	0	0	0
4933400A11Rik	0	0	0	0	0	0	0	0	0	0	0	0	0	0	0	0
Gm25651	0	0	0	0	0	0	0	0	0	0	0	0	0	0	0	0
Mid1	5.17	5.5	6.33	2.83	9.17	3.33	5.5	2.83	4.5	11.5	7.33	4.83	5.5	13	3.25	6
Gm15245	0	0	0	0	0	0	0	0	0	0	0	0	0	0	0	0
Gm15246	0	2	0	1	0	0	0	0	1	0	0	2	1	0	0	2
Hccs	83	50	60	71	62	53	40	46	43	61	82	72	61	85	66	86
Amelx	0	0	0	0	0	0	0	0	0	0	0	0	0	0	0	0
Arhgap6	26.07	19.09	26.03	88	40.03	30	24.03	22.03	26.2	44.05	30.57	26.05	76	42.09	45	28.03
Msl3	168	131	144	174	183	159	145	150	118	166	205	202.33	198	210	153	188
Gm39550	0	0	0	0	0	0	0	0	0	0	0	0	0	0	0	0
Gm7209	0	0	0	0	0	0	0	0	0	0	0	0	0	0	0	0
Gm15240	0	0	0	0	0	0	0	0	0	0	0	0	0	0	0	0
Gm15238	1	0.5	0	0	0	0	0	0	0	0	0	0	0	0	0	0
Frmpd4	0	0.03	0	0	0	0.03	0	0.03	0	0.03	0.03	0	0.03	0	1	0.07
Gm6744	0	0	0	0	0	0	0	0	0	0	0	0	0	0	0	0
Gm26368	0	0	0	0	0	0	0	0	0	0	0	0	0	0	0	0
Prps2	47.5	32	28.5	53.5	35	59	27	32.5	34	36.5	46	64	65	48.6	34.5	34
Tlr7	7.03	5.03	1	10	11.03	7	4	5	1	6.03	5	3.03	7	7.33	5.03	3
Tlr8	5	3	3	3	3	5	2	5	1	5	2	10	3	5	3	4
Tmsb4x	1260	900.5	1029	1305	933	1029	940.5	1577	682	1095	1030.5	1631	1488	1251	1055	1073
Gm39549	0	0	0	0	0	0	0	0	0	0	0	0	0	0	0	0
Gm15232	0.07	0.03	0.1	2	0.03	0	0	0.07	1	0.03	0.07	0	1	0	0.03	0
Gm8817	0	0	0	0	0	0	0	0	0	0	0	0	1	0	0	0
Gm8814	1.2	2	1	1.2	0.2	1.33	0	0	0	2.11	2.14	2	3	0.11	0.12	1.11
n-TSaga3	0	0	0	0	0	0	0	0	0	0	0	0	0	0	0	0
Gm30354	0	0	0	0	0	0	0	0	0	0	0.05	0	0	0	0	0
Gm15230	0	0	0	0	0	0	0	0	0	0	0	0	0	0	0	0
Rpl7a-ps11	44.64	28.23	24.9	35.82	22.29	33.01	25.94	32.59	23.59	31.37	33.79	41.11	42.49	35.17	30.33	34.62
Gm36918	0	0	0	0	0	0	0	0	0	0	0	0	0	0	0	0
Gm36867	0	0	0	0	0	0.03	0	0	0	0	0	0	0	0	0	0
Gm36547	0	0	0	0	0	0	0	0	0	0	0	0	0	0	0	0
Gm1720	0	0	0	0	0	0	0	0	0	0	0	0	0	0	0	0
Egfl6	0	0	0	1	0	0	0	0	2	0	0	1	2	0	0	0
Tceanc	14.5	7	7.03	7	13	17	8	6	8	9.57	7	22	6	6.07	5.25	9
Gm15223	1	0.67	0	0.25	0.83	0.25	0.58	0.33	0.33	1.33	1.33	0	0	0.67	0.5	0.33
Gm15229	0	0	0	0	0	0	0	0	0	0	0	0	0	0	0	0
Rab9	393	228.5	257	328	251	284	228.5	273	192	283.25	305	391.5	302.5	318	249	299
Trappc2	26.5	7.5	24.5	19.5	18	17.5	20.5	16	12.5	16.5	24.5	26	23	25.5	17	33.5
Ofd1	33	36	33.5	42	41	23	23	35	21	46.5	63.5	45	28	42	22	52
Gpm6b	7	5.03	5	5	7.07	7.07	5	4	3	2	2	8.03	10.03	5	1	9
Gemin8	5.57	5.13	4.57	5.57	2.03	3.59	2.03	4.5	2.07	4.58	10.1	6.17	6.03	4.07	3.03	4.6
Gm15225	1.14	0.54	0.47	0.88	1.11	0.98	1.48	0.47	0.43	1.28	0.97	0.57	1.38	0.97	0.55	0.9
Gm22062	0.03	0.03	0	0	0.07	0.08	0	0	0	0	0	0	0	0.23	0	0.03
Gm15236	0	0	0	0	0	0	0	0	0	0	0	0	0	0	0	0
Glra2	0.5	0	0	0	0	0	0	0	0.33	1	0	0	0	0	0	0
Gm6730	0	0	0	0	0	0	0	0	0	0	0	0	0	0	0	0
Gm51261	0	0	0	0	0	0	0	0	0	0	0	0	0	0	0	0
Fancb	1	4	1	2	1	1	0	2	4	3	3	4	4	2	2	6
Mospd2	118	75.5	75	99	99	97	79	91	46	92.5	100	124	90	108	67	86
Gm15216	0	0	0	0	0.2	0	0	0	0	0	0	0	0	0	0	0
Asb9	0	0	0	0	0	0	0	0	0	0	0	1	0	0	0	0
Gm15211	0.5	0	0	0	0	0	0	0	0	0	0	0	0	0	0	0
Asb11	5	0	0	0	0	0	0	0	2	11	1	0	0	0	0	0
Piga	21	17	17	22	14	12	11	12	9	16	14	31	13	16	8	37
Vegfd	7	11	7	12	9	9	6	5	6	8	10	12	11	14	8	7
Gm22023	0	0	0	0	1	0	0	0	0	0	1	0	0	0	0	0
LOC115489226	0	1	0	0	0	1	0	0	0	0	0	0	0	0	0	0
Gm46692	0	0	0	0	0	0	0	0	0	0	0	0	0	0	0	0
Pir	156	77	106	171	78	104	94	94	67	130	113	147	182	125	122	99
Gm19251	0.07	0.25	0.35	0.17	0.14	0.75	0.28	0.25	0	0.07	1.13	0.17	0.25	0.5	0.53	0.25
Bmx	3	1	0	2	1	2	2	1	2	1	1	2	1	0	1	0
Ace2	1	3	0	3	1	1	0	3	1	0	2	4	2	1	0	1
Cltrn	3	2	0	0	1	0	1	1	0	0	0	0	2	0	1	1
Siah1b	1	3	6	4.25	2	0	3	1.5	0	4	5.5	1.25	4.5	4	7	2
Car5b	17.85	17.16	13.1	11.28	8.61	16.51	10.65	12.07	8.07	23.76	16.23	16.58	14.29	18.44	12.54	17.22
Gm38561	121.63	87.89	82.35	111.88	124.79	113.34	91.52	98.79	59	136.11	132.18	95.37	123	124.33	105.42	136.96
Zrsr2	107.14	71.03	86.03	110	84.03	93.05	72	88.5	60.14	123	123.18	120.07	99	119.37	84.53	110.5
Ap1s2	15.1	11.5	14	15.5	10	10.58	9	14	8	11	15	21	21	12	9.5	16
Gm52456	0	0	1.12	0	0	0	0	0	0	0	1	1	0	2	0	1
Gm20188	0	0	0	0	0	0	0	0	0	0	0	0	0	0	0	0.03
Rnf138rt1	0	0	0	0	0	0	0	0	0	0	0	0	0	0	0	1
Grpr	0	0	0	0.03	0	0	0	0	0	0	0	0	0	0	0	0
Gm7199	0	0	0.03	0	0.33	0	0	0	0	0	0	0	0	0	0	0
Gm26007	0	0	0	0	0	0	0	0	0	0	0	0	0	0	0	0
Gm15212	0	0	0	0	0	0	0	0	0	0	0	0	0	0	0	0
Gm22746	0.03	0.07	0.03	0.03	0.08	0	0.03	0	0	0	0	0	0	0.27	0.03	0
S100g	1	0	1	0	2	0	1	0	0	0	0	1	0	1	0	0
Gm19107	0.03	0.03	0	0.03	0.03	0	0	1	0	0.17	0.04	0.04	0	0	0.03	0.03
Ctps2	41	31	21	78	29	31	26	32	23	52.33	53	43	58.5	56	38	39
Gm15209	0	0	0	0	0	0	0	0	0	0	0	0	0	0	0	0
Mir3473a	0	0	0	0	0	0	0	0	0.2	0	0	0	0.2	0	0	0
Syap1	317	235	216	302	277	259	219	236	167	351	319	334	227	347	214	324
Gm23901	0.07	0	0	0.07	0.07	0.14	0.05	0	0	0	0	0	0.68	0	0	0
Gm16459	0	0	0	0	0	0	0	0	0	0	0	0	0	0	0	0.14
Txlng	247.5	131.5	125	188	220.5	192.5	136.5	120.5	80.5	178.5	251	234	141.14	200	152.5	198.5
Rbbp7	264.5	199	162	269	206.5	258.5	185	193	141.5	277	248.5	275.5	288.5	247	210	258
Gm23786	0	0	0	0	0	0	0	0	0	0	0	0	0	0	0	0
Gm15201	0	0	0	0	0	0	0	0	0	0	0	0	0	0	0	0
Gm8737	0	0	0	0	0	0	0	0	0	0	0	0	0	0	0	0
Gm15206	2	1	0	3	1	0	0	1	0	1	2	0	0	3	0	0
Gm7331	895.46	521.56	549.8	780.08	542.53	671.75	546.48	567.71	431.23	662.91	717.61	842.36	873.41	740.36	615.21	750.75
Reps2	115	79	83	101	92	95	78	77	58	89.17	81.33	79	96	103	59.5	103
Gm15204	7.33	6.17	2.78	8.53	7.75	6.42	6.83	2.17	4.83	11.75	7.83	3.75	6.25	9	4.5	5.53
Gm23794	0	0	0	0	0	0	0	0	0	0	0	0	0	0	0	0
Gm26317	3.8	2.9	2.07	5.09	7.13	2.1	3.43	4.63	0.37	2.9	1.47	2.37	2.23	16.56	3.73	5.87
Nhs	2	3.07	0	0.06	1.03	1	1	0	1	0	0	0	0	2.03	0.03	0
Scml1	0	0	0	0	0	0	0	0	0	0	0	0	0	0	0	0
Rai2	3	8	4	13	5	5	5	5	2	11	16	11	13	6	4	7
Gm52425	0	0	0	0	0	0	0	0	0	0	0	0	0	0	0	0
Prkaca-ps1	0	0	0	0.03	0	0	0	0	1.5	0	0.5	0	1	0	0	0
Gm36049	0	0	0	0	0	0	0	0	0	0	0	0	0	0	0	0
Gm15262	0	0	0	0	0	0	0	0	0	0	0	0	0	0	0	0
Gm5419	6.67	2	4	7.33	1	3.2	5.58	1.33	1	1.33	5.25	2.17	1.33	7.33	1.67	2
n-TLtaa1	0	0	0	0	0	0	0	0	0	0	0	0	0	0	0	0
Scml2	1	0	0	0	0	1	1	0	0	0	0	1	0	0	0	0
Gja6	1	2	1	0	0	0	0	0	0	0	0	0	0	1	0	0
Cdkl5	6	9	5	11	15	7	10	5	3	6	9	8	6	11	10	14
n-TVtac3	0	0	2	1	1.33	4	0	0	1	0	0	0.67	1.17	1.67	0	4
Rs1	0.03	0	0	0	0	0	0	1	0	0	0.03	0	0	0	0	1
Ppef1	0	0	0	0	0	0	0	0	0	0	0	0	0	0	0	0
Phka2	98.14	76.22	63	94	65.16	66.03	61	52	50.03	77	115.28	92.16	71.27	86.39	50	80.24
Gm15241	0	0	0	0	0	0	0	0	0	0	0	0	0	0	0	0
Adgrg2	1	2	1	1	3	2	0.06	1	2	2	4	2	4	2	2	2
Gm15193	0	0	0	0	0	0	0	0	0	0	0	0	0	0	0	0
Gm39548	0	0	0	0	0	0	0	0	0	0	0	0	0	0	0	0
Gm15196	0	0	1	0	0	0	0	0	0	0	0	0	0	0	0	0
Gm15195	0	0	0	1	0	0	0	0	0	0	0	0	0	0	0	0
Gm39547	4	1	0	0	1	1	0	0	2	3	0.03	2	3	3	3	1
Pdha1	537	345.5	354.5	430.5	403.5	435	360	360.5	285	513	569.5	553	409.5	515.5	293.5	514
Gm8682	0	0	0	0	0	0	0	0	0	0	0	0	0	0	0	0
Map3k15	3.03	1	0	1	1	0	1	2	5	4	1	2	1	3	4	2
Sh3kbp1	12	8	6	19	12	10	9	19	7	10	21	9	9	11	10	13
Gm15186	17.33	11.83	12.5	22.33	10.83	10.33	17.33	10.83	11.5	11.5	16.67	10.83	13	15.83	13.5	17.33
Gm15190	0.5	0.75	0.75	0.75	1.5	0.75	1.75	0	2	2.25	1	3.25	1	2.25	0.5	1.5
Bclaf3	19	14	11	22	22	11	9	13	16	19	17	24	28	22	13	14
Gm39546	0	0	0	0	0	0	0	0	0	0	0	0	0	0	0	0
Map7d2	0	0.03	0	1	0	0	0	0	0	0	0	0	0	0	0	0
Gm15187	0	0	0	0	0	0	0	0	0	0	0	0	0	0	0	0
Eif1ax	243	162	140	224	190	179	180	163	103	196	216	257	247	248	176	194
Rps6ka3	50.07	31	38	38	44	34.03	26	27	17	39.03	48	58	51	47	29	47.03
Gm15189	0	0	0	0	1	0	0	0	0	0	0	0	0	0	0	0
Gm5764	0	0	0	0	0	0	0	0	0	0	0	0	0	0	0	0
Gm22522	0	0	0	0	0	0	0	0	0	0	0	0	0	0	0	0
Gm8662	0.5	0.5	1	1.83	1	0.33	0.5	0.33	0	0	1	2.5	0.33	1.33	2.33	1
Gm15170	0	0	0	0.03	0	0	0	0	0	0	0	0	0	0	0	0
Gm8659	0	0	0	0	0	0	0	0	0	0	0	0	0	0	0	0
Cnksr2	0	0	0	0	0	0	0	0	0	0	0	0	0	0	0	0
Klhl34	0	0	0	0	0	0	0	0	0	0	0	0	0	0	0	0
Gm15169	0	0	0	0	0	0	0	0.5	0	0	0	0	0	0	0	0
Smpx	9	0	0	0	0	0	0	0	5	6.5	12	0	0	0	0	0
Gm8644	0	0	0	0	0	0	0	0	0	0	0	0	0	0	0	0
Gm15173	0	0	0	0	0	0	0	0	0	0	0	0	0	0	0	0
Yy2	6	1	4	4	2	3	2	2	1	3	1	1	5	5	3	1
Mbtps2	35	22	26	32.03	23	27	21	17	13	29	32	37.03	24	28	26	38
Gm6568	3	0.5	0.5	2.5	2.5	0.5	0	0.5	0	2.5	1.5	0	0	1.5	1.5	2
Gm19373	1.33	0.33	0	0	0	0	0	0.33	0.33	0	0.67	0.33	0.67	0	0.33	0
Sms	48.92	25.5	27	41.33	34.67	41.75	26.58	38.83	27.53	42.17	46.5	45	47.42	42	39.33	30
Gm24281	0	0	0	0	0	0	0	0	0	0	0	0	0	0	0	0
Gm15172	0	0	0	0	0	0	0	0	0	0	0	0	0	0	0	0
Gm25795	0	0	0	0	0	0	0	0	0	0	0	0	0	0	0	0
Gm52451	0	0	0	0	0	0	0	0	0	0	0	0	0	0	0	0
LOC118568422	0	0	0	0	0	0	0	0	0	0	0	0	0	0	0	0
Phex	0	0	0	0	0	0	0	0	0	0	0	0	0	0	0	1
Gm15163	389	255.75	231.5	277	295.25	305.5	268.5	231.5	249	330.5	330	352.5	303.5	369.75	266.5	341.25
LOC115489265	0	0	0	0	0	0	0	0	0	0	0	0	0	0	0	0
4930503H13Rik	0	0	0	0	0	0	0	0	0	0	0	0	0	0	0	0
Gm23404	0	0	0	0	0	0	0	0	0	0	0	0	0	0	0	0
Gm15160	0	0	0	0	0	0	0	0	0	0	0	0	0	0	0	0
Gm15155	0	0	0	0	0	0	0	0	0	0	0	0	0	0	0	0
Ptchd1	2.03	0	0	0	0.03	0	1	0	0	0	1	0	0	0	0	1
Gm8606	0.7	1	0.36	0.45	0.9	1.38	0.5	0.45	0.42	0	1.4	1	1.34	0.62	0	0.17
Gm15158	0	0	0	0	0	0	0	0	0	0	0	0	0	0	0	0
LOC115489223	0	0	0	0	0	0	0	0	0	0	0	0	0	0	0	0
Gm39545	0	1	0.03	0	1	0	0	1	0	0.03	0	0	0	0	1	0
Prdx4	630	443	467.5	693.5	422.5	612	414	458.5	330	540.5	534.5	637	738.5	664.5	531.5	524.5
Acot9	28	16	16	15.5	16.5	15	13	7	13	16	21	24.5	18	13	14.5	20.5
Gm15159	0	0	0	0	0	0	0	0	0	0	0	0	0	0	0	0
Sat1	209	151.5	151	298	189	191.5	138.5	158	110.5	196.5	192	238.5	276	249.5	216	226
Gm8595	0	0	0	0	0	0	0	0	0	0	0	0	0	0	0	0
Amd-ps1	6.18	9.12	7.07	2.47	4.65	5.28	3.63	5.68	3.28	9.33	8.43	7.36	5.72	9.91	7.32	11.47
Gm4997	0	0	0.5	0.14	1.14	1.17	0	0	0	1.64	0.33	1	0.33	1.5	0	0
Gm25429	0	0	0	0	0	0	0	0	0	0	0	0	0	0	0	0
Cldn34b2	0	0	0	0	0	0	0	0	0	0	0	0	0	0	0	0
Magea1	0	0	0	0	0	0	0	0	0	0	0	0	0	0	0	0
Magea5	0	0	0	0	0	0	0	0	0	0	0	0	0	0	0	0
Gm24268	0	0	0	0	0.03	0	0	0	0	0	0	0	0	0.07	0	0
Magea2	0	0	0	0	0	0	0	0	0	0	0	0	0	0.03	0	0
Magea8	0	0	0	0	0	0	0	0	0	0	0	0	0	0	0	0
Gm25257	0	0.04	0	0	0.04	0	0.03	0	0	0	0.04	0	0	1.23	0	0
Gm6645	0	0	0	0	0	0	0	0.5	0	0	0	0	0	0	0	0
Magea3	0	0	0	0	0	0	0	0	0	0	0	0	0	0	0	0
Magea6	0	0	0	0	0	0	0	0	0	0	0	0	0	0	0	0
Cldn34b1	0	0	0	0	0	0	0	0	0	0	0	0	0	0	0	0
Gm8578	0.5	0	0.5	0.5	0.5	0.5	1	1	0	0	0	0	0	1	0	0.5
Gm35136	0	0	0	0	0	0	0	0	0	0	0	0	0	0	0	0
Gm39544	0	0	0	0	0	0	0	0	0	0	0	0	0	0	0	0
Gm22359	0	0	0	0	0	0	0	0	0	0	0	0	0	0	0	0
Gm15142	0	0	0	0	0	0	0	0	0	0	0	0	0	0	0	0
Samt2	0	0	0	0	0	0	0	0	0	0	0	0	0	0	0	0
Samt4	0	0	0	0	0	0	0	0	0	0	0	0	0	0	0	0
Gm8569	0	0	0	0	0	0	0	0	0	0	0	0	0	0	0	0
Gm5646	0	0	0	0	0	0	0	0	0	0	0	0	0	0	0	0
Samt2b	0	0	0	0	0	0	0	0	0	0	0	0	0	0	0	0
Gm15141	0	0	0	0	0	0	0	0	0	0	0	0	0	0	0	0
Gm5060	0	0	0	0.17	0	0	0	0	0	0	0.2	0	0	0	0	0
Gm6620	0	0	0	0	0	0	0	0	0	0	0	0	0	0	0	0
Gm16445	0	0	0	0	0	0	0	0	0	0	0	0	0	0	0	0
Gm5645	0	0	0	0	0	0	0	0	0	0	0	0	0	0	0	0
Samt1d	0	0	0	0	0	0	0	0	0	0	0	0	0	0	0	0
Gm5947	0	0	0	0	0	0	0	0	0	0	0	0	0	0	0	0
Gm15143	0	0	0	0	0	0	0	0	0	0	0	0	0	0	0	0
Samt1c	0	0	0	0	0	0	0	0	0	0	0	0	0	0	0	0
Samt1b	0	0	0	0	0	0	0	0	0	0	0	0	0	0	0	0
Samt1	0	0	0	0	0	0	0	0	0	0	0	0	0	0	0	0
Gm25895	0	0	0	0	0	0	0	0	0	0	0	0	0	0	0	0
Spin2c	1	1	2	1	2	0	2	0	1	2	0	1	2	0	0	0
Smt3h1-ps	5	5.5	6	6.5	1.5	5	1.5	5	2	3.5	4.5	8	6.5	4	5.5	6.5
Nbdy	12	8	13	19	8	15	1	7	5	8	15	12	25	13	9	8
LOC118568446	0	0	0	0	0	0	0	0	0	0	0	0	0	0	0	0
Kctd12b	9	13	11.5	6	8.5	11	7	8	4	15	16	13.33	9	15	10	8
Gm8534	0	0	0	0	0	0	0	0	0	0	0	0	0	0	0	0
Gm25793	0	0	0	0	0	0.03	0	0	0	0	0	0	0	0	0	0
Gm39543	0	0	0	0	0	0	0	0	0	1	0	0	0	0	0	0
Cypt3	0	0	0	0	0	0	0	0	0	0	0	0	0	0	0	0
Ubqln2	82.58	86	54	105	80	84.83	62	80.12	51	90	107	93.55	104.5	72	81	86
Gm7150	0	0	0	0	0	0	0	0	0	0	0	0	0	0	0	0
Klf8	1	0.2	0.03	0	0	0	0	0	0	0	0	0	0	0	1	0
Rragb	1	0	1	0	0.06	0	1	0	1	0	0.5	0	1	0	0	0
Foxr2	0	0	0	0	0.03	0	0.17	0	0	0	1	0	0.12	0.5	0	0
Gm5396	0.37	0.57	0.63	0.8	1	0.52	0.53	0.33	0.25	0.85	0.96	0.63	0.2	0.7	0.4	0.7
9530051G07Rik	1	0	2	0	0	1	0	0	2	0	0	0	1	0	0	1
Mageh1	21	11	9	21	8	10	11	9	7	18	18	17	17	11	16	21
Usp51	0	2	0	0	1	1.29	0	0	0.14	0	0	0	0	0	0	0
Rps7-ps3	295.35	183.27	192.46	259.27	184.27	232.55	202.48	202.22	155.44	230.27	253.11	301.53	309.41	277.56	212.98	260.49
Rpl7a-ps12	0.03	0.03	0.03	0	0.07	0	0	0.03	0.07	0	0	0	0.07	0	0.11	0
Gpr143	0	0	0	0	0	0	0	0	0	0	0	1	0	1	2	0
Gm18298	0	0	0	1	0	0	0	0	1	0	0	1	0	0	0	0
Shroom2	80	55	60	56	80	74	41	49	30	61	74	77	58	70	53	72
Gm8475	0	0	0	0	0	0	0	0	0	0	0	0	0	0	0	0
Gm7158	0	0	0	0	0	0	0	0	0	0	0	0	0	0	0	0
Cldn34a	0	0	0	0	0	0	0	0	0	0	0	0	0	0	0	1
Gm41902	0	0	0	0	0	0	0	0	0	0	0	0	0	0	0	0
Actb-ps1	0.67	0.33	0.67	0.67	1.5	0.33	0.67	1	0.58	2.58	0.67	1	0.67	1.33	0.33	0.67
Gm4750	0.67	1.33	0.67	0.92	3.5	0.83	0.67	1	0.58	3.58	0.67	1.5	1.67	3.33	0.33	0.67
3010001F23Rik	0	0	0	0	0	0	0	0	0	1	1	0	0	0	0	0
Gpr173	0	0	0	3	0	0	0	0	0	1	0	1	0	0	0	0
Tspyl2	11	11	10	14	13	4	9	4	7	13	12	10	6	17	14	13
Kantr	10.33	6	7	17	3	13.78	5	2	3	11	9.08	12	19.03	13.03	14.33	13
Kdm5c	245	136.14	142.14	183	208	155	139.14	141	104	206	245.71	199	162	192	150	205.43
Gm52430	0	0	0	0	0	0	0	0	0	0	0	0	0	0	0	0
Gm52480	0	0	0	0	0	0	0	0	0	0	0	0	0	0	0	0
Iqsec2	20	12	18	15	11	22	11	14	13	20	16	21.03	19	16	12	15
Gm15266	0	0	0	0	0.12	0	0.5	0	0	0	0	0	0	0	0	0.12
Gm15267	7.68	3.32	3.45	4.41	3.78	3.67	2.18	3.49	2.87	5.95	5.77	7.7	4.71	4.25	5.04	3.05
Smc1a	510	371.5	373	475	526	431	336	328	259	615.5	542	404	369	542	296	471
Gm39540	7	2	6	1	4	4	2	4	1	4	5.04	2	2.03	8.04	2	7
Ribc1	20	9	9	9	8	12	4	6	10	7	12	19	8	10	7	8
Hsd17b10	1281	806	796	870	981	1048	863	686	645	892	1061	1117	912	1099	756	1193
Gm15191	59.1	38.51	41.24	48.61	42.17	51.08	39.6	37.62	29.5	47.24	52.92	64.33	51.23	54.3	37.49	52.01
Mir98	0	0	0	0	0	0	0	1	0	0	0	0	0	0	0	0
Mirlet7f-2	0	0	0	0	0	0	0	0	0	0	0	0	0	0	0	0
Mir3113	0	0	0	0	0	0	0	0	0	0	0	0	0	0	0	0
Huwe1	499	375	373	508	458	390	376	323.14	251	609	572	373	439	537	318	502
Gm18498	0	0	0	0	0	0	0	0	0	0	0	0	0	0	0	0
n-R5s13	0	0	0	0	0	0	0	0	0	0	0	0	0	0	0	0
Gm4919	0	0	0	0.1	0.17	0	0	0	0	0	0	0	0	0	0	0
Gm15151	190	127.92	123.83	159.67	127.5	153.42	126.08	146.42	90.42	149.75	172.67	189.58	172.83	168.67	126.92	196
Gm5395	0	0	0	0	0	0	0	0	0	0	0	0	0	0	0	0
Gm24460	0	0	0	1	0	0	0	0	0	0	0	0	0	0	0	0
Phf8	39	32	33	58	70	34	22	26	29	59	53	40	47	36	45	53
Gm15148	25.99	12.61	17.35	22.24	19.96	21.72	17.03	17.17	14.02	21.85	20.59	24.22	31.21	20.43	17.24	19.33
Gm6451	14.43	7.12	4.02	5.65	8.76	12.02	8.34	6.28	4.74	9.78	7.36	11.71	14.04	10.84	11.17	11.46
Gm22248	1	1	0	0	0	1	1	0	0	1	0	0	0	0	1	1
Gm17845	0	0	0	0	0	0	0	0	0	0	0	0	0	0	0	0
Fam120c	56	24	21	51	34	19.83	31	31	22	39	41	41	51	51	34	42
A230072E10Rik	3	2	3	1	2	1	2	1	0	3	2	3	0	4	6	2
Gm26441	0.27	0.2	0.13	0.37	0.23	0.2	0.07	0.13	0.07	0.03	0.03	0.13	0.13	0.72	0.13	0.27
Rpl21-ps15	48.31	32.82	29.2	42.4	35.74	36.47	28.52	32.52	24.66	40.09	40.25	44.33	41.96	48.23	31.25	45.55
Wnk3	1	1	0	0	0	1.04	0	0	0	0	0	0	0	0	1	1
Rps12-ps7	0	0	0	0	0	0	0	0	0	0	0	0	0	0	0	0
Gm15149	0	0	0	0	0	0	0	0	0	0	0	0	0	0	0	0
Tsr2	57	36	29	52	50	39	49	24	38	64	57	60	67	61	43	57
Fgd1	7	4.03	2.11	13	9	4	1	3	3	7	4	3	6	3.03	5.03	4
Gm46690	0	0	0	0	0	0	0	0	0	0	0	0	0	0	0	0
Gnl3l	89	66	51.5	64.07	88	67	92.5	54	40	81	90	81	80	90	80.5	85
Gm8424	0	0	0	0	0	0	0	0	0	0	0	0	0	0	0	0
LOC118568445	0	0	0	0	0	0	0	0	0	0	0	0	0	0	0	0
Itih5l-ps	0	0	0	0	0	0	0	0	0	0	0	0	0	0	0	0
Gm24907	0	0	0	0	0	0	0	0	0	0	0	0	0	0	0	0
Maged2	26	12	15	36	12	35	27	9	12	16	17	30	24	24	25	20
Gm18773	0	0	0	0	0	0	0	0	0	0	0	0	0	0	0	0
Gm33991	0	0	1	0	0	0	1	0	0	0	0	0	0	0	0	0
Gm15131	0	0.06	0	0	0	0	0	0	0	0	0	0	0	0	0	0
Gm15132	0	0	0	0	0	0	0	0	0	0	0	0	0	0	0	0
Tro	1	0	0	0	0	0.03	0	0	0	0	0	0	0	0	0	0
Pfkfb1	162	69	79	96	85	74	111	70	79	115	156	134	126	121	70	129
Alas2	784	463	512	755	585	647	543	541	455	619	812	707	905	587	645	764
Mir3620	0	0	0	0	0	0	0	0	0	0	0	0	0	0	0	0
Apex2	34.03	29	32	44	60	42.07	29	25	19.2	53	54.1	37.06	34.17	61	34.5	54
3110067C02Rik	4.33	2	2.5	0	0.33	0	0	2	1.83	0	1	1.06	1.5	1.33	1.33	1.25
Tmem29	65	46	40	65	31	53	50	52	24	50	53	51	73	43	62	53
Gm15105	0	0	0	0	0	0	0	0	0	0	0	0	0	0	0	0
Gm15104	0	0	1	1.03	0.03	0.07	1	0	0	2	0.1	0	0.03	0.07	0	0
Gm5946	0.5	1.5	0.5	0.5	2	1.5	2.5	1.5	0.5	4	3	2.5	2.5	3	0.5	1
Gm20153	0	0	0	0	0	0	0	0	0	0	0	0	0	0	0	0
Gm21929	0	0	0	0	0	0	0	0	0	0	0	0	0	0	0	0
Gm8402	0	0	0	0	0	0	0	0	0	0	0	0	0	0	0	0
Gm15103	0	0	0	0	0	0	0	0	0	0	0	0	0	0	0	0
Gm15102	0	0	0	0	0	0	0	0	0	0	0	0	0	0	0	0
Gm15091	0	0	0	0	0	0	0	0	0	0	0	0	0	0	0	0
Gm6512	0	0	0	0	0	0	0	0	0	0	0	0	0	0	0	0
LOC118568413	0	0	0	0	0	0	0	0	0	0	0	0	0	0	0	0
LOC100503973	0	0	0	0	0	0	0	0	0	0	0	0	0	0	0	0
Gm15097	0	0	0	0	0	0	0	0	0	0	0	0	0	0	0	0
Gm8389	0	0	0	0	0	0	0	0	0	0	0	0	0	0	0	0
Gm8383	0	0	0	0	0	0	0	0	0	0	0	0	0	0	0	0
Gm10439	0	0	0	0	0	0	0	0	0	0	0	0.33	0	0	0	0
Gm2346	0	0	0	0	0	0	0	0	0	0	0	0	0	0	0	0
Gm15085	0	0	0	0	0	0	0	0	0	0	0.17	0	0	0	0	0
Gm6499	0	0	0	0	0	0	0	0	0	0	0	0	0	0	0	0
Gm8366	0	0	0	0	0	0	0	0	0	0	0	0	0	0	0	0
Gm15089	0	0	0	0	0	0	0	0	0	0	0	0	0	0	0	0
Gm15093	0	0	0	0	0	0	0	0	0	0	0.17	0.33	0	0	0	0
Gm8346	0	0	0	0	0	0	0	0	0	0	0	0	0	0	0	0
Gm15090	0	0	0	0	0	0	0	0	0	0	0	0	0	0	0	0
Ott	0	0	0	0	0	0	0	0	0	0	0.17	0.33	0	0	0	0
Gm6492	0	0	0	0	0	0	0	0	0	0	0	0	0	0	0	0
Gm15096	0	0	0	0	0	0	0	0	0	0	0	0	0	0	0	0
Gm15094	0	0	0	0	0	0	0	0	0	0	0	0	0	0	0	0
Luzp4	0	0	0	0	0	0	0	0	0	0	0.17	0	0	0	0	0
Gm6488	0	0	0	0	0	0	0	0	0	0	0	0	0	0	0	0
Kars-ps1	0	0	0	0	0	0	0	0	0	0	0	0	0	0	0	0
Gm15126	0	0	0	0	0	0	0	0	0	0	0	0	0	0	0	0
Gm15125	0	0	0	0	0	0	0	0	0	0	0	0	0	0	0	0
Gm15127	0	0	0	0	0	0	0	0	0	0	0	0	0	0	0	0
Gm8334	0	0	0	0	0	0	0	0	0	0	0	0	0	0	0	0
Gm8331	0	0	0	0	0	0	0	0	0	0	0	0	0	0	0	0
Gm15112	0	0	0	0	0	0	0	0	0	0	0	0	0	0	0	0
Gm15114	0	0	0	0	0	0	0	0	0	0	0	0	0	0	0	0
Gm2307	0	0	0	0	0	0	0	0	0	0	0	0	0	0	0	0
Gm8320	0	0	0	0	0	0	0	0	0	0	0	0	0	0	0	0
Gm15113	0	0	0	0	0	0	0	0	0	0	0	0	0	0	0	0
Gm15109	0	0	0	0	0	0	0	0	0	0	0.17	0	0	0	0	0
Gm6470	0	0	0	0	0	0	0	0	0	0	0	0	0	0	0	0
Gm15107	0	0	0	0	0	0	0	0	0	0	0	0	0	0	0	0
Gm2286	0	0	0	0	0	0	0	0	0	0	0	0	0	0	0	0
Gm8303	0	0	0	0	0	0	0	0	0	0	0	0	0	0	0	0
Gm15110	0	0	0	0	0	0	0	0	0	0	0	0	0	0	0	0
Gm15080	0	0	0	0	0	0	0	0	0	0	0.17	0	0	0	0	0
Gm21928	0	0	0	0	0	0	0	0	0	0	0	1	0	0	0	0
Gm15081	0	0	0	0	0	0	0	0	0	0	0	0	0	0	0	0
Gm6464	0	0	0	0	0	0	0	0	0	0	0	0	0	0	0	0
Gm15128	0	0	0	0	0	0	0	0	0	0	0	0.03	0	0	0	0
Gm8289	0	0	0	0	0	0	0	0	0	0	0	0	0	0	0	0
Gm16400	0	0	0	0	0	0	0	0	0	0	0	0	0	0	0	0
Gm25107	0	0	0	0	0	0	0	0	0	0	0	0	0	0	0	0
Lrch2	1	1	0	0	1	0	0	0	2	1	0	0	0	0	1	0
Vmn1r239-ps	0	0	0	0	0	0	0	0	0	0	0	0	0	0	0	0
Il13ra2	3.07	7.03	1	6	6.03	8.07	4	3.03	4	7	2.03	2.07	2	6.03	1	4.03
Mir448	0	0	0	0	0	0	0	0	0	0	0	0	0	0	0	0
Gm24627	0	0	0	0	0	0	0	0	0	0	0	0	0	0	0	0
Mir1298	0	0	0	0	0	0	0	0	0	0	0	0	0	0	0	0
Mir1264	0	0	0	0	0	0	0	0	0	0	0	0	0	0	0	0
Mir1912	0	0	0	0	0	0	0	0	0	0	0	0	0	0	0	0
Mir764	0	0	0	0	0	0	0	0	0	0	0	0	0	0	0	0
Gm22650	0	0	0	0	0	0	0	0	0	0	0	0	0	0	0	0
Snora35	0	0	0	0	0	0	0	0	0	0	0	0	0	0	0	0
Htr2c	0	0	0	0	0	0	0	0	0	0	0	0	0	0	0	0
Gm4996	0	0	0	0	0	0	0	0	0	0	0	0	0	0	0	0
Gm18174	0	0.08	0	0	0	0	0	0	0	0	0	0	0	0	0	0
Gm15074	0.03	0	0	0	0.03	0	0	0	0	0.03	0	0.03	0	0	0	0
Gm15075	0	0	0	0	0	0	0	0	0	0	0	0	0	0	0	0
Gm8261	0.5	1	1	0	1.5	1	0.5	1	1.5	0.5	0.5	1.5	1.5	0.83	1	1.5
Gm15061	0	0	0	0	0	1	0	0	0	0	0	0	0	0	0	0
Gm18173	0	0.03	0	0	0	0	0	0	0	0	0	0	0	0	0	0
Hmgb1-ps2	15.76	13.99	12.04	17.53	19.47	18.88	12.48	13.62	6.4	20.26	21.4	18.1	11.68	22.55	12.27	16.79
Gm4918	0	0	0	0	1	0	0.12	0	0	0	0	0	0.12	0.12	0	0.12
Gm6447	0	0	0	0	0	0	0	0	0	0	0	0	0	0	0	0
Gm6446	0	0	0	0	0	0	0	0	0	0	0	0	0	0	0	0
Gm5644	16	16	9	12.5	8.5	12	9.33	11.5	4	14.5	8	10	16	9.5	14.5	13
Amot	27.1	20.07	19	31.13	24.13	25	23.13	19.07	12.07	21.17	21.07	30.2	38.07	41.17	19.13	22.1
Lhfpl1	0	0	0	0	0	0	0	0	0	0	0	0	0	0	0	0
Gm6441	0	0	0	0	0	0	0	0	0	0	0	0	0	0	0	0
Gm15073	0	0	0	0	0	0	0	0	0	0	0	0	0	0	0	0
Gm25097	0	0	0	0	0	0	0	0	0	0	0	0	0	0	0	0
Mir3472	0.03	0	0	0	0.03	0	0	0	0	0	0	0	0	0	0.03	0
Gm8216	0	0.5	0	0	0	0	0	0	0	0	0	0	0	0	0	0
Gm41903	0	0	0	0	0	0	0	0	0	0	0	0	0	0	0	0
Rtl4	0	0	0	0	0	0	0	0	0	0	0	0	0	0	0	0.03
Mageb16-ps1	0	0	0	0	0	0.03	0.03	0.03	0	0	0	0	0	0	0	0
Gm15071	0.09	0	0	0.07	0.03	0	0.07	0	0	0	0	0.07	0	0	0.03	0.07
Trpc5os	0	0	0	0	0	0	0	0	0	0	0	0	0	0.5	0.33	0
Trpc5	1.03	0.03	0	0	0	0	0	0	0	0	0	0	0	0	0	0
Gm2214	27.24	19.8	17.83	23.19	19.19	21	19.97	17.88	15.43	21.17	25.11	30.18	22.15	25.36	17.58	24.04
Alg13	29	36	22	27	14	23.5	20.07	18	15	31	31	35	30	42	28	36
Gm33235	0	1	2	0	0	0	0	0	0	0	0	1	0	1	0	0
Mir680-2	0	0	0	0	0	0	0	0	0	0	0	0	0	0	0	0
Gm15066	0	0	0	0	0	0	0	0	0	0	0	0	0	0	0	0
Gm15067	0	0	0	1	0	0	0	0	0	0	1	0	0	0.2	0	0
Gm8202	0	0	0	0	0	0	0	0	0	0	0	0	0	0	0	0
Gm8199	0	0	0	0	0	0	0	0	0	0	0	0	0	0	0	0
A730046J19Rik	0	0	0	1	0	0	1	0	0	0	0	0	0	0.03	0	0
Gm15048	0	0	0	0	0	0	0	0	0	0	0	0	0	0	0	0
Gm33039	0	0	0	0	0	0	0	0	0	0	0	0	0	0	0	0
Dcx	1	0	1	0	0	0	0	0	0	2	1	3	0	0	2	1
Capn6	0	1	1	4	1	1	1	3	0	2	0	0	1	2	2	4
Pak3	0	0	1	1.03	0	0	0	2	0	0.03	0.33	0	0.25	0.12	1	1
Gm23325	0	0	0	0	0	0	0	0	0	0	0	0	0	0	0	0
Chrdl1	1	1	2	2	3	1	5	4	1	2	2	5	2	1	1	5
Gm4760	0	0	1	0	0.33	1	0.12	0	0	0	0	0	0.12	0.12	0	0.12
Rtl9	0	0	0	0	0	0	0	0	0	0	0	1	0	0	0	0
Ammecr1	22.53	15	13.05	23.5	21	17.5	13.03	17.62	12	17.5	22.03	24	32.33	19.5	17.54	26
Pou5f1-rs13	0	0	0	0	0	0	0	0	0	0	0	0	0	0	0	0
Mir652	0	0	0	0	0	0	0	0	0	0	0	0	0	0	0	0
Tmem164	17	21	15	38	21	27	18	19	12	31	28	20	33	19	25	12
Gm5763	0.5	0.5	1	0	0	0.5	0	0	0	1	0.5	0	0	0	0	0.5
Gm15032	2.7	4.21	3.25	3.17	4.52	1.2	5.37	2.9	1.7	4.62	7.2	5.07	1.7	7.33	3.12	5.42
Gm4995	17.42	10	13.67	16.83	14.5	15	11.5	14.5	10.33	16.83	17	17.67	17	21.33	12	16.17
Gm25915	0	0	0	0	0	0	0	0	0	0	0	0	0	0	0	0
Gm15031	0	0	0	0	0	0	0	0	0	0	0	0	0	0	0	0
Gm7123	6.22	1.3	2.22	3.75	2.22	4.11	3.17	2.87	1.01	2.82	4.02	4.32	3.7	5.02	3.3	3.12
Gm6067	0	0	0	0	0	0	0	0	0	0	0	0	0	0	0	0
Acsl4	388	318	263	462	300	267	305	251	189	369	448	374	476	470	345	384
Kcne1l	0	0	0	0	0	0	0	0	0	0	0	0	0	0	0	0
Gm5643	40.7	29.43	30.72	42.21	30.38	35.92	36.21	31.71	24	34.26	41.59	44.82	39.24	44.58	33.16	35.13
Nxt2	163	133	126	138	130.03	153	133	135.03	89	145	133	168	150.5	186	137	179
Gm6382	0	0	0	0	0	0	0	0	0	0	0	0	0	0	0	0
Gucy2f	0	0	0	0	0.06	0	0	0	0	0	0	0	0	0	0	0
Gm6373	0	0	0	0	0	0	0	0	0	0	0	0	0	0	0	0
Gm5762	0	0	0	0	0	0	0	0	0	0	0	0	0	0	0	0
Gm6368	5	1.25	2.5	0.83	1	1	0.28	0.83	0.33	2.37	3.42	0.5	1.17	0.58	0	0.25
Gm15294	0.17	0.03	0.1	0.13	0.07	0.07	0.13	0.07	0.07	0.23	0.23	0.17	0.1	0.07	0.5	0.03
Hmgn2l6	2.61	1.89	1.54	3.89	1.62	3.15	2.06	2.46	1.2	2.61	2.7	2.69	3.77	2.71	2.43	3.33
Gm15295	0	0	0	0	0	0	0	0	0	0	0	0	0	0	0	0
Irs4	0	0	0	0	0	0	0	0	0	0	0	0	0	0	0	0
Col4a5	2	4	1	16	4	1	1	6	2	2	4	3	2	7	5	4
Gm15078	0	0	0	0	0	0	0	0	0	0	0	0	0	0	0	0
Gm39539	0	0	0	0	0	0	0.04	0	0	0.04	0	0	0	0	0	0
Col4a6	0	0	1	1	0	0	0	1	0	0	0	0	0	3	1	1
Atg4a	44.5	34	41.5	39	41.5	51.5	49	33	24	52	52	61	20.5	54	41.5	36
Psmd10	87	67	60	91	70	78	63	81	40	86	70	102	96	84	66	94
Vsig1	0.5	0	0	0	0	0	0	0	0	0	0	0	0	0	0	0
Gm7091	2.81	3.69	1.39	1.22	2.26	2.39	1.89	0.94	1.12	3.31	1.89	3.14	3.36	1.67	1.42	2.78
Tex13b	0	0	0	0	0	0	0	0	0	0	0	0	0	0	0	0
Gm6088	9.67	9.03	5	8.33	6.04	10.5	9	7	3	7	11.83	7	7	15.5	8.17	6.33
Eif2c5	0	0	0	0	0	0	0	0	0	0	0	0	0	0	0.12	0
Gm23199	0	0	0	0	0	0	0	0	0	0	0	0	0	0	0	0
Mid2	16	14	13	16	15	10	17	11	9	12	16	16	20	20	10	17
Gm15047	1.26	0.57	0.77	0.34	2.63	0.63	1	1.14	0.57	1.6	1.78	3.33	0.97	1.17	1	1.43
Tsc22d3	376.5	195	186	180	154.5	241.5	298.33	340	167.5	212	277	434	265	558	205	299.5
Gm39538	5.11	2.07	2.05	9.53	2.04	3	3.09	1.04	3	1	4	4.07	5	0.03	5.07	4.11
Prps1	135.5	64.5	80	96	93	94	91	74	55.5	101.5	123.5	101	110	106.5	66	99
Mir3475	0	0	0	0	0	0	0	0	0	0	0	0	0	0	0	0
Gm32113	0	0	0	0	0.33	0	0	0	0	0	0	0	0	0.33	0	0
Frmpd3	0	0	0	0.03	0	0	0	0	0	0	0	0	1	0	0	0.03
LOC115489225	0	0	0	0	0	0	0	0	0	0	0	0	0	0	0	0
Gm39537	0	0	0	0	0	0	0.2	0	0	0.5	0	0.03	0	0	0	0
Dnaaf6b	0	0	0	0	0	0	0	0	0	0	0	0	0	0	0	0
Nup62cl	0	0	1	0	1	0	1	0	0	1	0	1	0	3	0	0
Gm15011	0	0	0	0	0.03	0	0	0	0	0	0	0	0.03	0	0	0
Rbm41	28	12	17	31	26	28	20	17	16	33	18	25	37	38	26	21
Gm52431	0	0	0	0	0	0	0	0	0	0	0	0	0	0	0	0
Morc4	8	5	5	6	12	9	7	8	1	12	10	6	4	14	8	3
Cldn2	336	310	257	351	345	316	287	208	201	404	410	388	328	359	208	395
Ripply1	0.07	0	0.27	0	0.08	0.28	0	0.04	0.07	1	1.08	0.14	0.09	0.1	0.07	1.11
Gm15013	17.96	10.62	12.42	18	11.17	14.45	11.96	10.92	12.57	15.96	15.04	16.08	23	18.96	13.37	18.79
Tbc1d8b	150.32	98.78	102.08	115.58	114.66	94.27	105.22	83.03	62.4	131.67	138.61	117.53	114.42	155.57	103.56	114.45
Gm6322	0.03	0	0	0	0	0.04	0	0.03	0.03	2	0	0	2	0	0	0
Rnf128	797	521.33	548	705	629	666	542	476	370	666.5	736	740	651	777	479	688
Radx	0	0	0	0	0	0	0	0	0	0	0	0	0	0	0	0
Gm8061	0	0	0	0	0	0	0	0	0	0	0	0	0	0	0	0
Trap1a	0	0	0	0	0	0	0	0	0	0	0	0	1	0	0	0
Platr21	0	0.5	0	0.5	0	0	0	0	0	0	0	0	0	0	0	0
Pwwp3b	1	1	0	0	1.03	0	0	1	0	0	0	0.2	0	0	2	0
4933428M09Rik	0	0	0	0	0	0	0	0	0	0	0	0	0	0	0	0
Gm19226	0	0	0	0	0	0	0	0	0	0	0	0	0	0	0	0
4930513O06Rik	4	1	2	1	1	0	4	1	0	3	0	0	2	1	1	0
Serpina7	127	154	137	281	90	106	84	137	148	198	197	274	368	258	176	213
Nrk	0	0	0	0	0	0	0	0	0	0	0	0	0	1	0	0
Gm15001	0	0	0	0	0	0	0	0	0	0	0	0	0	0	0	0
Gm15000	0	0	0	0	0	0	0	0	0	0	0	0	0	0	0	0
Gm23958	0	0	0	0	0	0	0	0	0	0	0	0	0	0	0	0
Gm22057	0.2	0.1	0.13	0.23	0.33	0.17	0.1	0.2	0	0.07	0.07	0.07	0.07	0.82	0.1	0.37
Tex13a	0	0	0	0	0	0	0	0	0	0	0	0	0	0	0	0
Gm14989	0	0	0	0	0	0	0	0	0	0	0	0	0	0	0	0
Il1rapl2	0.21	0	0.1	0.35	0	0.07	1	0.1	0	0.07	0.13	0.13	0.17	0.17	0.11	0.09
Gm8036	0	0	0	0	0	0	0.33	0	0	0	0	0	0	0	0.33	0
Gm15040	0.33	0	0	0	0	0	0	0	0	0	0	0	0	0	0.67	0
Esx1	0	0	0	0	0	0	0	0	0	0	0	0	0	0	0	0
Gm15044	0	0	0	0	0	0	0	0	0	0	0	0	0	0	0	0
Gm15043	0	0	0	0	0	0	0	0	0	0	0	0	0	0	0	0
Gm15045	0	0	0	1	0	0	0	0	0	0	0	0	0	0	0	0
Gm15042	0	0	0	0	0	0	0	0	0	0	0	1	0	0	0	0
Gm15039	0	0	0	0	0	0	0	0	0	0	0	1	0	0	0	0
Gm5761	0	0	0	0	0	0	0	0	0	0	0	0	0	0	0	0
Gm8019	0.76	0.44	0.89	0.22	1.01	0.89	1.01	0.44	0.67	0.56	1.22	0.89	1.11	0.83	0.67	0.98
Gm25770	0	0	0	0	0	0	0	0	0	0	0	0	0	0	0	0
Fam199x	85	63.5	51.5	97.5	74.5	76.5	64.5	52	42.5	81.54	95.5	104	58.5	85.53	72.5	88.5
Gm15038	0	0.5	0	0	0.03	0	0	0	0	0	0	0	0	0	0	0
Zcchc18	0	1.5	0	0	1	0	0	1	0	0	0	1.1	1.06	0	0	1
Slc25a53	1	0	0	1	0	0	0	0	2	3	0	0	0	1	0	0
Tmsb15b1	4.67	1.83	5.33	4.83	1.67	4.33	3.83	2	2.67	3.5	4.5	6.67	5	6.67	4	2.33
Tmsb15b2	5.92	0.83	1.58	1.83	1.67	2.83	1.58	0.5	1.17	3.25	2.75	3.17	1.75	2.67	2.5	2.33
Tmsb15l	7.42	2.33	4.08	4.33	1.67	3.83	3.58	1	1.17	4.25	3.75	4.17	3.25	6.67	4.5	3.33
Gm6275	2.5	2	1.5	2.5	4	2	1	2.5	0.5	4.5	3.5	5.5	4	2	3	2.5
H2bw2	0	0	0	0	0	0	1	0	0	0	0	0	0	0	0	0.07
Gm15026	0	0	0	0	0	0	0	0	0	0	0	0.17	0	0	0	0
Rab9b	0	0	0	0	0	0	0	0	0	0	0	0	0	0.03	0	0
Plp1	8.7	8.27	3.07	5.37	7.1	5.07	3.13	3.03	7.17	6.22	9.29	10.2	1.12	5.34	5.18	5.17
LOC118568444	0	0	0	0	0	0	1	0	0	0	1	0	0	0	1	0
Glra4	0	0	0	0	0	0	0	0	0	0	0	0.5	0	1	0	0
BC065397	8.33	12	9	13	10	7	4	10	12	13	11	13.25	10	13	15	8
Morf4l2	292.32	161	180.92	235.33	207	143.92	174.25	173.25	113.67	253	239.75	263.5	226.67	248.25	169.42	208.92
Tceal1	7	3	2	7	4	4	3	5	6	3	2	6	8	3	4	5
Gm39536	0	0	0	0	0	0	0	0	0	0	0	0	0	0	0	0
Gm15010	0	0	0	0	0	0	0	0	0	1	0	0	0	0	0	0
Tceal3	0	0	0	0	0	0	0	0	0	0	0	0	0	0	0	0
n-TAtgc1	0	0	0	0	0	0	0	0	0	0	0	0	0	0	0	0
Gm15004	0	0	0	0	0	0	0	0	0	0	0	0	0	0	0	0
n-TAcgc1	0	0	0	0	0	0	0	0	0	0	0	0	0	0	0	0
n-TAtgc8	0	0	0	0	0	0	0	0	0	0	0	0	0	0	0	0
n-TAcgc2	0	0	0	0	0	0	0	0	0	0	0	0	0	0	0	0
n-TAtgc3	0	0	0	0	0	0	0	0	0	0	0	0	0	0	0	0
Gm15006	0	0	0	0	0	0	0	0	0	0	0	0	0	0	0	0
Kir3dl1	0	0	0	0	0	0	0	0	0	0	0	0	0	0	0	0
Kir3dl2	0	0	0	0	0	0	0	0	0	0	0	0	0	0	0	0
Gm14991	0	0	0	0	0	0	0	0	0	0	0	0	0	0	0	0
n-TAtgc4	0	0	0	0	0	0	0	0	0	0	0	0	0	0	0	0
n-TAcgc5	0	0	0	0	0	0	0	0	0	0	0	0	0	0	0	0
n-TAtgc7	0	0	0	0	0	0	0	0	0	0	0	0	0	0	0	0
n-TAcgc6	0	0	0	0	0	0	0	0	0	0	0	0	0	0	0	0
n-TAtgc6	0	0	0	0	0	0	0	0	0	0	0	0	0	0	0	0
n-TAcgc7	0	0	0	0	0	0	0	0	0	0	0	0	0	0	0	0
n-TAcgc4	0	0	0	0	0	0	0	0	0	0	0	0	0	0	0	0
n-TAtgc2	0	0	0	0	0	0	0	0	0	0	0	0	0	0	0	0
Gm14999	0	0	0	0	0	0	0	0	0	0	0	0	0	0	0	0
Gm14994	0	0	0	0	0	0	0	0	0	0	0	0	0	0	0	0
Btf3-ps3	15.29	8.13	10.29	14.69	9.44	12.96	9.86	10.87	8.37	14.11	15.33	18.57	15.96	13.34	12.63	13.4
Gm4917	0	0.5	0	0	0	0	0	0	0	0	0	0	0	0	1	0
Gm14997	0	0	0	0	0	0	0	0	0	0	0	0	0	0	0	0
Nsa2-ps2	2.15	1.17	1.58	0.42	1.7	1	1.48	1.13	0.43	1.51	1.04	2.51	0.78	1.17	1.01	0.97
n-R5s12	0	0	0	0	0	0	0	0	0	0	0	0	0	0	0	0
Bex3	8	4	3	3	5	4	6	1	3	7	6	11	4	3	12.5	9
Tceal9	128.5	98.67	99.53	219	133	160	120.5	135	86.5	159.5	161.5	181	183	177	157.5	157.5
Gm39535	0	0	0	0	0	0	0	0	0	0	0	0	0	0	0	0
Tceal7	0	0	0	0	0	0	0	0	0	0	0	0	0	0	0	0
LOC115489115	0	0	0	0	0	0	0	0	0	0	0	0	0	0	0	0
Bex1	0	2	0	0	0.5	0	0.5	0.5	1	2.5	0.5	1.5	2	2.5	0	0
Tceal5	1	0	1	0	0	1	0	1	0	0	2	0	0	2	0	1
n-TKctt19	0	0	0	0	0	0	0	0	0	0	0	0	0	0	0	0
Gm41901	0.06	0	0.07	0	0	0.1	0	0	0	0.03	0.04	0.07	0.03	0	0	0.03
Mir6383	0	0	0	0	0	0	0	0	0	0	0	0	0	0	0	0
Tceal8	95.5	63	68.5	95.5	80	87	68.5	69.5	67	77.5	105.5	125	95.33	122.5	68	102.5
Bex4	3.5	0.33	3	2.5	3.5	4.5	1.5	0.5	1	1.5	1.5	2	2.33	3	1	6
5730412P04Rik	0	0	0	0	0	0	0	0	0	0	0	0	0	0	0	0
Nxf3	0	0	0	0	0	0	0	0	0	0	0	0	0	0	0	0
Bex2	1	0	0	2	1	0	0	0	0	0	1.5	0	1	0	1.5	0
LOC118568443	0	0	0	0	0	0	0	0	0	0	0	0	0	0	0	0
Arxes1	0	0	0	0	0	0	0	0	0	0	1	0	0	0	0	0
Arxes2	0	0	0	1	0	0	1	0	0	1	0	0	0	0	1	0
Gm31214	0.34	1.23	1.53	2.32	1.38	2.31	1.25	0.2	1.42	0.23	0.97	0.43	0.99	0.39	2.3	0.37
Bhlhb9	8	6	5	7	6	8	8	1	4	8	3	3	9	7	6	8
Gprasp2	1	0	2	1	0	0	0	2	0	0	0	1	1	1	0	0
Mir1970	0	0	0	0	0	0	0	0	0	0	0	0	0	0	0	0
Gm18614	0	0	0	1	0	0	1	3	0	0	1	0	0	1	1	2
Mir7646	1	0	0	0.5	0.5	0.5	0	0.5	0	0.5	0	0	0.5	0	0	0.5
Armcx5	15.5	3.5	7	18.83	16	10.5	8	15	9	6.5	10.5	16	15.5	21.5	8	17.5
Gprasp1	24.5	16	10	12	11	13	14	9	15	23	19	15	15	28.5	13.5	20.5
Tmsb15a	0	0	0	0	0	0	0	0	0	0	0	0	0	0	0	0
Tcp11x2	0	0	0	0	0	0	0	0	0	0	0	0	0	0	0	0
Gm15021	0	0	0	0	0	0	0	0	0	0	0	0	0	0	0	0
Pramex1	0	0	0	0.5	0	0	0	0.03	0	0.03	0	0	0	0	0	0.07
Nxf7	1	0	1	0	0	1	1	0	0	0	0	0	0	0	0	1
Gm6228	0	0.12	0	0.1	0.27	0.03	0	0.03	0	0.1	0.03	0.44	0	0.05	0	0.09
Gm22233	0	0	0	0	0	0	0	0	0	0	0	0	0	0	0	0
AV320801	0	0	0	0	0	0	0	0	0	0	0	0	0	0	0	0
Gm7905	0.07	0.14	0.07	0.1	0	0.07	0	0	0.03	0.13	0.17	0.1	0.17	0.03	0.13	0.1
Gm24416	0	0	0	0	0	0	0	0	0	0	0	0	0	0	0	0
Gm7903	0	0	0	0	0	0	0	0	0	0	0	0	0	0	0	0
Gm6221	0.1	0.17	0.03	0.17	0.2	0.22	0.13	0.07	0.07	0.17	0.43	0.13	0.14	0.12	0.1	0.1
Gm22006	0	0	0	0	0	0	0	0	0	0	0	0	0	0	0	0
Gm5128	0	0	0	0	0	0	0	0	0	0	0	0	0	0	0	0
Gm6215	0.07	0.03	0.03	0.17	0.03	0.07	0	0	0	0.03	0.07	0.03	0	0.07	0	0.03
Gm25936	0	0	0	0	0	0	0	0	0	0	0	0	0	0	0	0
Pramel3	0	0	0	0	0	0	0	0	0	0	0	0	0	0	0	0
Pramex2	0	0	0	0	0	0	0	0	0	0	0	0	0	0	0	0
Gm15022	0	0	0	0	0	0	0	0	0	0	0	0	0	0	0	0
LOC115489228	0	0	0	0	0	0	0	0.14	0	0	0	0	0	0	0	0
Tceal6	0	0	0	0	0	0	0	0	0	0	0	0	0	0	0	0
Gm15023	0	0	0	0	0	0	0	0	0	0	0	0	0	0	0	0
Gm25868	0	0	0	0	0	0	0	0	0	0	0	0	0	0	0	0
Gm6207	0.03	0.15	0	0.13	0.07	0.07	0.03	0	0	0.07	0.07	0.44	0.37	0.09	0.2	0.06
3632454L22Rik	0	0	0	0	0	0	0	0	0.03	0	0.03	0	0	0	0	0
Zmat1	101	46	46	76	70	37	37	37.5	43	77	58	66	88	67	40	64
Nxf2	0	0	0	0	0	0	0	0	0	0	0	0	0	0	0	0
Gm15018	0	0	0	0	0	0	0	0	0	0	0	0	0	0	0	0
Gm7222	0.24	0.04	0.11	0.14	0	0.07	0	0.16	0.07	0.16	0	0.17	0.07	0.07	0.12	0.2
Armcx2	8	5	8	13	10	4	8	8	2	11	14	7	15	3	5	16
Mir7093	0	0	0	0	0	0	0	0	0	0	0	0	0	0	0	0
Armcx3	24	13.17	18	27.83	20.67	18.83	19.33	19.33	19.33	26.83	26.17	25.17	29	33.17	13.83	21.33
Armcx6	4.5	2.5	1	4	2.5	2	1.5	1	0.5	2.5	0	6.5	1.5	1	1.5	1
Gm16397	1.5	0.5	0	2	0.5	0	0.5	0	2.5	1.5	0	0.75	1.7	0	0.5	0
Armcx1	3	3	7	6	6	8	6	1	8	11	7	5	7	11	3	5
Armcx4	7.08	0	3.04	10.07	1.31	4	4.03	1.04	1.06	5.08	5	1.07	4.04	4	3	8
B230119M05Rik	0	0	0	0	0	0	0	0	0	0	0	0	0	0	0	0
Gm7857	3.58	1.44	2.27	2.42	2.31	1.93	1.52	2.34	1.98	3.71	3.82	3.97	3.35	3.85	2.58	3.68
Gm19502	0	0	0	0	0	0	0	0	0	0	0	0	0	0	0	0
Gm7855	0	0	0	0.5	0	0.5	0	0	0	1.5	1	0	0	1	1	0
Hnrnph2	87.65	47.58	60.42	77.45	69.25	68.75	50.98	55.92	45.53	75.83	85.67	83.33	98.08	107.12	51	84.37
Gla	24.19	23	16	26.1	21.17	29.13	11.07	15	6.03	16.07	16.11	23.1	15.03	26.03	9.03	13.03
Rpl36a	1288.81	846.98	802.35	1229.83	857.45	1040.01	825.39	908.65	653.58	1098.76	1112.51	1228.86	1270.07	1256.24	895.09	1098.69
Btk	3	4	1	1	4	4	3	5	0	1	1	3	3	4	3	5
Timm8a1	188	100.5	111	149	130	122	118.5	108.5	85.33	126.5	152.5	175.5	163.5	158.5	111.83	141
Gm52424	0	0	0	0	0	0	0	0	0	0	0	0	0	0	0	0
Gm23124	0	0	0	0	0	0	0	0	0	0	0	0	0	0	0	0
Gm16410	0	0	0	0	0.33	0	0.2	0	0	0	0	0	0	0	0	0
Taf7l	1.05	0	0	0	0	0	0	0	0	0	0	0	0	0	0	0
Drp2	0	0	1	0	0	0	0	0	0	0	0	0	0	0	0	0
Cenpi	3.93	0.5	0.8	0.8	1.67	0.7	0.43	2.07	0.4	3.07	2.87	1.67	1.8	1.9	1.83	0.9
Tmem35a	0	0	0	1	0	0	0	0	0	0	0	0	0	0	0	0
Trmt2b	134	78	87	113.03	100	109	100	79	59	101.5	115	131	111	125	95	116
Arl13a	0	0	0	0	0	0	0	0	0	0	0	0	0	0	0	0
Xkrx	0	1.03	0	1	0	0	2	0	0	2	1	0	1	0	0.17	0
LOC118568442	0	0	0	0	0	0	0	0	0	0	1	0	0	0	0	0
Nox1	0	0	0	1	0	0	0	0	0	0	0	0	1	0	0	0
Mir3112	0	0	0	0	0	0	0	0	0	0	0	0.5	0	0	0	0
Cstf2	65	35	43.5	55	45	40	36.5	42.5	31	57.17	66	54	42.5	53	38	49
Gm7841	0	0	0	0	0	0	0	0	0	0	0	0	0	0	0	0
Sytl4	4	2	7	5	10	10	3	8	6	9	9	16	18	6	3	11
Srpx2	13	7	12	11	12	14	14	9	9	15	5	14	8	23	4	17
Tspan6	2.03	2.03	1.03	0.03	1	4	2.07	3	0.03	3.03	3	0.03	0.03	1.03	1.03	1.03
Tnmd	0	0	0	0	0	0	0	0	0	0	0	0	0	0	0	0
Gm26851	0	0	0	0	0	0	0	0	0	0	0	0	0	0	0	0
Pcdh19	0.04	0	0	2	0	0	0	0	1	0	1	0	0	0	0	0.33
Gm2970	0.27	0.3	0.37	0.53	0.17	0.07	0.27	0.21	0.17	0.2	0.44	0.9	0.13	0.27	0.63	0.23
Gm14980	0	0	0	0.33	0	0	0	0	0	1	0.67	0	0	0	0	0
Gm14979	0	0	0	0.03	0	0	0	0	0	0	0	0	0	0	0	0
Gm7823	0.67	0	0.33	0	0.33	0	0	0	0.33	0	0	0	0	0	0	0
Gm7821	0	0	0	0	0	0	0	0	0	0	0	0	0	0	0	0
Gm7820	0	0	0	0	1	0	0	0	0	0	0	0	0	0	0	0
Gm23768	0	0	0	0	0	0	0	0	0	0	0	0	0	0	0	0
Gm26406	0	0	0	0	0	0	0	0	0	0	0	0	0	0	0	0
Gm14981	0	0	0	0	0	0	0	1	0	0	0	0	0	0	0	0
Gm7058	0	0	0	0	0	0	0	0	0	0	0	0	0	0	0	0
Gm4994	0	0.5	0	0.5	0	0	0	0	0.5	0.03	0	0	0	0	0	0
LOC115489232	0	0	0	0	0	0	0	0	0	0	0	0	0	0	0	0
Gm14977	0	0	0	0	0	0	0	0	0	0	0	0	0	0	0	0
Gm14976	0	0	0	0	0	0	0	0	0	0	0	0	0	0	0	0
Gm25170	0	0	0	0	0	0	0	0	0	0	0	0	0	0	0	0
Gm14987	0	0	0	0	0	0	0	0	0	0	0	0	0	0	0	0
Gm7781	0	0	0.33	1	0	0	0	0	0	0	0	0	0	0	0	0
LOC118567352	0	0	0	0	0	0	0	0	0	0	0	0	0	0	0	0
Gm14984	0	1	0	0	1	3	0	1	0	3	0	0	1	1	2	0
LOC118568450	41.1	30.57	26.24	37.71	43	40.07	30.62	20.8	23.57	68.44	32.69	49.5	47.13	48.57	31.03	32.41
Rpa4	13	12	11	12	8	11	10	6	9	10	9	9	23	16.25	9	8
Diaph2	171.01	128.64	133	183.09	162	177	112.48	103.03	95	216.18	191.13	129.14	130.4	197.43	125.43	195.84
Gm18176	0	0	0	0	0	0	0	0	0	0	0	0	0	0	0	0
Gm14985	0	0	0	0	0	0	0	0	0	0	0	0	0	0	0	0
Gm14986	0	0	0	0	0	0	0	0	0	0	0	0	0	0	0	0
Gm26029	0	0	0	0	0	0	0	0	0	0	0	0	0	0	0	0
4930558G05Rik	0	0	0	0	0	0	0	0	0	0	0	0	0	0	0	0
Gm2836	3.53	3.5	3	1	1.6	2.5	4	0.6	0.5	4.5	5.23	4	1	2	2.87	2
Gm24522	0	0	0	0	0	0	0	0	0	0	0	0	0	0	0	0
Gm4916	0	0	0	0	0	0	0	0	0	0	0	0	0	0	0	0
Gm14975	0	0	0	0	0	0	0	0	0	0	0	0	0	0	0	0
Mdm4-ps	0.5	2.5	0	0.5	0.5	1	1.5	1.5	0	0.5	2	0	2.5	0	0	1.5
Gm52474	0	0	0	0	0	0	0	0	0	0	0	0	0	0	0	0
Gm5403	0	0	0	0	0	0	0	0	0	0	0	0	0	0	0	0
Gm25061	0	0	0	0	0	0	0	0	0	0	0	0	0	0	0	0
Cldn34c4	0	0	0	0	0	0	0	0	0	0	0	0	0	0	0	0
4921511C20Rik	0	0	0	0	0	0	0	0	0	0	0	0	0	0	0	0
Gm22139	0	0	0	0	0	0	0	0	0	0	0	0	0	0	0	0
Gm18023	0	0	0	0	0	0	0	0	0	0	0	0	0	0	0	0
Gm382	0	0	0	0	0	0	0	0	0	0	0	0	0	0	0	0
Gm381	0	0	0	0	0	0	0	0	0	0	0	0	0	0	0	0
LOC118568449	0	0	0	0	0	0	0	0	0	0	0	0	0	0	0	0
Gm23586	0	0	0	0	0	0	0	0	0	0	0	0	0	0	0	0
4932411N23Rik	0.07	0	0	0	0.03	0	1	0.07	0	0	0	0	0.03	0.03	0	0
Gm7746	0	0	0	0	0	0	0	0	0	0	0	0	0	0	0	0
Gm14971	0	0	0	0	0	0	0	0	0	0	0	0	0	0	0	0
Gm14957	0	0.2	0.17	0	0	0	0.2	0	0	0	0	0	0.2	0	0	0.2
Rps12-ps16	18.73	13.17	11.78	18.22	11.97	13.38	13.05	12.01	10.19	17.65	17.92	17.09	20.56	18.26	15.05	17.72
Rps12-ps14	18.73	13.17	11.78	18.22	11.97	13.38	13.05	12.01	10.19	17.65	17.92	17.09	20.56	18.26	15.05	17.72
Rps12-ps13	18.98	13.17	11.78	18.22	11.97	13.38	13.05	12.01	10.29	17.65	18.26	17.09	20.56	18.26	15.05	17.72
Rps12-ps17	13.98	9.84	8.34	14.79	9.12	9.8	8.99	8.75	7.11	12.45	12.29	11.64	14.39	12.98	10.55	12.01
Gm21571	18.73	13.17	11.78	18.22	11.97	13.38	13.05	12.01	10.29	17.65	18.42	17.09	20.56	18.26	15.05	17.72
Rps12-ps15	18.73	13.17	11.78	18.22	11.97	13.38	13.05	12.01	10.29	17.65	17.92	17.09	20.56	18.26	15.05	17.72
Rps12-ps18	13.98	9.84	8.34	13.79	9.12	9.8	8.99	8.75	7.11	12.45	11.79	11.64	14.39	12.98	10.55	12.01
Rps12-ps12	18.73	13.17	11.78	18.22	11.97	13.38	13.05	12.01	10.19	17.65	18.26	17.09	20.56	18.26	15.05	17.72
Rps12-ps11	18.73	13.17	11.78	18.22	11.97	13.38	13.05	12.01	10.29	17.65	18.26	17.09	20.56	18.26	15.05	17.72
Rps12-ps6	13.98	9.84	8.34	13.79	9.12	9.8	8.99	8.75	7.11	12.45	11.79	11.64	14.39	12.98	10.55	12.01
Vmn2r121	0	0	0.5	0	0.5	0	0	0	0	0	0	0	0	0	0.5	0
Gm5945	0.33	0.2	0.17	0.2	0.2	0	0.65	0.2	0	0.45	0.2	0	0.4	0	0	0.2
Rps12-ps20	5.04	3.53	3.57	5.02	3.34	4.4	4.3	3.71	3.36	5.37	7.36	5.45	5.95	6.42	4.29	6.19
Astx5	0	0	0	0	0	0	0	0	0	0	0	0	0	0	0	0
Cldn34c3	0	0.2	0.17	0.2	0.2	0	0.65	0.2	0	0.45	0.2	0	0.2	0.58	0	0.32
Rps12-ps23	5	3.53	3.57	5.02	3.34	4.35	4.3	3.71	3.25	5.33	7.36	5.11	5.9	5.81	4.29	5.75
Cldn34c2	0.7	0.98	0.17	0.37	0.98	0	1.35	0.7	1	1.2	0.77	1.08	1.3	0	1.33	0.23
Rps12-ps22	5.04	3.53	3.57	5.02	3.34	4.4	4.3	3.71	3.36	5.37	7.36	5.45	5.95	5.92	4.29	6.19
Gm2411	0	0	0.17	0.2	0.2	0	0.2	0.2	0	0.2	0.2	0	0.4	0	0	0
Rps12-ps21	5.04	3.53	3.57	5.02	4.34	4.4	4.3	3.71	3.36	5.37	7.36	5.45	5.95	6.42	4.29	6.19
Srsx	0	0	0	0	0	0	0	0	0	0	0	0	0	0	0	0
Astx6	0	0	0	0	0	0	0	0	0	0	0	0	0	0	0	0
Cldn34c1	0.33	1.18	0.17	1.37	0.98	1	1.35	0.7	1	2.45	0.77	1.33	3.5	0.2	2.33	1.6
Gm14940	0	0	0	0	0	0	0	0	0	0	0	0	0	0	0	0
Gm14947	0	0	0	0	0	0.5	0	0	0	0	0	0	0	0	0	1
Nap1l3	5	10	9	16	12	3	12	5	4	12	4	8	7	8	10	7
Gm16421	0	0	0	1	0.5	0	0	0.5	0	2.5	0	0	0.5	0.5	0	0
Gm4992	0	0	0	0.5	0	0	0	0	0	0.33	0	0	0	0	0.33	0
Gm14943	0	0	0	0	0	0	0	0	0	0	0	0	0.03	0	0	0
Gm23277	0	0	0	0	0	0	0	0	0	0	0	0	0	0	0	0
Gm14932	0	2	2	1	0	1	1	0	0	0	0	0	0	3	3	2
Gm5648	0	0	0	0	0	0.5	0	0	0	0	0	0	0	0	0	0
Gm5394	0	0	0	0	0	0	0	0	0	0	0	0	0	0	0	0
Gm22590	0	0	0	0	0	0	0	0	0	0	0	0	0	0	0	0
Gm4993	0	0	0	0	0	0	0.33	0	0	0	0	0	0	0	0	0
Gm14930	0	0	0	0	0	0	0	0	0	0	0	0	0	0	0	0
H2ab3	0	0	0	0	0	0	0	0	0	0	0	0	0	0	0	0
Pcdh11x	0.03	1	0	0	0	0.5	1.5	0	0	2	1.5	1	2	1	0	1
Gm30577	0	0	0	0	0	0	0	0	0	2	0	0	0	0	0	0
Gm5863	7.05	4.53	5.93	8.02	5.85	5.95	5.57	3.96	5.85	4.73	6.54	6.04	6.79	8.58	4.33	6.55
Gm16420	0	0	0	0	0.11	0	0	0	0.24	0	0	0	0.11	0.35	0	0.11
Gm4913	0	0	0	0	0	0	0	0	0	0	0	0	0	0	0	0
Pabpc5	0	0	0	0	0	0	0	0	0	0	0	0	0	0	0	0
Gm26182	0	0	0	0	0	0	0	0	0	0	0	0	0	0	0	0
LOC118568412	0	0	0	0	0	0	0	0	0	0	0	0	0	0	0	0
Gm7485	0	0	0	0	0	0	0	0	0	0	0	0	0	0	0	0
Tgif2lx1	0	0	0	0	0	0	0	0	0	0	0	0	0	0	0	0
Tgif2lx2	0	0	0	0	0	0	0	0	0	0	0	0	0	0	0	0
Gm14910	0	0	0	0	0	0	0	0	0	0	0	0	0	0	0	0
Gm14912	0	3.48	0.07	0.03	0.1	0	1.37	0.13	0.03	0	0.07	0	0	0.1	0	0.03
Gm6500	0	0.08	0.03	0	0	0	0	0	0	0	0	0	0	0	0	0
Gm14917	0.03	0	0	0.03	0.03	0.07	0.4	0	0.03	0	0	0	0.33	0.03	0	0.1
Gm14914	0.14	0.27	0.22	0.42	0.04	0.23	0.25	0.28	0.03	0.24	0.18	0.13	0.44	0.51	0.28	0.07
Gm14911	0	0	0	0	0.08	0	0	0	0	0	0	0	0	0	0	0
Gm14913	0	0	0	0	0	0	0	0	0	0	0	1	0.14	0	0	0
H2ab1	0	0	0	0	0	0	0	0	0	0	0	0	0	0	0	0
Gm18172	0	0	0.03	0	0	0	0	0	0	0	0	0	0	0	0	0
Gm16373	0	0	0	1	0	0	1	0	0	0	0	0	0	0.5	0	0
Gm52475	0	0	0	0	0	0	0	0	0	0	0	0	0	0	0	0
Gm19152	0	0	0	0	0	0	0	0	0	0	0	0	0	0	0	0
H2ab2	0	0	0	0	0	0	0	0	0	0	0	0	0	0	0	0
Gm52471	0.5	0	0	0	0	0	0	0	0	0	0	0	0.03	0	0	0
Cpxcr1	0	0	0	0	0	0	0	0	0	0	0	0	0	0	0	0
Gm24624	0	0	0	0	0	0	0	0	0	0	0	0	0	0	0	0
Gm14904	0	0	0	0	0	0	0	0	0	0	0	0	0	0	0	0
Gm14907	0	0	0	0	0	0	0	0	0	0	0	0	0	0	0	0
Gm14903	0	0	0	0	0	0	0	0	0	0.03	0	0	0	0	0	0
Gm52473	0	0	0	0	0	0	0	0	0	0	0	0	0	0	0	0
Gm5944	2.21	0.73	0.5	3.2	0.63	2.1	1.6	0.72	0.47	1.85	0.89	1.18	0.87	1.73	1.67	0.86
Gm6461	0.57	0.1	0.1	0.03	0.07	0.1	0.07	0.1	0.03	0.1	0.17	0.1	0.07	0.13	0.17	0.07
Gm27414	0	0	0	0	0	0	0	0	0	0	0	0	0	0	0	0
Gm5943	0.58	0.25	1.17	0	0.45	1	0	0.33	0.25	0	0.67	0.53	2	1	0	0.33
Gm7429	82.73	57.99	55.88	81.63	61.27	66.87	57.7	54.85	42.97	73.33	75.76	96.51	86.75	83.51	65.16	72.17
Gm4914	0	0	0	0	0	0	0	0.5	0	0	0.5	0	0	0	0	0
4930555B12Rik	0	0	0	0	0	0	0	0	0	0	0	0	0	0	0	0
Ube2dnl2	0	0	0	0	0	0	0	0	0	0	0	0	0	0	0	0
Ube2dnl1	0	0	0	0	0	0	0	0	0	0	0	0	0	0	0	0
Gm5942	0	0	0	0	0	0	0	0	0	0	0	0	0	0	0	0
Gm14894	0.09	0	0	0	0	0	0	0.08	0	0.08	0	0	0	0	0	0
Gm1866	116.8	79.23	79.58	116.24	95.23	103	85.52	95.3	65.33	102.77	109.55	128.18	117.29	116.09	93.07	95.58
Gm14895	0	0	0	0	0	0	0	0	0	0	0	0	0	0	0	0
Klhl4	7	2	4	1	4	3	7	1	2	1	4	4	4	0	5	4
Gm7146	0	0	0	0	0	0	0	0	0	0	0	0	0	0	0	0
Gm7416	0.13	0.3	0.3	0.23	0.1	0.13	0.13	0.13	0.17	0.23	0.27	0.07	0.03	0.33	0.3	0.13
Gm14896	0	0	0	0	0	0	0	0	0	0	0	0	0	0	0	0
Gm4915	0	0	0	0	0	0	0	0	0	0	0	0	0	0	0	0
Gm23985	0	0	0	0	0	0	0	0	0	0	0	0	0	0	0	0
Gm24831	0	0	0	0	0	0	0	0	0	0	0	0	0.33	0	0	0
Dach2	0	0	0	0	1	0	0	0	0	0	0	1	0	1	0	0
Gm7405	0	0	0	0	0	0	0	0	0	0	0	0	0	0	0	0
Mir361	0	0	0	0	0	0	0	0	0	0	0	0	0	0	0	0
Chm	104.5	71	70	106	95	109	81.5	74	56	94	108.03	132	96.5	112	103	106.5
Gm14936	0	0	0	0	0	0	0	0	0	0	0	1	0	0	0	0
Gm14938	0	0	0	0	0	0	0	0	0	0	0	0	0	0	0	0
Gm6427	0	0	0	0	0	0	0	0	0	0	0	0	0	0	0	0
Gm14921	0	0	0	0	0	0	0	0	0	0	0	0	0	0	0	0
Pof1b	0	0	3	0	0	0	0	1.5	0	0	3	1	0	0	0	0
Zfp711	0	0	0	0	0	1	0	0	0	0	0	0	0	0.03	1	0
2010106E10Rik	1	0	1	0	0	0	0	0	0	0	0	0	0	0	0	1
Gm14908	0	0	0	0	0	0	0	0	0	0	0	0	0	0	0	0
Gm6418	0	0	0	0	0.5	0.33	0	0	0	0	0	0	0.33	0	0	0
Satl1	0.12	0	0	0	0	0	0	0	0	0	0	0	0	0.03	0	0
Apool	199.5	109	126.5	169	147	141.5	108	114.5	92	160.5	190.5	164	136	159	103.5	168.5
Gm5393	2	1	0.5	1	1.5	2.33	1	2.5	1.5	1.5	4.5	0	1	1.5	2.5	2.5
4933403O08Rik	0	0	0	0	0	0	0	1	0	0	0	0	0	0	0	1
Gm6335	47.5	31.53	41.37	25.95	54.73	25.08	27.28	30.4	12.83	47.75	56.17	39.77	20.7	49.95	36.4	45.62
Gm14900	0	0	0	0	0	0	0	0	0	0	0	0	0	0	0	0
Tex16	0	0	0	0	0	0	0	0	0	1	0	0	0	0	0	0
Gm14898	0	0	0	0	0	0	0	0	0	0	0	0	0	0	0	0
Gm52469	0	0	0	0	0	0	0	0	0	0	0	0	0	0	0	0
Hdx	0	2	0	0	1	0	0	0	1	0	0	2	1.03	0	1	2
Gm7340	0	0	0	0	0	0	0	0	0	0	0	0	0	0	0	0
Rps6ka6	0	1	1	2	1	0	0	0	1	0	0	1	0	1	0	0
n-TRcct4	0	0	0	1	0	0	0	0	0	1	1	2.33	0	0.5	0	0
Gm10112	0	0	0	0	0	0	0	0	0	0	0	0	0	0	0	0
Cylc1	0	0	0	0	0	0	0	0	0	0	0	0	0	0	0	0
Pou3f4	0	0	0	0	0	0	0	0	0	0	1	0	0	0	0	0
Gm26108	0	0	0	0	0	0	0	0	0	0	0	0	0	0	0	0
Gm14886	0.1	0.03	0.07	0	0	0.03	0	0	0	0.03	0.07	0.07	0.07	0	0	0
Gm9225	0	0	0	0	0	0	0	0	0	0	0	0	0	0	0	0
Gm7134	0	0	0	0	0	0	0	0	0	0	0	0	0	0	0	0
Gm4991	2.45	2.46	2.32	1.53	1.65	2.18	2.65	3.13	1.23	2.31	2.39	3.72	2.89	3.86	2.34	1.92
Gm34521	0.07	0.13	0	0.1	0.07	0.07	0.1	0.07	0.07	0.1	0.03	0.07	0.17	0.3	0.03	0.07
Gm4784	0	0	0	0	0	0	0	0	0	0	0.5	0.5	1	0	0.5	0
Gm6377	5	2	4	4	5	8	4	4	3	5	1	5	2	2	1	3
Gm34464	0	0	0	0	0	0	0	0	0	0	0	0	1	0	0	0
Gm14869	0	0	0	0	0	0.5	0	0	0	0	0	0	0	0	0	0
Sh3bgrl	539	388.12	404	568.5	486	513.5	433	451	267.12	592.12	559	664.7	528	556.42	396	550.03
Gm25797	0	0	0	0	0	0	0	0	0	0	0	0	0	0	0	0
Gm23322	0	0	0	0	0	0	0	0	0	0	0	0	0	0	0	0
Hmgn5	609.5	404.5	464	585.93	536.17	546.77	389	419.33	245.1	613.67	619.5	611.83	487.5	597.1	411.17	541.5
5730416F02Rik	0	0	0	0	0	0	0	0	0	0	0	0	0	0	0	0
2810403D21Rik	2	7	5	1	4	2	7	5	2.33	4	5	3	3	2	1	4
Brwd3	101	70	69	84	109	95	75	69	57	104	92	75	86	86	72	120
Gm379	1	1	3	7	1	0	2	1	5	3	0	2	17	4	2	1
Gm17888	0	0	0	0	0	0	0	0	0	0	0	0	0	0	0	0
Gm9218	0	0	0	0	0	0	0	0	0	0	0	0.03	0	0	0	0
Gm378	0	0	0	0	0	0	0	0	0	0	0	0	0	0	0	0
Gm14849	0.03	0.03	0.03	0.07	0.1	0.1	0	0.4	1.07	0.03	0.17	0.03	0	0	0.1	0.2
Wmp	0	0	0	0	0	0	0	0	0	0	0	0	0	0	0	0
Tent5d	0	0	0	0	0	0	0	0	0	0	0	0	0	0	0	0
2610002M06Rik	106	59	91.04	89	71	90.5	63	79	29.5	100	98	85	72.03	102	60	92
Tbx22	0	0	0	0	0	0	0	0	0	0	0	0	0	0	0	0
4933401B06Rik	0	0	0	0	0	0	0	0	0	0	0	0	0	0	0	0
Itm2a	4	3	0	1	3	4	1	2	1	4	8	1	3	3	4	2
Gm5392	16.09	10.01	9.22	12.72	8.51	9.79	8.2	6.92	7.98	7.24	11.1	12.63	14	14.07	9.01	10.84
Gm14833	0	0	0	0	0	0	0	0	0	0	0	0	0	0	0	0
Gm9208	0	0	0	0	0	0	0	0	0	0	0	0	0	0	0	0
Gpr174	4	1.1	1.1	5.07	2.17	1.07	0.03	2	0	2.2	0.08	1.13	1	1.07	0.23	1
Gm14834	0	0	0.5	0	0	0	1	0	0	0	0	0	0	1	0.5	0
P2ry10b	1	3.03	1.5	3	3.53	2	3.03	3.53	1.03	2.13	2	3.5	1.5	3.03	3.03	2
P2ry10	2	2	0	3	0	4	2	0	1	1	0	3	0	4	1	0
Lpar4	3	2	1	2	2	3	3	2	1	2	1	1	5	0	2	1
Rtl3	0	0	0	0	0	0	0	0	0	0	0	0	0	1	0	0
Gm14880	0	0	0	0	0	0	0	0	0	0	0	0	0	0	0	0
Gm14882	0	0	0	0	0	0	0	0	0	0	0	0	0	0	0	0
Gm24491	0	0	0	0	0	0	0	0	0	0	0	0	0	0.03	0	0
Gm9200	1	0	0.5	0	0	0.5	0	0	0	0.5	0	0	0	0.07	1.5	1
Gm14877	0	0.5	0.2	0	0	0	0	0	0	0	0	0	0.33	0.17	0	0
Gm24622	0	0	0	0	0	0	0	0	0	0	0	0	0	0	0	0
Gm5127	0	0	0	0	0	0	0	0	0	0	0	0	0	0	0	0
Cysltr1	6	1	9	7	8	5	4	5	9	10	4	8	5	12	7	6
Fndc3c1	0	1	0	0	1	0	0	0	0	0	0	0	0	0	0	0
Gm6325	0	0	0	0	0	0	0	0	0	0	0	0	0	0.5	0	0
Mir6382	0	0	0	0	0	0	0	0	0	0	0	0	0	0	0	0
Gm5133	0	0	0	0	0	0	0	0	0	0	0	0	0	0	0	0.33
Gm14857	0.5	0	0	0	0.5	0.5	0.5	0	0	2	2	0.5	2	1	0	0.5
Gm14852	0	0	0	0	0	0	0	0	0	0	0	0	0	0	0	0
Fnd3c2	0	0.5	0	0.03	0.03	0	0	0	0	0	0.33	0	0	0	0	0.04
Taf9b	4	0	2	3	4	4	0	2	1	1	0	1	2	6	3	1
Pgk1	639.91	423.78	425.31	555.76	428.66	550.3	432.63	371	313.18	505.65	555.6	637.31	595.2	585.66	449.75	581.35
Gm14856	0	0	0	0	0	0	0	0	0	0	0	0	0	0	0	0
Tlr13	1	2	0.14	3.11	4.04	2.04	2	1	4	2	2	6	4.03	3	2	2
Atp7a	34.17	30	33	41	34	31	28	20	21	34.04	51.11	36	33	38	27	32.33
Cox7b	2834.5	1680.17	1840.5	2671.83	1977.83	2245.83	1809.5	1816.08	1389.25	2135.75	2356.5	3017.58	2685.17	2682.33	1929.83	2392.83
Magt1	1169.92	609.94	789.85	911	847.09	657.54	720.35	659.5	524.5	979.4	1039.97	809.04	784.12	1075.81	643	913.83
Gm23656	0	0	0	0	0	0	0	0	0	0	0	0	0	0	0	0
Gm14853	15.13	11.33	14.4	27.2	27.47	16.91	16.78	11.16	8.11	19.42	25.37	23.81	23.79	26.9	20.9	20.28
Gm26020	0	0	0	0	0	0	0	0	0	0	0	0	0	0	0	0
Atrx	808	724.5	618	871.5	951	760	628.5	600	425	899.5	861	793.5	828.33	1122.5	702	907
Fgf16	0	0	0	0	0	0	0	0	0	0	0	0	0	0	0	0
Gm7117	1.59	1.7	1.1	0.72	0.6	0.38	2.15	0.52	0.51	0.53	3.45	0.84	1.12	1.75	0.4	0.62
Gm14854	0	0	0	0	0	0	0	0	0	0	0	0	0	0	0	0
Cypt2	0	0	0	0	0	0	0	0	0	0	0	0	0	0	0	0
Rab9b-ps1	2	0.5	0	0	0	0	0.5	0	0	0	0	0	0.5	1	1	1
Mir325	0	0	0	0	0	0	0	0	0	0	0	0	0	0	0	0
5330434G04Rik	0	0	0	0	0	0	0	0	0	0	0	0	0	0	0	0
Mir384	0	0	0	0	0	0	0	0	0	0	0	0	0	0	0	0
Gm14824	0	0	0	0	0	0	0	0	0	0	0	0	0	0	0	0
Gm50594	0.07	0.83	0	0	0.03	0.03	0	0.03	0.03	0.03	0	0.03	0.03	0.03	0	0
Rpl30-ps9	68.55	52.75	48.23	65.61	48.24	54.69	43.08	47.41	35.54	55.41	54.99	72.31	77.81	65.95	49.74	61.18
E530001F21Rik	0.33	0	0	0	0.5	0	0	0	0	0	0	2	1	0	0.17	0
Gm39532	0	0	0	0	0	0	0	0	0	0	0	0	0	0	0	0
Gm33605	0	0	0	0.03	0	1	0	0	0	0	0	0	0.03	0	0	0
Gm6292	0	0.33	0	1.33	0	0.33	0	0	0	0.33	0.67	0.33	0.33	0.25	0	0.33
Gm45946	0.03	0	1.53	0	0	0.2	0	0	0.07	0	0.53	0.07	0.07	0	0.03	0
Magee1	9	9	3	9	5	9	1	8.5	1	9	6	9	15	2	4	9
Pbdc1	95.03	48.03	59.5	59.5	65.5	44	50	51	39	86.5	83.07	71.53	65	71	50.5	62
5530601H04Rik	9	13	20	13	15	15	7	14	5	14	17.2	22.03	16	26	14	20.5
Gm39533	0	0	0	0	0	0	0	0	0	0	0	0	0	0	0	0
Gm9673	0	0	0	0	0	0	0	0	0	0	0	0	0	0	0	0
Gm22090	0	0	0	0	0	0	0	0	0	0	0	0	0	0	0	0
Gm33486	0.25	0	0	0.08	0	0	0.25	0	0	1	0	0.28	0.17	0.25	0.25	0.53
Gm6285	59.69	43.81	37.68	55.07	41.45	44.22	39.5	41.77	37.16	50.35	54.34	61.81	68.59	61.61	46.63	56.34
Magee2	0	0	0	0	0.06	0	0	0	0	0	0	0	0	0	0	0
1700121L16Rik	0	0	0	0	0	0	0	0	0	0	0	0	0	0	0	0
Gm39530	0	0	0	0	0	0	0	0	0	0	0.03	0	0	0	0	0
Gm22430	0	0	0	0	0	0	0	0	0	0	0	0	0	0	0	0
Zdhhc15	1	0	1	0	0	0	2	0	0	0	0	0	0	1	0	0
Gm17963	0	0	0	0	0	0	0	0	0	0	0	0	0	0	0	0
Uprt	13	12	14	20	12	12.03	13	16.03	12	20	24	17	14	14.03	9	13
Gm6238	6	7.33	4	14	6	5	2	0	4	12	6	12	9	6	9	7
Vcp-rs	495	317.5	364.5	451	349	375	307	282.5	274	465.5	494.5	426	396	505	330.33	430.25
Abcb7	176.04	94.15	101	132.31	187.03	145.03	109	133.03	78	172.03	172.03	174.41	154	180.1	121	153.03
Mir672	0	0	0	0	0	0	0	0	0	0	0	0	0	0	0	0
Nexmif	1	1	0	0	1	0	1	0	0	0	0	0	0	0	0	0
Gm22266	0	0	0	0	0	0	0	0.04	0	0	0	0	0	0	0	0
Gm23378	0	0	0	0	0	0	0	0	0	0	0	0	0	0	0	0
Rlim	125.53	72.54	92.5	107.5	106.58	109.58	87	84.5	56	132.54	109.33	114.53	96.03	135.07	80.5	130
Gm9166	0	0	0	0	0	0	0	0	0	0	0	0	0	0	0	0
Gm9164	0	0	0.03	0	0	0	0	0	0	0	0	0	0	0	0	0.03
Gm6222	150.68	84.03	81.12	118.97	91.15	115.15	77.37	81.05	67.07	114.17	119.6	133.78	122.53	120.67	89.3	126.08
Slc16a2	996.07	645	690	768	755.5	869.53	626.06	614	462	876	956	780.03	765	843	567.03	876.5
Gm53059	0	1	0	1	0	0	0	0	0	0	0	0	0	0	0	0
Zcchc13	0	0	0	0	0	0	0	0	0	0	0	0	0	0	0	0
Gm9159	0.5	0.5	0	0	0.5	0	0.5	0	0	0	0.5	1.5	0.5	0.5	0	0.5
Mir374c	0	0	0	0	0	0	0	0	0	0	0	0	0	0	0	0
Mir374b	0	0	0	0	0	0	0	0	0	0	0	0	0	0	0	0
Mir421	0	0	0	0	0	0	0	0	0	0	0	0	0	0	0	0
Ftx	14	9	9	11	5	7	8	6	3	2	9	11	2	13	4	3
LOC668415	3	0	0	5	5	4.5	0	0	2	3	1	1	2	1	2	3
Gm9157	2	1	1	3	1	2	4	3.5	1.5	2	6.5	1	2	1.5	6	2.5
Gm9785	0	0	0	0	0	0	0	0	0	0	0	0	0	0	0	0
Jpx	16	5	4	17	13.57	15	17	11.12	5	11	13.17	15.07	18.03	23.03	13.12	12.03
Rps12-ps1	5.81	4.4	5.76	4.5	3.66	3.4	3.39	3.57	4.93	4.81	3.89	6.24	5.85	7.07	2.67	4.46
Gm14861	7.42	3.27	3.72	3.67	3.46	4.01	2.99	3.36	2.58	4.11	6.48	4.65	5.14	4.13	3.27	4.93
Xist	11	17	8	17	12	3	0	2	5	20	6	3	1	3	1	5
Tsix	1	0	1	3	1	2	1	0	0	6	3	1	3	3	2	1
Tsx	0	0	0	0	0	0	0	0	0	0	0	0	0	0.12	0	0
Chic1	51.6	59.39	37.37	68.89	37.97	52.4	49.37	36.17	24.42	57.62	57.27	57.35	65.81	62.66	34.07	57.55
Gm9516	0	0	0	0	0	0	0	0	0	0	0	0	0	0	0	0
Cdx4	0	0	0	0	1	0	0	0	0	0	0	0	0	0	0	0
Gm19200	0	0	0	0	0	0	0	0	0	0	0	0	0	0	0	0
Gm14847	0	0	0	0	0	0	0	0	0	0	0	0	0	0	0	0
Gm9050	0	0	0	0	0	0	0	0	0	0	0	0	0	0	0	0
Nap1l2	0	0	0	0	0	0	0	0	0	0	0	0	0	0	0	0
4930519F16Rik	0	0	1	0	0	0	0	0	0	0	0	0	0	0	0	0
Gm6206	29.33	26.17	29.78	34.08	41.12	35.19	31.08	30.68	24.07	41.57	33.62	40.14	36.03	34.04	32.5	40.66
Gm3928	0	0	0	0	0	0	0	0	0	0	0	0	0	0	0	0
Pabpc1l2a	0	0	0	0	0	0	0	0	1	0	0	0	1	0	0	0
Gm9143	1.86	2.26	1.25	2.08	2.28	2.03	2.49	1.72	0.84	3.9	0.79	3.46	1.6	2.33	2.12	2.25
Gm52428	0	0	0	0	0	0	0.33	0	0.03	0.03	0.03	0.18	0.03	0.5	0	0
Gm39529	0	0	0	0	0	0	0	0	0	1	0	0	0	0	0	0
Pabpc1l2b	0	0	0	0	0	0	0	0	0	0	0	1	2	0	0	0
Gm21998	1	0	0	0	0	0	0	0	0	0	0	0	0	0	0	0
Gm14841	0	0	0	0	0	0	0	0	0	0	0	0	0	0	0	0
Gm5126	0	0	0	0	0	0	0	0	0	0	0	0	0	0	0	0
1700018G05Rik	0	0	0	0	0	0	0	0	0	0	0	0	0	0	0	0
1700011M02Rik	0	0	0	0	0	0	0	0	0	0	0	0	0	0	0	0
Dmrtc1a	0	0	0	0	0	0	0	0	0	0	0	0	1	0	0	0
Gm9133	0	0	0	0	0	0	0	0	0	0	0	0	0	0	0	0
1700031F05Rik	0	0	0	0	0	0	0	0	0	0	0	0	0	0	0	0
Dmrtc1c2	0	0	0	0	0	0	0	0	0	0	0	0	0	0	0	0
Gm16511	0.07	0.13	0.2	1.03	0.07	0.07	0.07	0.03	0.22	0.13	0.1	0.13	0.03	0.03	0.07	0.07
Gm9126	0	0	0	0	0	0	0	0	0	0	0	0	0	0	0	0
Dmrtc1c1	0	0	0	0	0	0	0	0	0	0	0	0	0	0	0	0
Gm5166	0	0	0	0	0	0	0	0	0	0	0	0	0	0	0	0
Gm9119	0	0	0	0	0	0	0	0	0	0	0	0	0	0	0	0
Gm9115	12.25	5.5	10	11.08	9	10.64	9.25	7.08	6.25	13.96	10.58	13.83	9.42	5.58	6.83	10.42
Dmrtc1b	0	0	0	0	0	0	0	0	0	0	0	0	0	0	0	0
Gm9112	0	0	0	0	0	0	0	0	0	0	0	0	0	0	0	0
Gm14840	0.16	0.3	0.27	0.38	0.38	0.3	0.28	0.15	0.15	0.52	0.65	0.4	0.23	0.44	0.27	1.15
Gm9109	0	0	0	0	0	0	0	0	0	0	0	0	0	0	1	0
Phka1	25	21	17	18	14	14	15	13	10	22	18	13	23	22	17	17
Gm32262	0.19	0.03	1.57	3.58	0.03	1.17	0.03	2.5	1	1.75	0.09	1.33	3.5	1.07	0.12	2.64
Hdac8	33.07	22	26.07	49.5	41.18	27	34.57	22	13.6	43.28	36.29	46.34	43.57	39.18	28.07	27.16
Gm14858	0	0	0	0	0	0	0	0	0	0	0	0	0	0	0	0
Cited1	0	0	0	0	0	0	0	0	0	0	0	0	0	0	0	0
Gm14859	0.17	0.15	0.17	0.08	0.41	0	0	0.26	0	0.3	0.26	0.82	0.25	0.09	0.08	0.33
Rps4x	1513.35	931.22	962.08	1385.79	934.26	1099.36	958.96	963.51	784.57	1209.5	1250.65	1366.39	1611.67	1325.96	1020.17	1229.57
Gm9103	2.13	1.28	2.43	3.25	2.39	1.87	1.07	2.62	2.8	3.1	4.14	1.6	1.72	1.87	0.07	2.67
Ercc6l	1	1	2	0	0	0	0	0	0	0	1	1	2	4	1	1
Gm16471	1.58	1.15	1.03	2.8	1.49	2.39	1.23	1.23	0.62	1.84	3.1	2.4	0.92	3.38	1.19	1.66
Pin4	146.08	106.33	104	138.83	102.92	110.92	100.42	117.67	85	116.37	145.92	166.58	155.42	146.58	104.25	123.2
Rtl5	1	0	3	2	2	2	3	0	1	4	2	5	1	2	2	1
Gm25828	0	0	0	0	0	0	0	0	0	0	0	0	0	0	0	0
Nhsl2	15.31	9.54	9.2	8.26	13.35	14.27	10.17	7.17	7.23	12.17	10.01	7.4	5.79	13.42	10.68	10.53
H3f3a-ps1	73.52	44.47	49.18	55.25	47.53	60.19	48.54	54.33	34.17	60.6	63.31	80.2	62.59	61.55	52.83	65.31
Gm3858	0	0	0	0	0	0	0	0	0	0	0	0	0	0	0	0
Gm9097	0	0	0	0.17	0	0	0	0	0	0.17	0	0	0.2	0	0	0.17
8030474K03Rik	0	0	0.5	0	0	0	0	0	0	0	0	0	2.5	0	0	0
Gm4779	0	0	0.5	0	0	0	0	0	0	0	0	0	0.5	0	0	0
Gm9095	0	0	0	0.17	0	0	0	0	0	0.17	0	0	0.2	0	0	0
Tpt1-ps6	576.2	370.53	417.31	538.7	390.45	463.15	383.81	390.2	302.33	497.53	472.16	573.56	571.98	580.23	392.03	514.82
Cxcr3	1	0	1	1	0	0	2	0	0	2	5	4	2	2	1	1
Marcksl1-ps5	2.17	1.26	1.21	2	1.52	1.98	1.49	2.32	1.12	1.14	1.26	2.29	1.67	2.56	2.66	1.28
Gm52429	0	0	0	0	0	0	0	0	0	0	0	0	0	0	0	0
Gm14845	37.33	25.5	27.83	43	34.83	27.17	20.33	32	22.5	37.83	35.33	48.17	32.33	39	31.67	46.67
Ogt	125	116	90	177	110	99.5	95	74	81	133	138	139	143	135	88	110
Taf1	132.74	93.33	115.35	163.4	125.93	108.09	87.13	64.36	61.08	113.82	129.13	116.03	94.33	120.41	94.27	114.32
Gm6184	0	0	0	0	0	0	0	0	0	0	0	0	1	0	0	0
Gm14843	1	2.67	1	1.67	0.58	2	3.67	1.25	7	7.25	3.58	3.25	1.33	5.33	0.67	1
Itgb1bp2	24.84	18.64	14.14	17.3	14.3	24.23	12.85	8.63	8.23	27.63	31.4	13.96	20.77	26.2	14.13	14.78
Nono	257.75	135	161.67	190.83	182	185.67	155	139.67	120.83	212.08	222	195.58	229.17	254	182.33	210
Zmym3	27	29	24	36	34	29	18	25	16	30	31	26.5	39	33	22	27
Gjb1	4770.5	3274	3362	4817	3785	3982	3443	3033.5	2640	4375	4713	4613	4860.5	4591	3463	4515.5
Gm31385	0	0	0	0	0	0	0	0	0	0	0	0	0	0	0	0
Nlgn3	0	0	0	0	0	0	1	1	0	0	0	0	0	2	0	0
Med12	53	43	36	34	35.5	40	35	22	29	39	57	48.03	49	51	32	53
Il2rg	4	3	8	15	20	7	5	16	6	7	11	19	12	5	8	7
Gm614	0	1	0	0	0	0	0	0	0	0	0	0	0	0	0	0
Foxo4	104	84	61	105	111	89	60	70	76	104	124	114	105	89	83	89
Gm22472	0	0	0	0	0	0	0	0	0	0	0	0	0	0	0	0
Gm24061	0	0	0	0	0	0	0	0	0	0	0	0	0	0	0	0
Snx12	64.16	58	47	76.13	44	54	49.77	50	39.11	73.79	53.03	76.36	82.12	87.45	63	71
Slc7a3	0	1	0	0	0	0	0	0	0	0	0	0	0	0	0	0
Gm3820	0	0	0	0	0	0	0	0	0	0	0	0	0	0	0	0
Gm9078	3.28	2.69	2.36	3.39	3	3.57	1.98	2.35	0.97	4.29	4.18	3.53	1.79	3.98	2.32	3.17
LOC118568451	0	0	0	0	0	0	0	0	0	0	0	0	0	0	0	0
Gm27510	0	0	0	0	0	0	0	0	0	0	0	0	0	0	0	0
Gm24577	0	0	0	0	0	0	0	0	0	0	0	0	0	0	0	0
Gm19083	0	0	0	0.03	0	0	0.5	0	0	0.5	0	0	0	0	0	0.03
Tex11	0	1	0	0	0	0	0	0	0	0	0	0	0	0	0	0
Dlg3	147	63	81	138	87	121	99	73	53	112	102	135	114	115	90	120
Gm14902	0	0	0	0	0	0	0	0	0	0	1	0	0	0	0	0
Gdpd2	0	0	0	0	0	0	0	0	0	0	0	0	0	0	0	0
Gm52438	0	0	0	0	0	0	0	0	0	0	0	0	0	0	0	0
Kif4	2	1	1	1	3	4	0	0	0	4	5	1	1	3	5	2
Pdzd11	120	96	73	110	70	95	84	94	77	91	112.2	118	116	130	73	105
Arr3	0	0	0	0	0	0	1.03	0	1	0	0.03	0	1.03	0	0	0.03
P2ry4	76	41	48	77	46	36	50	29	27	44	40	69	61	39	47	45
Awat1	0	0	0	0	0	0	0	0	0	0	0	0	0	0	0	0
Dgat2l6	0	0	0	0	0	0	0	0	0	0	0	0	0	0	0	0
Igbp1	263	176	172	210	172	212	151	204	130	230	211	270	219	254	199	221
Otud6a	0	0	0	0	0	0	0	0	0	0	0	0	0	0	0	0
Awat2	4	9	6	1	9	8	3	1	2	8	2	6	4	11	5	0
Mir676	0	0	0	0	0	0	0	0	0	0	0	0	0	0	0	0
Gm14828	0	0	0	0	0	0.75	0	0	0	0	0	0	0.25	0.33	0	0
Gm14829	0	0	0	3	0	0	0	0	0	0	0	0	0	0	0	1
Eda	7	7	2	2	4	9	2	9	0	7	5	5	6	8	5	0
Tmem28	2	1	2	0	2	4	3	2	1	1	5	4	1	2	0	2
Pcna-ps1	0	0	0	0	0	0	0	0	0	0	0	0	0	0	0	0
Gm41898	0	0	0	0	0	0	0	0	0	0	0	0	0	0	0	0
Gm14816	0	0	0	0	0	0	0	0	0	0	0	0	0	0	0	0
Gm31155	0	0	0	0	0	0	0	0	0	0	0	0	0	0	0	0
Pja1	264.5	140	168	210	170.5	188.34	173.12	124.39	134	190	193	229	230	186.51	145.25	244.03
Gm14808	0	0	0	0	0	0	1	0	0	0	0	0	0	0	0	0
Gm30798	0	0	0	0	0	0	0	0	0	0	0	0	0	0	0	0
Gm14812	0	0	0	0	0	0	0	0	0	0	0	0	0	0	0	0
Gm30704	0	0	0	0	0	0	0	0	0	0	0	0	0	0	0	0
Gm39528	0	0	0	0	0	0	0	0	0	0	0	0	0	0	0	0
Gm30649	0	0	0	0	0	0	0	0	0	0	0	0	0	0	0	0
Efnb1	116.5	79	71	115.5	57	112	54	83	69.17	91	91	83.5	99	75	58	91
LOC115489230	0	0	0	0	0	0	0	0	0	0	0	0	0	0	0	0
Gm5760	0	0	0	0.08	0	0	0	0	0	0	0	0.05	0.06	0	0	0
Stard8	54	27	39	52	30.66	29	15	36	19.08	29	40.7	45	35	37.17	24	25
Gm52477	0	0	0	0	0	0	0	0	0	0	0	0	0	0	0	0
Gm14813	15.25	9.83	12.25	11.5	9.33	10.58	11.58	13.5	5.83	11.17	14.58	17.42	15.08	14.58	10.92	9.2
Yipf6	94	94	77	111	105	91	77	56	52	81.03	108	120	94	104	71	118
LOC115489231	0	0	0	0	0	0	0	0	0	0	0	0	0.03	0	0	0
Gm26000	0	0	0	0	0	0	0	0	0	0	0	0	0	0	0	0
Ophn1	9	9	8	7	11	12	6	6	4	10	9	12	11	11	3	14
Gm14815	0	0	0	0	0	0	0	0	0	0	0	0	0	0	0	0
Ar	106.61	66	64	77.07	88	97	80	60.5	43	126	107	84	83.07	100	82	120
Gm14802	0	0	0	0	0	0	0	0	0	0	0	0	0	0	0	0
Gm9062	0	0	0	0	0	0	0	0	0	0	0	0	0	0	0	0
Trnak-cuu	0	0	0	0	0	0	0	0	0	0	0	0	0	0	0	0
Gm18111	0	0	0	0	0	0	0	0	0	0	0	0	0	0	0	0
Eda2r	2	2	2	1	1	2	0	4	1	2	3	1	4	2	3	1
Gm14800	0	0	0	0	0	0	0	0	0	0	0	0	0	0	0	0
Pgr15l	0	0	1	0	0	0	0	0	0	0	0	0	0	0	0	0
Gm9060	0	0	0.1	0	0	0	0	0	0	0	0	0.2	0	0	0	0.5
Gm39527	0	0	0	0	0	0	0	0	0	0	0	0	0	0	0	0
Gm14803	0	0	0	0	0	0	0	0	0	0	0	0	0	0	0	0
Gpr165	0	0	0	0	0	0	0	0	0	0	0	0	0	0	0	0
Gm14935	0	0	0	0	0.58	0	0	0	0	0	0	1	0	0	0	0
Rpl17-ps8	668.11	436.13	438.58	598.55	443.46	527.42	435.13	469.23	350.61	540.62	621.2	664.29	714.98	689.25	502.25	583.01
Heph	4	4	11	2	4	4	4.03	3	0	5	6	7	6	4	4	3
Gm14933	0	0	0.03	0	0	0	0	0	0	0	0	0	0	0	0	0
Gm18171	0	0	0	0	0	0	0	0	0	0	0	0	0	0	0	0
Hsf3	0	1	0	0	0	0	0	0	0	0	0	0	0	0	0	0
Vsig4	164	98	110	155	124	108	117	126	71	147	134	193	170	174	106	148
Mir223	0	0	0	0	0	0	0	0	0	0	0	0	0	0	0	0
F630028O10Rik	2	1	2	4	2	1	3	0	0	5	3	4	3	5	2	2
Gm9051	0	0	0.03	0	0.12	0	0	0	0	0.03	0.07	0	0	0.03	0.07	0
Gm14925	0.33	0	0	0	0	0	0	0	1	0	0	0	0	0	0	0
Gm24718	0	0	0	0	0	0	0	0	0	0	0	0	0	0	0	0
Psmb7-ps1	115	64.53	75.5	92	88	86.5	76	59	54.5	97	109	113	98	112	77.5	111
Gm30427	0	0	0	0	0	0	1	0	0	0	2	0	0	0	0	0
Msn	145	107	123	148	130	126	109	127	74	156	112	153	137	175.5	110	127
Gm19635	0	0.03	0.03	0.03	0.03	0.03	0	0	0.07	0	0.03	0.07	0	0	0	0
Gm41897	0	0	0	0	0	0	0	0	0	0	0	0	0	0	0	0
Las1l	205	123.5	128	187	158	156	125	124.5	99	190	208	179.5	187	177.14	159	184
Gm18239	1	0.5	0.5	1.5	2.5	1.5	1	0	0.5	0.5	0.5	0.5	3.5	1	0.5	0.5
1700010D01Rik	0	0	0	0	0	0	0	0	0	0	0	0	0	0	0	0
Zc3h12b	2	1	0	1	1	1	0	0	3	4.03	0	0	1	1	0	0
Gm29889	0	0	0	0	0	0	0	0	0	0	0	0	0	0	0	0
Gm18108	0	0	0	0	0	0	0	0	0	0	0	0	0	0	0	0
Zc4h2	7	2	3	3	6	5	7	4	5	3	5	3	3	2	3	3.5
Asb12	0	0	0	0	0	0	0	0	0	0	0	0	0	0	0	0
Gm18664	0.22	0	0.11	0	0.12	0.24	0	0.33	0	0.21	0	0.11	0	0.11	0	0.12
Amer1	44.1	19.13	22.13	44.23	33.1	30.2	20.07	25.1	15.1	28.17	27.2	29.13	24.17	39.07	26.67	25.17
Gm14806	0	0	0	0	0	0	0	0	0	0	0	0	0	0	0	0
Gm3712	0	0	0	0	0	0	0	0	0	0	0	0	0	0	0	0
Gm6092	0	0	0	0	0	0	0	0	0	0	0	0	0	0	0	0
Arhgef9	28	15	16	17	14	12	19	8	14	19	18	33	22	25	8	19
Spin4	1	2	5	0	0	3	0	1	0	0	1	8	1	1	2	3
Gm371	0	0	0	0	0	0	0	0	0	0	0	0	0	0	0	0
LOC118568447	0	0	1	1	1	0	0	0	0	0	0	0	0	0	0	0
Zxda	22.67	19.14	14.28	22.35	17.83	14.12	9.33	17.25	9.53	25.32	19.87	20.77	26.05	22.88	14.67	20.76
Rpl13-ps5	0	0	0.14	0	0	0	0	0	0	0	0	0	0.09	0	0	0
Gm14830	4.92	1.75	1.08	2	1.92	1.92	2.5	2	1.42	1.67	5.08	2.92	2	4.58	3.17	2.75
Gm7061	0	1	0	0	0	0	0	0	0	0	0	0	0	2	0	0
Gm39526	2	4	3	1.03	1	1	2	1	0	0	2	0	2	1	3	2
Zxdb	12.5	12	8	13	14.5	15.5	7	8	12	18.5	18.5	17.07	9.5	13.5	7.5	15.5
Gm5402	0	0	0	0	0	0.5	0	0	0.5	0	0	0	0	0	0.5	2
Gspt2	2	2.5	0	1	0	0	0	1	0	0	0	0	1	1	0	0
Gm9009	0.42	0.14	0.57	0.12	0	0.33	0.22	0.44	0	0	0.23	0	0.29	0.19	0.47	0.58
Gm5401	0	0	0	0	0	0	0	0	0	0	1	0	0	0	0	0
Gm18110	0	0	0	0	0	0	0	0	0	0	0	0	0	0	0	0
Gm9005	0	0	0	0	0	0	0	0	0	0	0	0	0	0	0	0
Maged1	279	168	178	234	191	208	158	179	129	263	260	244	266	278	191	251
Gm24595	0	0	0	0	0	0	0	0	0	0	0	0	0	0	0	0
Gm18919	0	0	0	0	0	0	0	0	0	0	0	0	0	0	0	0
Gm14827	0	1	0.5	0	0.5	1	0.5	0.5	1.5	0.5	0.5	0	0	0	0	0
Gm9003	0	0	0	0	0	0	0	0	0	0	0	0	0	0	0	0
Apoo	148.5	100	100.5	127	78.5	102.7	101.5	84.5	75.5	95.5	137	138.5	101	111.5	95	110
Fam90a1b	0.07	0.03	0.07	0.1	0.07	0.07	0.07	0.03	0	0.03	0.07	0.07	0.17	0.07	0.03	0.03
Gm14825	0	0	0	0	0	0	0	0	0	0	0	0	0	0	0	0
Gm14826	0	0	0	0	0	0	0	0	0	0	0	0	0	0	0	0
Gm5400	0	0	0	0	0	0	0	0	0	0	0	0	0	0	0	0
Mir7673	0	0	0	0	0	0	0	0	0	0	0	0	0	0	0	0.5
Klhl15	13.03	6.03	10	14.03	9.03	13	6	10	2.03	8	15	17	13.03	16	11.14	14.5
Eif2s3x	298.17	188.33	189.17	271.5	221.5	244.67	197	217.83	173	270.33	294.5	328.83	269	291.33	223.33	290
Gm46691	0.03	0.15	0	0.1	0.11	0	0	0.1	0	0.07	2	0.03	0.07	0.07	0.13	0.03
Zfx	110	62	71.5	94.5	76.5	60	57.5	62.5	57	88.5	84.5	80.5	98	106	66.5	87.5
Gm6987	0	0	0	0	0	1	0	0	0	0	0	0	0	0	0	0
Gm15165	0	0	0	0	0	0	0	0	0	0	0	0	0	0	0	0
Gm4990	0	0	0	0	0	0	0	0	0	0	0	0	0	0	0	0
AU015836	0	0	0	0	0	0	0	0.5	0	0	0	0	0.03	0	0	0
Gm15164	0	0	0	0	0	0	0	0	0	0	0	0	0	0	0.33	0
Supt20-ps	0	0	0	0	0	0	0	0	0	0	0	0	0	0	0	0
Pdk3	4	2	3	0	6	1	1	4	1	4	1	0	7	2	0	3
Gm35641	0.03	0	0	0	0	0	0	0	0.03	0	0	0.5	0	0.16	0	0.07
Pcyt1b	0.03	0	3	3	2	0.03	0	2	0	2	3	0	2.03	1	0	0
Gm6985	0	0	0	0	0	0	1	0	0	0	0	0	0	0	0	0
Gm23557	0	0	0	0	0	0	0	0	0	0	1	0	1	0	0	0
Gm14780	0	0	0	0.03	0	0	0	0	0	0	0	0	0	0	0	0
Gm35587	0	0	0	0	0	0	0	0	0	0	0	0	0	0	0	0.03
Pola1	30	18	24	25	19	25	12	22	11	40	22	26	22	31	21	31
Arx	0	0	0	0	0	0	0	0	0	0	0	0	0	0	0	0
Gm23454	0	0	0	0	0	0	0	0	0	0	0	0	0	0	0	0
BC061195	0	0	0	0	0	0	0	0	0	0	0	0	0	0	0	0.33
Gm24123	0	0	0	0	0	0	0	0	0	0	0	0	0	0	0	0
1700003E24Rik	0	0	0	0	0	0	0	0	0	0	0	0	0	0	0	0.33
Gm38657	0	0	0	0	0	0	0	0	0	0	0	0	0	0	0	0
Gm25332	0	0	0	0	0	0	0	0	0	0	0	0	0	0	0	0
LOC115489229	0	0	0	0	0	0	0	0	0	0	0	0	0	0	0	0
Gm6982	0	0	0	0	0	0	0	0	0	0	0	0	0	0	0	0
Gm5941	0	0	0	0	0	0	0	0	0	0	0	0	0	0	0	0
Mageb18	0	0	0	0	0	0	0	0	0	0	0	0	0	0	0	0
Gm4912	0	0	0	0	0	0	0	0	0	0	0	0	0	0	0	0
Gm4911	0	0	0	0	0	0	0	0	0	0	0	0	0	0	0	0
Mageb1	0	0	0	0	0	0	0	0	0	0	0	0	0	0	0	0
Gm14784	0	0	0	0	0	0	0	0	0	0	0	0	0	0	0	0
Gm5071	0	0	0	0	0	0	0	0	0	0	0	0	0	0	0	0
Gm16465	0	0	0	0	0	0	0	0	0	0	0	0.33	0	0	0	0
Gm7113	0	0	0	0	0	0	0	0	0	0	0	0	0	0	0	0
Gm46678	0	0	0	0	0	0	0	0	0	0	0	0	0	0	0	0
Mageb5	0	0	0	0	0	0	0	0.5	0	0	0	0	0	0	0	0
Mageb17-ps	0	0	0	0	0	0	0	0	0	0	0	0	0	0	0	0
Mageb5b	0	0	0	0	0	0	0	0	0	0	0	0	0	0	0	0
1700084M14Rik	0	0	0	0	0	0	0	0	0	0	0	0	0	0	0	0.33
Gm46677	0	0	0	0	0	0	0	0	0	0	0	0	0	0	0	0
Gm14785	0	0	0	0	0	0	0	0	0	0	0	0	0	0	0	0
Gm8916	0	0	0	0	0	0	0	0	0	0	0	0	0	0	0	0
Mageb6b2	0	0	0	0	0	0	0	0	0	0	0	0	0	0	0	0
Mageb6b1	0	0	0	0	0	0	0	0	0	0	0	0	0	0	0	0
Gm14783	0	0	0	0	0	0	0	0	0	0	0	0	0	0	0	0
Mageb2	0	0	0	0	0	0	0	0	0	0	0	0	0	0	0	0
Gm8908	0	0	0	0	0	0	0	0	0	0	0	0	0	0	0	0
Gm14786	0	0	0	0	0	0	0	0	0	0	0	0	0	0	0	0
Gm46676	0	0	0	0	0	0	0	0	0	0	0	0	0	0	0	0
Gm14773	0	0	0	0	0	0	0	0	0	0	0	0	0	0	0	0
Gm18175	0	0	0	0	0	0	0	0	0	0	0	0	0	0	0	0
Mageb11	0	0	0	0	0	0	0	0	0	0	0	0	0	0	0	0
Bmp4-ps	0.03	0.03	0	0	0	0	0.03	0	0	0	0	0.07	0	0	0	0
Gm17962	0	0	0	0	0	0	0	0	0	0	0	0	0	0	0	0
Fth1-ps	104	60	56	68.5	67	71.5	61.5	59	48	79.5	83.5	92.83	84	72.33	49	88
Gm4746	0	0	0	0	0	0	0	0	0	0	0	0	0	0	0	0
Gm18297	0	0	0	0	0	0	0	0	0	0	0	0	0	0	0	0
Gm21008	0	0	0	0	0	0	0	0	0	0	0	0	0	0	0	0
Gm6027	0	0	0.1	0	0	0	1.07	0.07	0	0	0	0.05	0	0	0.05	0
4930415L06Rik	0	0	0	0	0	0	0	0	0	0	0	0	0	0	0	0
Nanog-ps1	0	0	0	0	0	0	0	0	0	0	0	0	0	0	0	0
Gm7108	7.6	4.53	3.63	4.29	6.13	3.62	4.07	4.6	5.53	5.6	5.4	4.6	3.63	4.9	5.03	5.03
4932429P05Rik	0	0	0	0	0	0	0	0	0	0	0	0	0	0	0	0
Gm6973	0	0	0	0	0	0	0	0	0	0	0	0	0	0	0	0
Gm14804	0	0	0	0	0	0	0	0	0	0	0	0	0	0	0	0
Dcaf8l	0.03	0	0.03	0	0	0	0	0	0.03	0.03	0	0	0	0.03	0	0
Gm18439	0	0	0	0	0	0	0	0	0	0	0	0	0	0	0	0
Gm649	0	0	0	0	0	0	0	0	0	0	0	0	0	0	0	0
Gm14797	0	0	0	0	0	0	0	0	0	0	0	0	0	0	0	0
Gm16412	23.72	11.09	15.74	16.58	14.41	15.93	12.65	21.26	11.58	21.45	13.98	16.89	17.31	21.08	13.21	20.46
Gm52479	0	0	0	0	0	0	0	0	0	0	0	0	0	0	0	0
Gm8880	4.4	4.35	2.42	3.52	2.49	3.79	2.23	2.95	2.8	4.83	4.33	4.74	4.98	5.51	4.13	5.08
Mir1906-2	0	0	0	0	0	0	0	0	0	0	0	0	0	0	0	0
Gm8876	0	0	0	0	0	0	0	0	0	0.5	1	0	0	0	0	0
Ppp4r3c-ps	0	0	0	0	0	0	0	0	0	0	0	0	0	0	1	0
Gm14795	0	0	0	0	0	0	0	0	0	0	0	0	0	0	0	0
Gm8864	0.03	0.03	0	1.03	0	0	0	0.1	0	0	0.07	0	0.03	0.03	0.1	0.07
Gm25006	0	0	0	1	0	0	0	0	0	0	1	0	0	0.03	0	0
Gm14774	0	0	0	0	0	0	0	0	0	0	0	0	0	0	0	0
Gm14776	8.63	3.26	3.43	6.64	3.72	7.33	9.52	4.03	0.33	13	7.41	8.43	4.1	14.61	5.33	7.98
Gm8855	0	0	0	0	0	0	0	0	0	0	0	0	0	0	0	0
Gm18794	0	0.1	0	0.03	0.07	0	0	0	0.03	0	0.03	0.03	0	0.03	0	0.03
Gm18920	0	0	0	0	0	0	0	0	0	0	0	0	0	0	0	0
Il1rapl1	0	0	0	0.03	0	0.03	1.5	0	0	0.03	1	1	0	2	0.14	0
Gm39524	0	0	0	0	0	0	0	0	0	0	0	0	0	0	0	0
Mageb7-ps	0	0	0	0	0	0	0	0	0	0	0	0	0	0	0	0
Gm18438	0	0	0	0	0	0	0	0	0	0	0	0	0	0	0	0
Mageb6-ps	0	0	0	0	0	0	0	0	0	0	0	0	0	0	0	0
Gm41	0	0	0	0	0	0	0	0	0	0	0	0	0	0	0	0
Mageb8-ps	0	0	0	0	0	0	0	0	0	0	0	0	0	0	0	0
Gm8844	0	1.67	0	0	1.17	0	0.33	0	0	0.33	0	0	0.33	0.33	0	0.83
Gm19044	0	0	0	0	0	0	0	0	0	0	0	0	0	0	0	0
Mageb10-ps	0	0	0	0	0	0	0	0	0	0	0	0	0	0	0	0
Gm8839	0	0.67	0	0	0.67	0.03	0.33	0	0	0.33	0.03	0	0.33	0.33	0	0.33
Gm19043	0	0	0	0	0	0	0	0	0	0	0	0	0	0	0	0
Mageb4	0	0	0	0	0	0	0	0	0	0	0	0	0	0	0	0
Nr0b1	0	0	0	0	0	0	0	0	0	0	0	0	0	0	0	0
Samt3	0	0	0	0	0	0	0	0	0	0	0	0	0	0	0	0
LOC118568421	0	0	0	0	0	0	0	0	0	0	0	0	0	0	0	0
Gm14762	0	0	0	0	0.09	0	0	0	0	0	0	0	1	0	0	0.14
Gm6964	0.12	0	0	0	0	0	0	0	0	0.12	0.2	0	0	0	0	0
Gm14766	1	1	1	1.5	1	1	0	0	1	0	2	2	2.33	0	0.5	0.33
Tasl	4	0	1	3.5	1.03	3	1	2	1	4	1	2	4	3	4.5	3
Gk	523.5	344.25	406.5	488.83	440.75	559.33	450.08	380.83	251.5	493	492.5	490	448	451	397.83	531.5
Gm39523	0	0	0	0	0	0	0	0	1	0	0	0	0	0	0	0
Tab3	25	12	16	26	36	26	18	26	11	21	37	33	24	30	19	33
Fthl17a	0	0	0	0	0	1	0	0	0	0	0	0	0	0	0	0
Gm16463	0	0	0	0	0	0	0	0	0	0	0	0	0	0	0	0
Gm14769	1	0	0	0	0	0	0	0	0	1.5	0	0	0	0	0	0.5
Gm19042	0	0	0	0	0	0	0	0	0	0	0	0	0	0	0	0
LOC118568420	0	0	0	0	0	0	0	0	0	0	0	0	0	0	0	0
Gm18847	0	0	0	0	0	0	0	0	0	0	0	0	0	0	0	0
Gm22580	5.96	3.23	2.16	6.48	8.68	2.3	3.41	5.24	0.74	2.5	1.64	2.87	2.77	17.64	4.2	7.08
Tsga8	0	0	0	0	0	0	0	0	0	0	0	0	0	0	0	0
LOC118568419	0	0	0	0	0	0	0	0	0	0	0	0	0	0	0	0
Dmd	142.07	71.1	65.07	76	110	93	79	90.33	58.03	118.08	129.32	111	116.07	128.07	93.07	110.1
Gm14741	0	0	0	0	0	0	0	0	0	0	0	0	0	0	0	0
Gm24470	0	0	0	0	0	0	0	0	0	0	0	0	0	0	0	0
Gm14739	0	0	0	0	0	0	0	0	0	0	0	0	0	0	0	0
Gm24706	0	0	0	0	0	0	0	0	0	0	0	0	0	0	0	0
Rpl10-ps4	0	0	0	0	0	0	0	0	0	0	1	0	0	0	0	0
Gm18386	0	0	0	0	0	0	0	0	0	0	0	0	0	0	0	0
Gm22686	0	0	0	0	0	0	0	0	0	0	0	0	0	0	0	0
Actr3-ps	70	38.5	50.87	57	43.5	53	45.33	52.58	44.5	51.17	59.25	65.67	49	44.92	47.08	56.42
4930595M18Rik	0	0	0	0	0	1	0	0	0	0	0	0	0	0	0	0
Gm52423	0	0	0	0	0	0	0	0	0	0	0	0	0	0	0	0
Gm18497	0	0	0	0	0	0	0	0	0	0	0	0	0	0	0	0
Tmem47	25	27	16	15.04	14	17	21	10	11	24	26	35	20	33	18	18
Gm6954	16.5	12.17	13	18.67	11.58	9.5	12.17	9.75	8.5	12.25	21.08	14.25	17.83	16.33	10.67	15.5
Gm8806	98.92	61.5	76.17	74.33	76.5	82.67	78	62.83	48.83	81.08	89	82.58	99.67	106.5	77.33	85.5
Gm5940	134.72	83.19	88.17	106.28	95.68	96.14	85.12	85.18	70.33	106.94	115	138.97	115.38	134.63	88.65	124.35
Gm14768	0	0	0	0	0	0	0	0	0	0	0	0	0	0	0	0
Gm6952	0	0	0	0	0	0	0	0	0	0	0	0	0	0	0	0
Gm14760	148.18	91.36	91.32	118.5	102.06	122.85	102.33	87.3	69.71	109.6	127.27	143.92	122.92	136.24	91	126.84
Gm18107	0	0	0	0	0	0	0	0	0	0	0	0	0.75	0	0	0
Gm4773	0	0	0	0	0	0	0	0	0	0	0	0	0	0	0	0
Gm4772	0	0	0	0	0	0	0	0	0	0	0	0	0	0	0	0
Gm8792	0	0	0	0	0.5	0	0	0	0	0	0	0.5	0	0.5	0	0
Mageb16	0	0	0	0	0	0	0	0	0	0	0	0	0	0	0	0
Gm17817	1	0	0	0	0	0	0	0	0	0	0	0.5	0	0.5	0	0
Cfap47	0	1	0	0	0	0	0	0	1	1	1	1	1	3	1	0
Rps24-ps3	71.52	49.81	49.03	74.77	67.41	62.22	43.37	55.05	39.83	74.58	71.39	72.15	82.78	96.82	50.71	77.45
Gm17902	0	0	0	0	0	0	0	0	0	0	0	0	0	0	0	0
Cypt13-ps	0	0	0	0	0	0	0	0	0	0	0	0	0	0	0	0
Gm5939	2.5	3.5	2	2.5	3.33	2.5	3	2	2	1.5	5	3	4.5	2	3.5	3.5
Gm8770	2.37	1.83	0.67	1.67	2.25	1.92	1	0.67	1	3	2.5	1.83	1.67	3.67	0.67	1.67
Fam47c	0	1	0	0	0	0	0	0	0	0	0	0	0	0	0	0
Gm14747	0	0	0	0	0	0	0	0	0	0	0	0	0	0	0	0
Gm8761	0	0	0	0	0	0	0	0	0	0	0	0	0	0	0	0
Gm8757	0.13	0.25	0.17	0	0.05	0.31	0	0.45	0.29	0.51	0.43	1.38	1.46	0.36	0.25	0.43
Prrg1	5.33	11	3	3	6.33	6	5.33	3	4	4	3.59	3.5	6	1	4	3
Gm14745	0	0.5	0	0	0	0	0	0	0	0	0	0	0	0	0	0
Gm14752	0	0	0.5	0	0.5	0.5	0.53	0.5	1	1.5	0	0	0	0.5	0	0
Gm8754	0	0	0	0	0	0	0	0	0	0	0	0	0	0	0	0
4930480E11Rik	0	0	0	0	0	0	0	0	0	0	0	0	0	0	0	0
Gm8749	0	0	0	0	0	0	0	0	0	0	0	0	0	0	0	0
Gm14743	0	0	0	0	0	0	0	0	0	0	0	0	0	0	0	0
Obp1b	0	0	0	0	0	0	0	0	0	0	0	0	0	0	0	0
Gm5938	0	0	0	0	0	0	0	0	0	0	0	0	0	0	0	0
Obp1a	0	0	0	0	0	0	0	0	0	0	0	0	0	0	0	0
Gm16458	0	0.03	0	0	0.07	1	0	0	0	0	0	0	0	0.03	0	0
Gm14750	0	0	0	0	0	0	0	0	0	0	0	0	0	0	0	0
5430402E10Rik	0	0	0	0	0	0	0	0	0	0	0	0	0	0	0	0
Gm14744	0	0	0	0	0	0	0	0	0	0	0	0	0	0	0	0
Pbsn	0	0	0	0	0	0	0	0	0	0	0	0	0	0	0	0
Prkx	35.21	29.26	20.28	37	35.1	40.9	31.32	38.46	20.07	38.28	38.07	31.07	56.25	40.28	46.12	39.08
Gm8722	2	0.33	1.5	0.33	0.67	0	0	1	0.67	0	0.33	0	0	0.5	1	1.5
Gm14746	0	0	0	0	0.25	0	0.14	0.29	0.24	0.5	0	0	0.11	0.39	0.11	0.11
Cldn34-ps	0	0	0	0	0	0	0	0	0	0	0	0	0	0	0	0
Gm52447	0	0	0	0	0	0	0	0	0	0	0	0	0	0	0	0
Tbl1x	309	257	232	357	289	315	219	219	182	310	303	278	296	328.5	222	281
Gm5937	7.78	7.15	6.88	10.22	10.08	8.8	6.32	6.93	4.11	10.3	12.01	10.31	5.92	11.97	6.34	9.2
Gm5757	0	0	0	0	0	0	0	0	0	0	0	0	0	0	0	0
Gm5398	0	0.25	0	0	0	0	0	0	0.48	0.25	0	0.33	0	0	0.6	0
Gm14706	7	3	6	6	7	12	7	6	5	5	7	6	6	4	5	5
Gm23280	0	0	0	0	0	0	0	0	0	0	0	0	0	0	0	0
LOC118568418	0.03	0	0	0	0.07	0	0.07	0	0.03	0	0.03	0	0	0	0	0
Gm14716	0	0	0	0	0	0	0	0	0	0	0	0	0	0	0	0
Cldn34d	0	0	0	0	0	0	0	0	0	1	0	0	0	0	0	0
Gm5793	0.43	0	0	1	0	0	0	0	0	0	0	0.14	0	0	0	0
Cldn34b4	1	0	0	0	0	0	0	0	0	0	0	0	0	0	0	0
Magea7-ps	0	0	0	0	0	0	0	0	0	0	0	0	0	0	0	0
Gm14712	0	0	0	0	0.33	0	0	0	0	0	0	0	0	0	0	0
LOC118568417	0.21	0	0.09	0.08	0.22	0	0	0	0.03	0.03	0.05	0.04	0.03	0.06	0.06	0
Gm41896	0	0	0	0	0	0	0.04	0	0	0	0	0.04	0	0	0.08	0
Cldn34b3	0	0	0	0	0	0	0	0	0	0	0	0	0	0	0	0
Gm14707	0	0	0	0	0	0	0	0	0	0	0	0	0	0	0	0
Gm5397	0	0	0	0	0	0	0	0	0	0	0	0	0	0	0	0
Gm14710	0	0	0	0	0	0	0	0	0	0	0	0	0	0	0	0
Gm8692	69.5	33	33	50.5	40.83	47	41.83	41.5	36.5	50	45.5	63	72.5	50	48.5	56
Gm7155	0	0	0	0	0	0	0	0	0	0	0	0	0	0	0	0
Gm21025	0	0	0	0	0	0	0	0	0	0	0	0	0	0	0	0
Oat-rs1	0	0	0	0	0	0	0	0.5	0	0	0	0	0	0	0	0
Gm23320	0	0	0	0	0	0	0	0	0	0	0	0	0	0	0	0
Pls3	288	220	218.5	254.5	222	265	221	229.5	149	261	269	340	251.5	305	193.5	282.5
4933407K13Rik	6	0.5	2	2.5	4	3	2.5	3.5	2	1	5.5	1.5	4	6	1.5	3.5
Gm7153	0	0	0	0	0.03	0.5	0	0	0	0	0	0	0	0	0	0
Gm15065	0.22	0	0.11	0	0.12	0.24	0	0.48	0	0.21	0	0.11	0	0.11	0	0.12
Gm25421	0	0	0	0	0	0	0	0	0	0	0	0	0	0	0	0
Rab39b	0	1	0	0	0	0	0	0	0	0	0	0	1	0	0	0
Gm15384	0	1.03	0	0	3	0	0	0	0	2	1	0	1	0	1	0
Vbp1	50	40	48	81	36	46	45	50	31	61	49	77	79	83	52	49
LOC115489221	0	0	0	0	0	0	0	0	0	0	0	0	0	0	0	0
Gm8666	1.37	1	0.5	0.5	0	0.53	0	0.67	0	0.2	0.2	0	0.67	0.2	0.5	0
Gm15379	0	0	1	0	2	0	0	0	0	1	0	2	1	1	0	3
Brcc3	173	97	127	149.33	136	139.5	105	118	90	139	162.5	187.5	195	164	117.5	158.5
Mtcp1	6	1	2.5	0.5	2	2.5	1	1	1	2	2	1.5	3	2.5	1	3
Cmc4	17	19	17.5	37.5	26	13.5	19	7	10	19	22	34.5	35	26.5	30	16
Fundc2	79.23	33.1	27.17	69.1	48.13	54.13	49.03	60.2	28.03	57.03	72.14	80.13	77.13	74.17	48.1	55.13
Gm8522	2	3	1	3	8	2.5	2	1	0	2	7	3	0	4	0	9
Gm6039	23.42	21.83	16.17	21.7	22.1	22.82	19.08	16.63	8.6	27.43	20.5	26.32	23.75	17.7	19.78	20.67
F8	251	154	142.03	143	228	207	119.5	143.03	93	212	188.5	176	154	229	122	219.5
Gm8503	1.5	0	0	0	0	0.33	0	0	0	0	0	0.25	0.5	0.48	0	0.33
Smim9	2	1	0	0	0	0	0	0	0	0	0	2	0	1	1	1
Fam220-ps	0	0.5	0	0.5	0	0	0.2	0	0	0	0	0	0	0.5	0	0
Mpp1	140	96	86	106	92	95	85	75	48	120	128	117	106	97	76	120
Gm25520	0	0	0	0	0	0	0	0	0	0	0	0	0	0	0	0
Dkc1	204.53	128.98	136.53	190.1	144.64	146.21	136.6	107.04	93.03	163.6	188.81	188.62	228.3	166.39	153	145.66
Gm15367	0	0	0	1	0.5	0	0	0	0	0	0	0	0	0	0	1
Gm25629	0	0	0	0	0	0	0	0	0	0	0	0	0	0	0	0
Gab3	4.03	2	2.15	3.1	6.18	5.18	1	2.32	1.07	8.2	4.1	4.26	2.19	1.25	2.07	4.23
Gm38425	0	0	0	0	0	1	0	0	0	0	0	0	0	0	0	0
Gm15363	0	0	0	0	0	0	0	0	0	0	0	0	0	0	0	0
Xlr4e-ps	1.74	1.43	0.85	1.61	1.01	1.04	1.01	1.11	0.69	1.04	1.06	2.34	2.15	0.73	0.49	1.41
Xlr3e-ps	3.28	1.9	0.89	1.54	1.01	1.08	0.61	1.48	1.21	1.78	2.33	2.64	2.64	1.4	1.34	2.51
Spin2-ps4	0	0	0	0	0	0	0	0	0	0	0	0	0	0	0	0
LOC118568416	0.47	0.03	0.13	0.19	0.03	0.1	0.16	0.13	0.17	0.59	0.63	0.03	0	0.24	0.03	0.07
Gm39521	0	0	0	0	0	0	0	0	0	0	0	0	0	0	0	0
Gm5936	0	0	0	0.17	0	0	0.2	0	0.2	0.33	0.2	0.7	0.4	0	0	0.2
Xlr5e-ps	0.03	0.07	0.03	0.07	0.09	0	0	0	0.03	0.03	0.03	0.03	0.03	0	0	0
Spin2-ps3	0	0	0	0	0	0	0	0	0	0	0	0	0	0	0	0
Gm8617	0	0	0	0.17	0	0	0.2	0	0.2	0.33	0	0	0.4	0	0	0
Gm14695	0.03	0.03	0.06	0.03	0	0.03	0	0	0	0	0	0.03	0	0.03	0	0.25
Gm14758	0	0	0	0	0	0	0	0	0	0	0	0	0	0	0	0
Olfr1327-ps1	0	0	0	0	0	0	0	0	0	0	0	0	0	0	0	0
Ctag2l2	0	0	0	0	0	0	0	0	0	0	0	0	0	0	0	0
Xlr4d-ps	0.25	0	0.33	0	0	0	0	0	0	1	0	0.33	0	0	0	0
Gm38474	0	0	0	0	0	0	0	0	0	0	0	0	0	0	0	0
LOC115489187	4.31	2.43	1.59	5.3	7.11	1.9	2.98	3.81	0.34	2.23	1.43	2.13	1.6	16.86	3.48	5.83
Xlr3d-ps	5.11	1.23	1.69	1.44	1.54	1.41	0.64	1.44	1.05	2.73	0.86	1.94	3.42	0.53	0.52	2.44
Spin2-ps2	0	0	0	0	0	0	0	0	0	0	0	0	0	0	0	0
Xlr5d-ps	0	0.03	0.03	0.03	0.09	0	0.03	0	0	0	0	0.03	0.03	0	0.07	0
Gm5640	0	0	0	0.17	0	0	0.2	0	0.2	0.33	0.2	0.7	0.4	0	0	0.2
Gm26417	0	0	0	0	0	0	0	0	0	0	0	0	0	0	0	0
Olfr1325	0	0	0	0	0	0	0	0	0	0	0	0	0	0	0	0
Olfr1326-ps1	0	0	0	0	0	0	0	0	0	0	0	0	0	0	0	0
Gm4989	0	0	0	0	0	0	0	0	0	0	0	0	0	0	0	0
Gm26125	0.07	0	0	0.03	0.2	0	0.13	0.07	0	0	0	0.03	0.07	0.17	0	0.13
Gm15364	0	0	0	0	0	0.33	0	0	0	0	0	0	0	0	0	0
Gm15362	0	0	0	0	0	0	0	0	0	0	0	0	0	0	0	0
Gm15361	107.07	70.78	63.77	85.22	75.13	81.02	65.93	79.17	45.4	77.02	83.77	103	91.85	92.92	62.97	92.76
Gm6881	0	0	0.03	0	0	0	0	0	0	0	0	0	0	0	0	0
Ctag2l1	0	0	0	0	0	0	0	0	0	0	0	0	0	0	0	0
LOC118568415	1	3	2	4	5	0	1	3	0	1	0	1	0	4	0	1
G6pdx	44	16	21.5	25	22.5	27	18	21	13	21.5	32	49	22.5	54	21	34
Ikbkg	238	142	147.03	220	172	178	129	152	122	185	218	237	216	229	169	210
Fam3a	55	34	47	48	32	26	63	37	45	43	61	52	50	63	33	54
Slc10a3	22.83	21.83	12	10.5	22	20.59	13	11	9	20	20.75	29.5	28.5	14.59	18	25
Gm44504	60.5	39.5	38	57.5	43.5	41	44	36.5	35	55.5	52	67	68	54	45.5	61.5
Ubl4a	117.5	81	82	102.5	97.5	77.5	74	70.5	65.5	113	120.5	111.5	114.5	102.5	88.5	118
Lage3	124.5	68.5	62.5	100	80.5	81.5	97.5	67	41	108.5	94	119	111	100.17	87.5	119
Plxna3	0	0	1	4	0	0	0	0	1	0	0	2	3	0	1	2
Gm39520	0	0	0	0	0	0	0	0	0	0	0	0	0	0	0	0
Mir7092	0	0	0	0	1.5	1	0	1	0	0	0	0	0	0	0	0
Fam50a	127	94	96	111	90.5	92	74	78	63	123	129	104	123	144	102	91
Gdi1	163.5	101	121	140.5	140.5	120	95	100	100	150	171.5	136.5	140	137	98	154.5
Atp6ap1	275	212	202	272	220	219	199	210	177.25	255	277	276	260	299	196	291
Taz	151.28	91.13	96.12	133.22	106.07	102.5	109	84.16	82.07	133.25	174.23	158.03	149.1	138.22	97.37	146.07
Gm14846	0	0	0	0	0	0	0	0	0	0	0	0	0	0	0	0
Mir7091	0	0	0	0	0	0	0	0	0	0	0	0	0	0	0	0
Dnase1l1	23	18	13	11	17	23	8	21	6	15	17	10	28	14	15	23
Snora70	0	0	0	1	0	0	0.5	0	0	0	0.5	1.5	0	0	0	0
Rpl10	2310.17	1482.33	1598.54	2078.93	1587.95	1875.9	1519.3	1590.59	1213.03	1876.15	1996.75	2310.13	2320.77	2184.45	1570.19	2025.06
Gm14686	107.59	64.15	76.18	87.81	79.61	89.28	77.36	73.85	50.63	92.58	105.05	108.44	92.62	94.43	68.52	98.99
Emd	194.59	121.15	151.18	163.81	150.61	152.28	141.36	136.85	97.63	171.58	181.05	198.11	170.62	189.43	103.52	187.99
Flna	51	34	44	69.17	38	44	42	42	25	51	48	42.17	66	58	26	31
Tktl1	0	0	0	0	0	0	0	0	0	0	0	0	0	0	0	0
Rpl3-ps2	93.3	63.16	58.52	87.42	60.49	78.34	66.77	51.03	46.45	70.33	76.68	85.81	101.79	95.55	68.18	86.87
Tex28	0	0	0	0	0	0	0	0	0	0	0	0	0	0	0	0
Opn1mw	0	0	0	0	0	0	0	0	0	0	0	0	0	0	0	0
Mecp2	82	54	44	60.25	66	73	41	56	40	73	65	66	67.5	77	55.25	92
Mir718	0	0	0	0	0	0	0	0	0	0	0	0	0	0	0	0
Mir5132	0	0	0	0	0	0	0	0	0	0	0	0	0	0	0	0
Irak1	428.92	264.23	269.23	391.34	337.81	332.56	272.98	266.34	235.81	389.52	421.49	441.47	387.43	423.82	293.2	452.52
Gm8545	2	1	3	2.5	3.83	1	4	0.5	1	2	5	2.5	1.5	4.83	6	3
Hcfc1	91	57	61	84	67	79	50	59	45	78	85.5	90	78.5	82	62	85
Renbp	15	8	9	23	12	15	15	12	10	17	17	15	25	12	16	16
Naa10	215	137.5	154	181.5	137	196	148.5	153	103.5	170	180.33	245.5	214	168.5	161.5	193
Arhgap4	15	13	14	11	10	3	7	10	8	9	13	13	14	11	4	9
Avpr2	0	0	0	0	0	0	0	0	0	0	0	0	0	0	0	0
L1cam	0	0.5	0	2	0	0	0	0	0	0	0.5	0	1	2	0	0
Gm23615	0	0	0	0	0	0	0	0	0	0	0	0	0	0	0	0
Pdzd4	0	0	0	0	1	0	0	2	0	0	3	1	2	2	0	0
Ssr4	1053	560	655	761	664	838	694	687	521	804	862	1035	979	972	646	853
Idh3g	456	273	289	387	308	313	268	292	223	360	391	426	384	368	276	406
Srpk3	0	0	0	0	1	1	1	0	0	1	1	0	1	0	0	1
Plxnb3	0	0	0	1	0	0	1	0	1	0	1	0	0	1	0	0
Gm25226	0	0	0	0	0	0	0	0	0	0	0	0	0	0	0	0
Abcd1	102	57	77	75	79	63	62	54	48	84	77	85	83	83	42	64
Bcap31	588.83	383.67	388.17	530.83	495.33	501.33	404.33	401.83	294	562	528.17	655	534	527	395.67	588.67
Slc6a8	14	16	9	10	15	10	7	7	12	22	16	15	15	10	16	10
Gm32261	2.07	0.1	0.03	1.24	0.07	1.03	1.07	0	0.03	2	0.63	3.6	1.1	1.07	1.13	0.25
Pnck	0	1	0	0	0	0	1	0	0	2	0	0	0	1	0	0
Gm52444	0	0	0	0	0.03	0	0	0	0	1	0	0	0	0	0	0
Dusp9	0	0	0	0	0	0	0	0	0	0	0	1	1	1	0	0
Gm46680	0	0	0	0	0	0	0	0	0	0	0	0	0	0	0	0
Gm9730	0.13	0.5	0.07	0.12	0.07	1.07	0.11	0.13	1	2.07	0	1.07	0	0.1	0.2	0
Atp2b3	1	0	0	0.2	0	0.03	0	0	0	0.03	0	0	0	0	0	0
Bgn	314	162	213	256	217	229	205.03	193	169	280	289	257	275.03	257	216	261
Haus7	69	56	40	62	38	50	41	34	36	43	59	73	54	70	45	78
Trex2	0	0	0	0	0	0	0	0	0	0	0	0	0	0	0	0
Zfp92	0	0	0.03	0.03	0.04	0	0.03	0	0.03	0.1	0.13	0.03	0	0.03	0.23	0.03
Gm18336	0	0	0	0	0	0	0	0	0	0	0	0	0	0	0	0
Zfp275	32	21	14	21	15	17	15	16	11	20	11	19	18	25	27	18
Gm7028	0	0	0	0	0	0	0	0	0	0	0	0	0	0	0	0
Gm32150	1.68	1.36	1.12	1.33	1.51	1.17	0.6	0.82	0.95	1.3	1.82	1.48	1.97	1.4	1.21	1.08
Gm8501	0	0	0	0	0	0	0	0	0	0	0	0	0	0	0	0
Pwwp4-ps	0	0	0	0.17	0.33	0	0	0.33	0	0	0.2	0.2	0	0	0	0.2
Xlr5c	0	0	0	0	0	0	0	0	0	0	0	0	0	0	0	0
Xlr3c	7.44	1.23	0.85	2.71	3.09	1.63	1.28	4.11	2.35	3.53	2.24	6.41	4.02	3.2	0.49	4.08
Xlr4c	3.16	1.33	0.93	3.68	1.9	1.15	0.9	1	1.04	0.9	1.45	2.25	2.53	0.59	0.34	1.3
F8a	40	32	51	32	26	34	27	26	21	34	34	38	32	47	33	31.5
Xlr4b	6.96	1.56	1.19	12.49	3.06	0.84	0.61	2.91	2.19	2.84	1.61	6.11	3.29	2.03	0.49	2.21
Xlr3b	16.64	3.43	3.19	5.99	4.79	3.41	3.34	4.48	3.02	5.23	4.19	7.99	10.05	3.4	0.49	8.28
Spin2d	0	0	0	0	0	0	0	0	0	0	0	0	0	0	0	0
Xlr5b	0	0	0	0	0	0	0	0	0	0	0	0	0	0	0	0
DXBay18	0	0	0	0.17	0.33	0	0.2	0.33	0.2	0	0.2	0.2	0.4	0	0	0.2
Gm14685	0	0	0	0.17	0.33	0	0.2	0.33	0.2	0	0.2	0.2	0.4	0	0	0.2
Xlr5a	0	0	0	0	0	0	0	0	0	0	0	0	0	0	0	0
Xlr3a	60.67	20.5	25.04	29.37	37.04	12.35	26.84	32.48	11.57	38.58	30.44	37.1	54.6	38.76	12.2	50.61
Xlr4a	12.49	2.1	2.85	4.77	5.76	1.79	1.68	1.11	4.52	4.21	1.89	7.86	7.99	1.9	0.49	4.08
Pnma3	0	0	0	0	0	0	0	0	0	0	0	0	0	0	0	0
Gm6858	0	0	0	0	0	0	0	0	0	0	0	0	0	0	0	0
Gm52421	0	0	0.1	0	0	0	0	0	0	0	0	0	0	0	0	0.2
Pnma5	0	0	0	0	0	0	0	0	0	0	0	0	0	0	0	0
Mir2137	0	0	0	0	0	0	0	0	0	0	0	0	0	0	0	0
Zfp185	2	0	1	1	1	2	2	3	1	1	0	0	2	0	0	0
Nsdhl	581	321	353	401	339	446	418	340	300	499	561	466	419	534	256	427
Cetn2	166	84	112	145	99	128	96	99	89	112	103	155	145	138	110	120
Magea9-ps	0	0	0	0	0	0	0	0	0	0	0	0	0	0	0	0
Gabrq	0	0	0	1	0	1	0	1	0	0	1	1	0	0	1	0
LOC115489224	0	0	0	0	0	0	0	0	0	0	0	0	0	0	0	0
Gm23461	0	0.03	0	0	0.1	0.03	0.03	0.13	0	0	0	0.03	0	0.27	0.03	0
Mir105	0	0	0	0	0	0	0	0	0	0	0	0	0	0	0	0
Mir767	0	0	0	0	0	0	0	0	0	0	0	0	0	0	0	0
Gm14735	0	0	0	0	0	0	0	0	0	0	0	0	0	0	0	0
Gabra3	7.07	2.1	4.07	5.07	2.23	5.09	3	4	2.03	4.17	4.07	4.03	8.17	7.17	5	8.23
Magea10	0	0	0	0	0	0	0	0	0	0	0	0	0	0	0	0
Mir452	0	0	0	0	0	0	0	0	0	0	0	0	0	0	0	0
Mir224	0	0	0	0	0	0	0	0	0	0	0	0	0	0	0	0
Gabre	0	0	0	0	0	0	0	0	0	0	0	0	0	1	0	0
Magea4	0	0	0	0	0	0	0	0	0	0	0	0	0	0	0	0
Gm39519	0	0	0	0	0	0	0	0	0	0	0	0	0	0	0	0
Cnga2	0	0	0	0	0	0	0	0	0	0	0	0	0	0	0	0
Fate1	0	0	0	0	0	0	0	0	0	0	0	0	0	0	0	0
Prrg3	7	3	2	3	3	4	1	3	2	2	6	6.03	3	6	1	4
Gm1141	0	0	0	0	0	0	0	0	0	0	1	0	0	0	0	0
Vma21	207.33	145.83	140.33	192.5	169.33	188.67	151.83	153	114.17	205.33	200.33	238.17	196.83	206.5	135.67	204.17
Rpl30-ps10	61.72	47.16	41.99	56.32	42.87	49.82	36.66	41.35	31.13	49.74	45.72	63.71	68.63	57.21	41.72	53.73
Gpr50	0	0	0	0	0	0	0	0	0	0	0	0	0	0	0	0
Hmgb3	54.83	58.08	42.17	47.35	44.33	60.19	32.92	33.67	25	55	54.2	63.67	55.67	52.83	42.7	56.83
Gm8421	0	0	0	0	0	0	0	0	0	0	0	0	0	0	0	0
Cd99l2	132	88	115	127	103	107	84	101	84	120	141	156.5	156	135	94	137
Mtmr1	104	61	58	97	72	68	69	72	63	90	83	75.5	109	92	59	96
Mtm1	53	16	28	40	35	46	35	25	27	38	52	30	37	47	18	43
Gm14730	4.87	2.77	3	4.07	5.83	4.06	2.73	2.57	1.56	5.26	5.74	3.64	2.88	4.29	2.84	3.53
Mamld1	1	1	1	2	4	3	1	1	0	1	1	0	0	0	0	0
Gm38595	0	0	0	0	0	0	0	0	0	0	0	0	0	0	0	0
Gm6062	1.88	1.57	1.6	1.89	1.68	1.68	1.49	1.53	0.9	2.51	2.1	2.53	2.73	2.3	1.8	1.66
Gm8410	0	0	0	0	0	0	0	0	0	0	0	0	0	0	0	0
Gm22785	0	0	0	0	0	0	0	0	0	0	0	0	0	0	0	0
Rplp1-ps1	1.72	0.73	1.92	1.73	1.56	0.92	0.79	1.29	0.77	2.1	1.71	1.27	0.96	1.14	0.58	1.25
LOC118568414	0	0	0	0	0	0	0	0	0	0	0	0	0	0	0	0
Gm46679	0	0	0	0	0	0	0	0	0	0	0	0	0	0	0	0
Gm14728	0	0	0	0	0	0	0	0	0	0	0	0	0	0	0	0
Gm14725	0	0	0	0	0	0	0	0	0	0	0	0	0	0	0	0
Gm14726	0	0	0	0	0	0	0	0	0	0	0	0	0	0	0	0
Gm8401	1.33	2.33	1.33	2.33	3	2.33	1	1.33	1	1	1.33	3.33	2.33	2.33	1.33	2.33
Gm6038	0	0	0	0	0	0	0	0.03	0	0	0	0	0	0	0	0
Gm14729	0	0	0	0	0	0	0	0	0	0	0	0	0	0	0	0
Gm14727	0	0	0	0	0	0	0	0	0	0	0	0	0	0	0	0
Tmem185a	49	39	29	58	34	50	38	40	32	37	58	66	61	54	36	60
Gm14721	0	0	0	0	0	0	0	0	0	0	0	0	0	0	0	0
Gm14722	0	0	0	0	0	0	0	0	0	0	0	0	0	0	0	0
Gm16441	0	0	0	0	0	0.03	0	0.03	0	0	0	0	0	1.03	0	0
Gm6823	1.33	2.33	1.33	2.33	3.5	2.33	1	1.33	1	1	1.33	3.33	2.83	2.33	1.33	2.33
Gm14704	0	0	0	0	0	0	0	0	0	0	0	0	0	0	0	0
Gm16407	32.5	21.5	25.33	41.5	21	25.83	26	20.33	15.33	25.5	26.67	28.67	53	25	28.67	25.17
4930567H17Rik	0	0	0	0	0	0	0	1	0	0	0	0	0	0	0	0
Eola1	61	37.5	48	65	46	53	37.5	50	36.5	40.5	51	50.5	70	60.5	38	47.5
Ids	33.5	27.5	24	37.5	32	36.5	32	33.5	7.5	32.5	35.5	52	41.5	40.5	35	39
1700020N15Rik	0	0	0	0	0	0	0	0	0	0	0	0	0	0	0	0
1700111N16Rik	0	0	0	0	0	0	0	0	0	0	1	0	0	0	0	0
Gm8172	339.3	218.42	221.51	289.36	239.35	273.26	231.73	229.92	164.32	266.89	277.85	331.75	348.43	331.97	249.58	281.84
Aff2	0	0	0	1	1	1	0	0	2	0	1	0	4	0	2	0
n-R5s7	0	0	0	0	0	0	0	0	0	0	0	0	0	0	0	0
Gm8344	0	0	0	0	0	0	0	0	0	0	0	0	0	0	0	0
Gm6812	0	0	0	0	0	0	0	0	0	0	0	0	0	0	0	0
Gm14698	27.17	21.17	23.5	26.83	19	25.42	24	18.83	11	25	27	19.67	23.33	30.17	16.5	21.17
Fmr1nb	0	4	13	4	11	0	1	10	0	3	6	4	9	4	2	37
Fmr1	96	62	75	86	103	86	60	68	44	97	78	102	76	111	73	98
Fmr1os	0	0	0	0	0	0	0	0	0	0	0	0	0	0	1	0
Gm5638	0	0	0	0	0	0	0	0	0	0	0	0	0	0	0	0
Gm18440	0	0	0	0	0	0	0	0	0	0	0	0	0	0	0	0
Gm22332	0	0	0	0	0	0	0	0	0	0	0	0	0	0	0	0
Gm6806	0	0	0	0	0	0	0	0	0	0	0	0	0	0	0	0
Gm5391	1.17	1.67	0	2	0.33	2.83	0.83	0.5	0.5	2.17	4.33	2.25	1.83	2	2.5	0.5
Gm4910	0	0	0	0	0	0	0	0	0	0	0	0	0.33	0	0	0.25
Mir509	0	0	0	0	0	0	0	0	0	0	0	0	0	0	0	0
Mir547	0	0	0	0	0	0	0	0	0	0	0	0	0	0	0	0
Mir201	0	0	0	0	0	0	0	0	0	0	0	0	0	0	0	0
4933436I01Rik	0	0	0	0	0	0	0	0	0	0	0	0	0	0	0	0
Rpl7a-ps13	0	0	0	0	0	0	0	0	0	0	0	0	0	0	0	0
Gm14692	0	0	0	0	0	0	0	0	0	0	0	0	0	0	0	0
Gm1140	0	0	0	0	0	0	0	0	0	0	0	0	0	0	0	0
Gm14687	0	0	0	0	0	0	0	0	0	0	0	0	0	0	0	0
Gm26276	0	0	0	0	0	0	0	0	0	0	0	0	0	0	0	0
Gm8312	0	0	0	0	0	0	0	0	0	0	0	0	0	0	0	0
Gm14682	0	0	0	0	0	0	0	0	0	0.03	0.03	0	0	0	0	0
Gm6783	0	0	0	0	0.5	0	0	1	0	0	0	0.5	0.5	0	0.5	0
Gm30993	0	0	0	0	0	0	0	0	0	0	0	0	0	0	0	0
Mir465	0	0	0	0	0	0	0	0	0	0	0	0	0	0	0	0
Mir465b-2	0	0	0	0	0	0	0	0	0	0	0	0	0	0	0	0
Mir465c-2	0	0	0	0	0	0	0	0	0	0	0	0	0	0	0	0
[truncated: 48,560 more rows]
