# Supplementary material for: Mice with humanized FXR ligand-binding domain display distinct metabolic responses upon pharmacological FXR stimulation
Source: J Lipid Res. 2026 Jun 25;67(8):101088. doi: 10.1016/j.jlr.2026.101088 (PMC13396712; doi:10.1016/j.jlr.2026.101088)
Supplement: Supplementary Data 2 [file mmc2.zip]

Archive with 1 entries (1 files):
- RNAseq_CountData_FXR_hLBD_FXR_mLBD_mice_under_OCA_mmc2.txt
