# Supplementary material for: Mice with humanized FXR ligand-binding domain display distinct metabolic responses upon pharmacological FXR stimulation
Source: J Lipid Res. 2026 Jun 25;67(8):101088. doi: 10.1016/j.jlr.2026.101088 (PMC13396712; doi:10.1016/j.jlr.2026.101088)
Supplement: Supplementary Data 2 [file mmc2.zip › RNAseq_CountData_FXR_hLBD_FXR_mLBD_mice_under_OCA_mmc2.txt]

Gene	mLBD_veh_01	mLBD_veh_02	mLBD_veh_03	mLBD_veh_04	mLBD_OCA_01	mLBD_OCA_02	mLBD_OCA_03	mLBD_OCA_04	mLBD_OCA_05	mLBD_OCA_06	mLBD_OCA_07	hLBD_veh_01	hLBD_veh_02	hLBD_veh_03	hLBD_veh_04	hLBD_veh_05	hLBD_veh_06	hLBD_veh_07	hLBD_veh_08	hLBD_OCA_01	hLBD_OCA_02	hLBD_OCA_03	hLBD_OCA_04	hLBD_OCA_05	hLBD_OCA_06	hLBD_OCA_07
ENSMUSG00000104478	0	0	0	0	0	0	0	0	0	0	0	0	0	0	0	0	0	0	0	0	0	0	0	0	0	0
ENSMUSG00000104385	0.3	0.1	0.21	0.03	0.13	0.2	1.07	0.23	0.18	0.23	0.23	0.3	0.21	0	0.2	0.13	0.6	0.27	0	0.27	0.25	0.2	0.1	0.43	1.26	0
ENSMUSG00000101231	0	0	0	0	0	0	0	0	0	0	0	0	0	0	0	0	0	0	0	0	0	0	0	0	0	0
ENSMUSG00000102135	38.08	27.9	36.7	24.04	26.27	47.31	33.72	52.82	43.36	41.79	19.56	33.63	22.12	17.18	25.88	40.45	35.74	48.47	12.81	48.3	46.64	34.95	34.94	62.36	49.58	28.28
ENSMUSG00000103282	0	0	0	0	0	0	0	0	0	0	0	0	0	0	0	0	0	0	0	0	0	0	0	0	0	0
ENSMUSG00000101097	0	0	0	0	0	0	0	0	0	0	0	0	0	0	0	0	0	0	0	0.5	0	0	0	0	0	0
ENSMUSG00000100764	4	0	0	0	0	0	2	0	0	0	3	0	0	0	0	0	1	0	0	0	2	0	0	0	0	0
ENSMUSG00000102534	0	0	0	0	0	0	0	0	0	0	0	0	0	0	0	0	0	0	0	0	0	0	0	0	0	0
ENSMUSG00000100831	0	0	0	0	0	0	0	0	0	0	0	0	0	0	0	0	0	0	0	0	0	0	0	0	0	0
ENSMUSG00000100884	0	0	0	0	0	0	0	0	0	0	0	0	0	0	0	0	0	0	0	0	0	0	0	0	0	0
ENSMUSG00000100635	0	0	0	0	0	0	0	0	0	0	0	0	0	0	0	0	0	0	0	0	0	0	0	0	0	0
ENSMUSG00000102213	0	0	0	0	0	0	0	0	0	0	0	0	0	0	0	0	0	0	0	0	0	0	0	0	0	0
ENSMUSG00000100480	0	0	0	0	0	0	0	0	0	0	0	0	0	0	0	0	0	0	0	0	0	0	0	0	0	0
ENSMUSG00000089037	0	0	0	0	0	0	1	0	0	0	0	0	0	0	0	0	0	0	0	0	0	0	0	0	0	0
ENSMUSG00000103629	0	0	0	0	0	0	0	0	0	0	0	0	0	0	0	0	0	0	0	0	0	0	0	0	0	0
ENSMUSG00002076531	0	0	0	0	0	0	0	0	0	0	0	0	0	0	0	0	0	0	0	0	0	0	0	0	0	0
ENSMUSG00000100025	0	0	0	0.03	0	0.25	0.03	1.33	0.05	1.17	0.17	0.14	0.87	0	0.04	1.2	0.33	0	0.17	3.58	0.23	0.04	0	1	1.13	0
ENSMUSG00000051285	771.67	733.92	606.33	510.83	807.17	780.31	525.2	659.9	550.17	473.83	442.67	718.7	314.67	288.33	532	640.87	679.83	732.33	234.12	846.67	576.67	500.83	591.67	469.33	673.7	430.83
ENSMUSG00000098201	0	0	0	0	0	1	0	0	0	0	0	0	0	0	0	0	0	0	0	0	0	1	0	1	0	0
ENSMUSG00000103509	0	0	0	0	0	0	0	0	0	0	0	1	0	0	0	1	0	0	0	3	4	0	0	0	0	0
ENSMUSG00000048538	0	0	0	0	0	0	0	1	0	0	0	0	0	0	0	0.67	0	0	0	0	0	0.33	0	0	0	0.33
ENSMUSG00000103709	0	0	0	0	0	0	0	0	0	0	0	0	0	0	0	0	0	0	0	0	0	0	0	0	0	0
ENSMUSG00000077244	0	0	0	0	0	0	0	0	0	0	0	0	0	0	0	0	0	0	0	0	0	0	0	0	0	0
ENSMUSG00000102768	0	0	0	0	0	0	0	0	0	0	0	0	0	0	0	0	0	0	0	0	0	0	0	0	0	0
ENSMUSG00000097797	0	0	4	0	1	0.33	0	0	2	0	0	0	0.03	0.33	0	0	0	0	0	0	0.03	1	0.67	0	0	0
ENSMUSG00000103498	0	0	0	0	0	0	0	0	0	0	0	0	0	0	0	0	0	0	0	0	0	0	0	0	0	0
ENSMUSG00000103067	0	0	0	0	0	0	0	0	0	0	0	0	0	0	0	0	0	0	1	0	0	0	0	0	0	0
ENSMUSG00000102320	0	0	0	0	0	0	0	0	0	0	0	0	0	0	0	0	0	0	0	0	0	0	0	0	0	0
ENSMUSG00000104226	0	0	0	0	0	0	0	0	0	0	0	0	0	0	0	0	0	0	0	0	0	0	0	0	0	0
ENSMUSG00000103903	0	0	0	1	0.04	0	0	0	0	0	0	0	0	0	0	0	0.04	0	0	0	0	0	0	0	0	0
ENSMUSG00000103557	0	0	0	0.03	0	0	0.05	0	0	0	0	0	0	0	0	0.03	0.08	0	0	0	0	0	0	0	0	0
ENSMUSG00000026312	0	0.03	0	0.03	0	0	7.14	0	0.06	0	0	0.03	0.03	0	0	0.14	1	0.03	1	1.23	0.03	0.09	0	0.16	1.07	0
ENSMUSG00000100290	0	0	0	0	0	0	0	0	0	0	0	0	0	0	0	0	0	0	0	0	0	0	0	0	0	0
ENSMUSG00000100758	0	0	0	0	0	0	0	0	0	0	0	0	0	0	0	0	0	0	0	0	0	0	0	0	0	0
ENSMUSG00000099926	0	0	0	0	0	0	0	0	0	0	0	0	0	0	0	0	0	0	0	0	0	0	0	0	0	0
ENSMUSG00000039748	0	0	0	0	0	4	0	3	0	0	0.5	0.2	1	1.07	0	0.03	0	0.07	0	0	0	0	0.03	3	7	0
ENSMUSG00000118715	0.17	0.03	0.4	0.3	0.07	1.07	0.3	0.23	0.57	0.3	0.1	0.37	0.1	0	0.1	0.13	0.07	0.3	0.03	1.2	0.3	2.42	0.4	0.4	0.87	0.1
ENSMUSG00000104158	0	0	0	0	0	0	0	0	0	0	0	0	0	0	0	0	0	0	0	0	0	0	0	0	0	0
ENSMUSG00000103540	0	0.03	0.12	0.1	0.1	0.15	0.1	0.17	0.18	0.1	0.07	0.27	0.07	1.07	0	0.07	0.03	0.14	0.07	0.27	0.2	0.1	0.07	0.2	0.07	0.1
ENSMUSG00000057363	54	106	107.24	38	25	50.03	73	59	54	53	53.55	22	23.5	29	47.2	33.03	71	41	44	42.07	54.03	102.53	106.78	43	154.41	47.04
ENSMUSG00000047216	0	0	0.05	0	0.03	0	0	0.03	0	0	0.03	0	0	0	0	0	0	0.03	0	0.03	0	0	3	0.03	0	0
ENSMUSG00000102788	0	0	0	0	0	0	0	0	0	0	0	0	0	0	0	0	0	0	0	0	0	0	0	0	0	0
ENSMUSG00000102160	0	0	0	0	0	1	0.33	0	0	0	0	0	0.07	0	0	0	0	0	0	0	1	0	0	0	0.25	0
ENSMUSG00000101253	0	0	0	0	0	0	0	0	0	0	0	0	0	0	0	0	0	0	0	0	0	0	0	0	0	0
ENSMUSG00000101846	0	0	0	0	0	0	0	0	0	0	0	0	0	0	0	0	0	0	0	0	0	0	0	0	0	0
ENSMUSG00000090243	0	0	0	0	0	0	0	0	0	0	0	0	0	0	0	0	0	0	0	0.5	0	0	0	0	0.25	0
ENSMUSG00000100701	1	0	0	0	1	0	0	0	0	0	0	0	0	0	0	0	1	0	0	0	0	0	0	3.17	0	0
ENSMUSG00000100555	0.33	0	0	1	0	0.25	0.33	1	0	1.5	0.67	0	0	0	0	0	0	0	0	0	1.33	0	0.33	0.03	0	0.33
ENSMUSG00000101395	0	0	0	0	0	0	0	0	0	0	0	0	0	0	0	0	0	0	0	0	0	0	0	0	0	0
ENSMUSG00000102728	0	0	0	0	0	0	0	0	0	0	0	0	0	0	0	0	0	0	0	0	0	0	0	0	0	0
ENSMUSG00000088848	0	0	0	0	0	0	0	0	0	0	0	0	0	0	0	0	0	0	0	0	0	0	0	0	0	0
ENSMUSG00002075225	0	0	0	0	0	0	0	0	0	0	0	0	0	0	0	0	0	0	0	0	0	0	0	0	0	0
ENSMUSG00000038702	2	4	4	0	2	0	0	0	0	2	3	4	0	0	8	0	5	9	2	7	0	3	10	9	2	0
ENSMUSG00000101875	0.17	0.29	0.25	0	0.34	0	0	0.54	0.14	0.29	0	0	0.14	0	0.14	0.14	0.25	0.5	0	0.2	0	0.14	0.79	0	0.14	0.25
ENSMUSG00000099732	0.41	0.12	0	0	0	0	0	0.08	0.03	0.1	0	0	0.19	0.04	0.19	0	0.03	0	0	0.58	0	0	0	0	0.03	0.04
ENSMUSG00000101220	0	0	0	0	0	0	0	0	0	0	0	0	0	0	0	0	0	0	0	0	0	0	0	0	0	0
ENSMUSG00000100020	0	0	0	0	0	0	0	0	0	0	0	0	0	0	0	0	0	0	0	0	0	0	0	0	0	0
ENSMUSG00000101054	0	0	0	0	0	0	0	0	1	0	0	0	0	0	0	0	0	0	0	0	0	0	0	0	0	0
ENSMUSG00000088691	0	0	0	0	0	0	0	0	0	0	0	0	0	0	0	0	0	0	0	0	0	0	0	0	0	0
ENSMUSG00000099884	0	0	0	0	0	0	0	0	0	0	0	0	0	0	0	0	0	0	0	0	0	0	0	0	0	0
ENSMUSG00000100304	0	0	0	0	0	0	0	0	0	0	0	0	0	0	0	0	0	0	0	0	0	0	0	0	0	0
ENSMUSG00000101453	0	0	0	0	0	0	0	0	0	0	0	0	0	0	0	0	0	0	0	0	0	0	0	0	0	0
ENSMUSG00000102105	0	0	0	0	0	0	0	0	0	0	0	0	0	0	0	0	0	0	0	0	0	0	0	0	0	0
ENSMUSG00000099943	0	0.03	0	0	0	0	0	0	0	0	0	0	0	0	0	0	0	0	0	0	0.03	0	0	0	0	0
ENSMUSG00002075119	0	0	0	0	0	0	0	0	0	0	0	0	0	0	0	0	0	0	0	0	0	0	0	0	0	0
ENSMUSG00000097648	0	0.03	0	0	0	0	0	0	0	0	0.03	0	0	0	0	0	0	0	0	0.03	0	0	0	0	0	0
ENSMUSG00000101687	0	0	0.03	0.03	0	0.03	0	0.07	0	0.03	0	0	0	0	0	0	0	0	0	0	0	0	0.03	0	0	0
ENSMUSG00000055214	0	0	0	0	0.05	0	0.5	0	0.03	0	0	0	0.03	0	0	0	0	0.25	0	0	0	0.09	0	0.5	0	0.05
ENSMUSG00000078184	45	55.5	40	25.08	62.5	49.5	36.5	31.5	31.5	26.5	29	39.5	21	32	31.5	55.5	42.5	37	23	68.5	60.5	32	49	42	61.5	48
ENSMUSG00000104363	0.3	0.27	0.13	4.07	1.03	0.1	0.07	0.13	0.03	1.66	0.13	0.1	0.13	0	0.25	0.1	0.1	0.61	0.03	0.07	0.51	0.03	1	0.24	0.23	0.13
ENSMUSG00000103277	0	0	0	0	0	0	0	0	0	0	0	0	0	0	0	0	0	0	0	0	0	0	0	0	0	0
ENSMUSG00000104157	0.03	0	0	0	0	0	0	0	0	0	0	0	0	0	0	0	0	0	0	0	0	0	0	0	0	0
ENSMUSG00000102446	0	0	0	0	0	0	0	0	0	0	0	0	0	0	0	0	0	0	0	0	0	0	0	0	0	0
ENSMUSG00000104248	2.85	0	1	0	0.25	0.07	1.03	0	0.4	0	0.25	3.23	0	0.06	0	0	0	1.42	2.03	1	0.78	0.03	0	0	0	0
ENSMUSG00000104021	0	0	0	0	0	0	0	0	0	0	0	0	0	0	0	0	0	0	0	0	0	0	0	0	0	0
ENSMUSG00000103471	0	0	0	0	0	0	0	0	0	0	0	0	0	0	0	0	0	0	0	0	0	0	0	0	0	0
ENSMUSG00000087875	0	0	0	0	0	0	0	0	0	0.03	0	0	0	0	0	0	0	0	0	0	0	0	0	0	0	0
ENSMUSG00000033007	0	0	0	0	0	0	0	0	0	0	0	0	0	0	0	0	0	0	0	0	0	0	0	0	0	0
ENSMUSG00000070695	0	0	0	0	0	1	0	0	1	0.11	1	0.03	0	0.03	0.05	0	1.78	0	1	0.03	0	0	0	1	0	0
ENSMUSG00000025909	0	5	2	3.53	3.04	0	0	2.33	7.07	4.03	0.04	2	0	0	0	0.07	5.33	4	0	6	2	0	0	0	5	0.5
ENSMUSG00002076179	0	0	0	0	0	0	0.03	0	0	0	0	0	0	0	0	0	0	0	0	0	0	0	0.03	0	0	0
ENSMUSG00000102033	0	0	0	0	0	0	0	0	0	0	0	0	0	0	0	0	0	0	0	0	0	0	0	0	0	0
ENSMUSG00000102647	0	0	0.5	1	0	0	0	0	0	0.5	0	0	0	0	0	0	0	0	0	0.03	0	0	0	0	0	0
ENSMUSG00000086235	0	0	0	0	0	0	0	0	0	0	0	0	0	0	0	0	0	0	0	0	0	0	0	0	0	0
ENSMUSG00000102253	0	0	0	0	0	0	0	0	0	0	0	0	0	0	0	0	0	0	0	0	0	0	0	0	0	0
ENSMUSG00002074990	0	0	0	0	0	0	0	0	0	0	0	0	0	0	0	0	0	0	0	0	0	0	0	0	0	0
ENSMUSG00000094429	0	0	0	0	0	0	0	0	0	0	0	0	0	0	0	0	0	0	0	0	0	0	0	0	0	0
ENSMUSG00000103884	0	0	0	0	0	0	0	0	0	0	0.25	0	0	0	0	0	0	0	0	0	0	0	0	8	0	0
ENSMUSG00000084353	0	0	0	0	0	0.33	0	0	3.33	3	2	0	0	0	0	1	1	0	0	0.25	1.5	0	0	0	2.5	0
ENSMUSG00000103933	2.32	3.35	1.29	1.53	1.43	1.55	0.25	0.95	1.57	1.2	1.53	0.7	0.98	0.87	1.08	2.37	2.43	1.35	1.15	2.1	2.68	2.95	1.45	0.3	1.87	0.53
ENSMUSG00002075967	167.29	231.43	177.75	112.88	195.91	188.35	134.22	196.48	137.48	145.35	123.11	143.49	76.74	104.54	125.03	164.97	173.77	180.41	109.78	168.13	179.51	159.41	161.51	177.45	199.45	150.53
ENSMUSG00000086195	0	0	0	0	0	0	0	0	0	0	0	0	0	0	0	0	0	0	0	0	0	0	0	0	0	0
ENSMUSG00000104504	0	0	0	0	0	0	0	0	0	0	0	0	0	0	0	0	0	0	0	0	0	0	0	0	0	0
ENSMUSG00000066693	0	0	0	0	0	0	0	0	0.14	0	0	0	0	0	0	0	0	0	0	0	0	0	0	0	0	0
ENSMUSG00000102316	0.08	9	0	0.28	0.08	0	0	0.03	1.24	0	0	0.32	0	0	0.25	0.04	3	0.07	0	0.09	8.13	0.63	1	0.03	0	0
ENSMUSG00000103819	0	0	0	0	0	0	0	0	0	0	0	0	0	0	0	0	0	0	0	0	0	0	0	0	0	0
ENSMUSG00000102871	0	0	0	0	0	0	0	0	0	0	0	0	0	0	0	0	1	0	0	0	0	0	0	0	0	0
ENSMUSG00000101571	0	0	0	0	0	0	0	0	0	0	0	0	0	0	0	0	0	0	0	0	0	0	0	0	0	0
ENSMUSG00000104428	0	0	0	0	0	0	0	0	0	0	0	0	0	0	0	0	0	0	0	0	0	0	0	0	0	0
ENSMUSG00000102272	0	0	0	0	0	0	0	0	0	0	0	0	0	0	0	0	0	0	0	0	0	0	0	0	0	0
ENSMUSG00000065625	0	0	0	0	0	0	0	0	0	0	0	0	0	0	0	0	0	0	0	0	0	0	0	0	0	0
ENSMUSG00000103411	0	0	0	0	0	0	0	0	0	0	0	0	0	0	0	0	0	0	0	0	0	0	0	0	0	0
ENSMUSG00000061024	60	98.5	85	71.33	52	117.5	70	64.5	21	36	125.2	67.5	33	37.5	78.5	125	66.5	63.33	53	43	99	77	62	78.5	27.5	60
ENSMUSG00000102030	0	0	0	0	0	0	0	0	0	0	0	0	0	0	0	0	0	0	0	0	0	0	0	0	0	0
ENSMUSG00000025911	352.5	421	259	294	369	383	207	333	271	289.25	253	288.25	125	164	235	379	473	390	231	449	344	371	450	347	400	377
ENSMUSG00000081441	0	0	0.1	0	0.1	0.17	0	0	4.14	0	0.1	0.05	0	0	0	0	0	0.27	0	0	0	0.2	0	0.07	0.11	0.08
ENSMUSG00000067879	0	1.5	0	0	0.1	0	0	0	0	0	0	0	0	0	0	0	0	0	0	0	6.03	0	2	5	0	0
ENSMUSG00000099827	0	0	0	0	0	0	0	0	0	0	0	0	0	0	0	0	0	0	0	0	0	0	0	0	0	0
ENSMUSG00000057335	9	16	18.03	21	8	11	3	17.03	16	4	5	21	0	10	14	13	24	2.1	15	9	14.17	23	19	29	11	8
ENSMUSG00000103634	0	0	0	0	0	0	0	7	0	0	0	0	0	0	0	0	0	0	0	2	0	0	0	0	0	0
ENSMUSG00000104154	21	0	3	0	0	1	0	0	0.03	4	0.5	0	0	0	5	1	0	1	0	0	9.04	0	0.07	0	12	0
ENSMUSG00000103435	0	0	0	0	0	0	0	0	0	0	0	0	0	0	0	0	0	0	0	0	0	0	0	0	0	0
ENSMUSG00000065573	0	0	0	0	0	0	0	0	0	0	0	0	0	0	0	0	0	0	0	0	0	0	0	0	0	0
ENSMUSG00002076271	0	0	0	0	0	0	0	0	0	0	0	0	0	0	0	0	0	0	0	0	0	0	0	0	0	0
ENSMUSG00000100551	4	1	1	2	2	1	2	2	0	1	4	0.5	1	1	2.5	0.5	2.5	3	0	4.5	0	0	0	2	0	1
ENSMUSG00000100357	0	0	0	0	0	0	0	0	0	0	0	0	0	0	0	0	0	0	0	0	0	0	0	0	0	0
ENSMUSG00000025912	0	0	8	0	1	1	0	0.03	0	8.04	8	5	1	0	0	3	18.1	0	0	26	70	24	27	63	42	21
ENSMUSG00000045210	90.08	151.62	154.4	71.65	125.03	147	135.07	204.18	85.07	111.53	108.03	128	67	60.83	115	124	121	136.03	69	123.07	130.07	174.37	183.03	151	178.7	143.03
ENSMUSG00000041763	126	92.37	78	89	99	120.25	62	85	107	87.33	45	87.5	56.5	68	86.5	124	113	100	38.33	106.39	80	119.03	113	106.33	115	78
ENSMUSG00000026504	41.5	50	27	28	67.5	37.5	26.5	31	17	39	21	28	18	21	31	18	22	30	12	47	46	31	34.5	11.5	39	34
ENSMUSG00000103367	0	0	0	0	0	0	0	0	0	0	0	0	0	0	0	0	0	0	0	0	0	0	0	0	0	0
ENSMUSG00000103584	1.5	0	0	0	0.5	0.5	0	0	0	0	0	0	0	0	0	0	0	0	0	0	3	0	3.5	0.5	0	0
ENSMUSG00002076339	0	0	0	0	0	0	0	0	0	0	0	0	0	0	0	0	0	0	0	0	0	0	0	0	0	0
ENSMUSG00000102475	0	0	0	0	0	0	0	0	0	0	0	0	0	0	0	0	0	0	0	0	0	0	0	0	0	0
ENSMUSG00000047343	0	0	0	0	0	0	0	0	0	0	0	0	0	0	0	1	0	0	0	0	0	0	0	0.05	0	0
ENSMUSG00000102211	12.03	8	17.07	15.03	14	30	18.03	37.25	6.07	9	4.79	14.53	10	4	4	36.07	30.1	28.53	14	15.28	21	15.07	33.37	12.37	25	20
ENSMUSG00000087082	0	0	0	0	0	0	0	0	0	0	0	0	0	0	0	0	7	0	0	0	0	0	1	0	0	0
ENSMUSG00000090106	0	0	0	0	0	0	0	0	0	0	0	0	0	0	0	0	0	0	0	0	0	0	0	0	0	0
ENSMUSG00000103251	2	3	11	0	3	20	8	5.04	0	0	10	9	2	5	9	20	2.03	26	6	11	4	4.03	0	32	1	0
ENSMUSG00000091844	4	0	0	0	0	3	1	8	2	0	0	0	5	0	2	1	0	4	0.33	0	0	1	1	0	0	0
ENSMUSG00000026483	12	16	9	11	17	23	8	15.5	5	23	17	16	2	0	17	37	25	1	12	10	17	22	26	43	27	2
ENSMUSG00000082528	0	0	0	0	0	0	0	0	0	0	0	0	0	0	0	0	0	0	0	0	0	0	0	0	0	0
ENSMUSG00000082012	0	0	0	0	0	0	0	0	0	0.07	0	0	0	0	0	0.1	0	0	0	0	0	0	0	0	0	0.06
ENSMUSG00000099996	0	0	0	0	0	0	0	0	0	0	0	0	0	0	0	0	0	0	0	0	0	0	0	0	0	0
ENSMUSG00000101763	0	0	0	0	0	0	0	0	0	0	0	0	0	0	0	0	0	0	0	0	0	0	0	0	0	0
ENSMUSG00000100827	0	0	0	0	0	0	0	0	0	0	0	0	0	0	0	0	0	0	0	0	0	0	0	0	0	0
ENSMUSG00000100553	0	0	0	0.05	0	0	0	0	0	0	0	0	0	0	0	0	0	0	0	0	0	0	0	0	0	0
ENSMUSG00000098611	0	0	0	0	0	0	0	0	0	0	0	0	0	0	0	0	0	0	0	0	0	0	0	0	0	0
ENSMUSG00000100534	0	0	0	0	0	2.06	1	0	1	1	0	0	0	0	0	0	0	0.05	0	1	0	3.5	0.5	0	1	2.33
ENSMUSG00000102904	0	0	0	0	0	0	0	0	0	0	0	0	0	0	0	0	0	0	0	0	0	0	0	0	0	0
ENSMUSG00002076350	0	0	0	0	0	0	0	0	0	0	0	0	0	0	0	0	0	0	0	0	0	0	0	0	0	0
ENSMUSG00000019699	4	3	0	9	6	12	0	11	10	2	7	15	0	3	3	8	12	18	2	20	5	7	0	18	10	0
ENSMUSG00000104391	0.03	0.03	0	0	0.03	0.17	0.03	0.07	0	3.03	0.03	0.03	4	0	3	3	0.03	0.03	0	13.53	0.13	0.07	0.03	0.07	0	0
ENSMUSG00000102133	7	1	0	1	0	0	0	0.64	0	0	6	0	0	0.18	0	0	0	0	0	0	0	0.2	1	5	0.04	0.03
ENSMUSG00000102749	0	0	0	0	0	0	0	0	0	0	0	0	0	7	0	0	0	0	0	2	0	0	0	0	0	0
ENSMUSG00000103163	0	0	0	0	0.03	0	0	0	0	0	0	7	0	0	0	0	0	0	0	0	0	0	0	0	0.03	0
ENSMUSG00000103646	0.23	0.03	0.03	0	0	0	1.08	7.87	0	0	0	0	0	0	0	0	0	2.03	0	1.07	0.58	1.03	0.03	2	0.03	0
ENSMUSG00000102427	0	0	0	0	0	0	0	0	0	0	0	0	0	0	0	0	0	0	0	0	0	0	0	0	0	0
ENSMUSG00000103633	0	0	0	0	0	0	0	0	0	0	0	0	0	0	0	0	0	0	0	0	0	0	0	0	0	0
ENSMUSG00000097892	0	0	0	0.03	0	0	0	0	0	0	0	0	0	0	0.17	0	0	0.03	0	0	0	0	0	0	0.03	0
ENSMUSG00000063659	24.83	33.83	53.33	8.5	38	41.33	21	58.5	29.67	28.17	25.33	28	1.58	20.5	20.5	37	31.17	36	30.83	91.33	50.83	26.5	26.5	61	25.67	12
ENSMUSG00000102432	5	0	0	0	1	0	0	5	0	0	0	0	5	0	0	7	0	4	0	3	4	3	4	0	5	2
ENSMUSG00000103043	0	0	0	0	0	0	0	0	0	0	0	0	0	0	0	0	0	0	0	0	0	0	0	0	0	0
ENSMUSG00000102885	0	0	0	0	0	0	0	0	0	0	0	0	0	0	0	0	0	0	0	0	0	0	0	0	0	0
ENSMUSG00000026049	11	25	7	8	11	16	1	11	22	5	8	5.03	7	13	9	2	11	14	15	11	15	21	11	22	30	2
ENSMUSG00000103767	0	0	0	0	0	0	0	0	0	0	0	0	0	0	0	0	0	0	0	0	0	0	0	0	0	0
ENSMUSG00000043019	31	55	46	36	64	30	48	24	36	26	38	46	24	10	60	44	57	53	40	69	35	47	36	99	63	48
ENSMUSG00000101104	0	2.5	4.5	0.5	0	3	0.5	2.5	8.5	0	0	8	0	0	0	0.5	0	0.5	2.5	3	6	0	0	6.5	6.5	0
ENSMUSG00000015962	0	0	0	0	0	0	0	0	0	5	1	0	2	0	0	0	0	0	0	0	5	0	0	0	0	0
ENSMUSG00000032666	16.07	8.03	12	8.03	6.69	23.61	38.53	8.6	3.17	13.33	7	24.07	12	4.07	2.03	4.39	10.03	9.55	4	11.07	13.47	12.1	12.21	26.63	4.45	19.37
ENSMUSG00000084557	0	0	0	0	0	0	0	0	0	0	0	0	0	0	0	0	0	0	0	0	0	0	0	0	0	0
ENSMUSG00000100685	0	0	0	0	0	0	0	0	0	0	0	0	0	0	0	0	0	0	0	0	0	0	0	0	0	0
ENSMUSG00000102090	0.14	0.08	0	0	0	0.15	0.23	0	0.15	0.15	0	0.42	0	0	0	0.16	0.26	0	0	0.37	0.24	0	0.3	0.58	0.29	0.06
ENSMUSG00000103744	0	0	0	0	0	0	0	0	0	0	0	0	0	0	0	0	0	0	0	0	0	0	0	0	0	0
ENSMUSG00000015961	120.5	186	159	114	167	135	101	106	121	166.03	138	114	43	76	107	204	130	117	61.1	207	163	135.07	148	175	153	133
ENSMUSG00000089657	3.98	3.94	2.7	2.38	2.16	3.21	2.81	4.43	5.59	2.93	11.84	4.81	2.14	1.78	2.02	4.06	3.08	3.66	1.14	4.46	8.17	3.88	3.34	4.64	4.39	2.3
ENSMUSG00000102483	0	0	0	0	0	0	0	0	0	0	0	0	0	0	0	0	0	0	0	0	0	0	0	1	0	0
ENSMUSG00000014980	12	28.5	24	5	36	12.5	20	15	14	17	9.5	6	7	10	31	4	36	23	8	10	27	19	26	30	13	28
ENSMUSG00000026235	0	1.76	1.25	9.4	0	0.11	13	2	1	1.08	0.25	0	0	0	0	1.22	0	2	0	5	0.5	0	4	3.37	0	1.57
ENSMUSG00000099141	0	0	0	0	0	0	0	0	0	0	0	0	0	0	0	0	0	0	0	0	0	0	0	0	0	0
ENSMUSG00000032649	0	1	0	0	0	0	5	0	0	0	0	0	13	0	0	0	6	0	0	6	0	1	0	0	0	0
ENSMUSG00000101849	0	0	0	0	0	0	0	0	0	0	0	0	0	0	0	0	0	0	0	0	0	0	0	0	10	0
ENSMUSG00000101506	0	0	0	0	0	0	0	0	0	0	0	0	0	0	0	0	0	0	0	0	0	0	0	0	0	0
ENSMUSG00000065215	0	0	0	0	0	0	0	0	0	0	0	0	0	0	0	0	0	0	0	0	0	0	0	0	0	0
ENSMUSG00000102052	0	0	0	0	0	0	0	0	0	0	0	0	0	0	0	0	0	0	0	0	0	0	0	1	0	0
ENSMUSG00000026047	0	4.5	10.5	0.5	11	7	0.5	5.5	13.5	0	20	11	6	6	2	5.5	5	12.5	2.5	7	14	0	7.5	8.5	17.5	0
ENSMUSG00000080878	0	0	0	0	0	0	0	0	0	0	0	0	0	0	0	0	0	0	0	0	0	0	0	0	0	0
ENSMUSG00000091476	0.03	0.1	0.03	0	4.11	3.1	0.07	0	0.1	0	2	0.03	0	0	2.1	0	0.03	1	0	0.1	0.15	0.07	0.03	0	0.1	8.03
ENSMUSG00000104097	0	0	0	0	0	0	0	0	0	0	0	0	0	0	0	0	0	0	0	0	0	0	0	0	0	0
ENSMUSG00000119789	0.13	0.07	0.1	0.43	0.03	0.9	0.43	0.13	1.47	0.4	0.03	0.3	0.17	0	0.03	0.21	0.07	0.2	0.03	0.93	0.43	0.13	0.3	0.62	0.67	2.13
ENSMUSG00000102493	0	0	0	0	0	0	0	0	0	0	0	0	0	0	0	0	0	0	0	0	0	0	0	0	0	0
ENSMUSG00000004872	0	0.33	0	0.2	0	0	0	0	0.03	0	0	0	0	0	0	0.25	0	0	0	0	0.1	0	0	0	0	0.03
ENSMUSG00000118426	0	0	0	0	0	0	0	0	0	0	0	0	0	0	0	0	0	0	0	0	0	0	0	0	0	0
ENSMUSG00000041684	53	35	51	36	41	35	9	41	24	26	7	27	17	21	12	7	55	18	18	40	44	44	13	53	22	16
ENSMUSG00000032908	0.13	0	0.03	0.13	0.13	0.14	0	0.07	0	0	0.07	0.07	0.07	0.1	0.13	0.13	0	0.13	0.1	3.13	0.17	0.1	0.1	0.03	0.03	0.03
ENSMUSG00000099561	0	0	0	0	0	0	0	0	0	0	0	0	0	0	0	0	0	0	0	0	0	0	0	0	0	0
ENSMUSG00000102945	0	0	0	0	0	0.03	0.03	0	0.03	0.07	0.07	0.03	0.03	0.15	0.03	1	0	0.24	0	0.07	0.39	0	0	0	0.03	0
ENSMUSG00000026502	76	114	79	69	92	163.03	74	90	120.03	113.03	107	70	58	65.03	74	70.5	97	125	64	112	232.5	125	127.08	230	164	79
ENSMUSG00000103958	0	0	0	0	0	0	0	0	0	0	0	0	0	0	0	0	0	0	0	0	0	0	0	0	0	0
ENSMUSG00000104126	0	0	1	3.5	0	0	0	0.5	0	0	0	1	1	0	1	1.5	0	1	0	0	0	0	0	0	0	0
ENSMUSG00000026500	106	237	112	113	197	214.5	71	172.5	123	144.5	130.5	158	75	91.5	93	210.5	123.5	215.5	99	203	135	121.5	168.12	166.5	167	169.5
ENSMUSG00000026048	115.5	69	101	46	86	47.33	70	133.33	71	102	77.83	105	24	36	64	62	70	97	32	106	130	63.33	112	117	98	86.67
ENSMUSG00000046828	0	0	0	0	0	0	0	0	0	0	0	0	0	0	0	0	0	0	0	0	0	0	0	0	0	0
ENSMUSG00000089703	0	0	0	0	0	0	0	0	0	0	0	0	0	0	0	0	0	0	0	0	0	0	0	0	0	0
ENSMUSG00000100966	0	0	0	0	0	0	0	0	0	0	0	0	0	0	0	0	0	0	0	0	0	0	0	0	0	0
ENSMUSG00000100769	0	0	0	0	0	0	0	0	0	0	0	0	0	0	0	0	0	0	0	0	0	0	0	0	0	0
ENSMUSG00000101567	0	0	0	0	0	0	0	0	0	0	0	0.5	0	0	0	0.5	2	0	0	0	0	0	0	1	0.5	0.5
ENSMUSG00000026245	42	66	85	72	48	44	14	57	31	29	31	45	14	34	36	82	69	34	23	47	86	65	59	49	50	49
ENSMUSG00000101798	0	0	0	0	0	0	0	0	0	0	0	0	0	0	0	0	0	0	0	0	0	0	0	0	0	0
ENSMUSG00000104018	0	2	3	4	1	3	4	1	0	0	0	0	0	0	0	11	9	0	0	19	11	0	11	6	5	1
ENSMUSG00000090486	0	0	0	0	0	0	0	0	0	0	0	0	0	0	0	0	1	0	0	0	0	0	0	0	0	0
ENSMUSG00000026482	41	53.07	20	12	13	40	32.03	25.25	40.25	33	14	28	6	32	40	23	18.16	50	5	16.07	36	37	19.1	51.53	24	28
ENSMUSG00000086145	0	0	0	0	0	0	0	0	0	0	0	0	0	0	0	0	0	0	0	0	0	0	0	0	0	0
ENSMUSG00000080950	0	0	0	0	3.03	0	0	0.03	0	0	0	0	0	0	0	0	0.03	0	0	0.25	0	0	0	0.03	0	0
ENSMUSG00000099868	0	0	0	0	0	0	0	0	0	0	0	0	0	0	0	0	0	0	0	0	0	0	0	0	0	0
ENSMUSG00000055547	0	0	0	0	0	0	0	0	0	0	0	0	0	0	0	0	1	0	0	0.5	0	0	0	0	0	0
ENSMUSG00000012187	1	5	4	0	1	14	2	8	3	0	2	1	0	7	0	18	4	0	0	5	0	10	0	0	9	3
ENSMUSG00000008475	140.83	163.17	140.33	110	160.58	206.67	107.83	173.83	173.5	157.33	133	182.33	118	118.33	125.83	250.42	147.5	211.5	107.67	234.33	170.17	151.33	203.17	210.5	158.92	142.33
ENSMUSG00000099364	0	0	0	0	0	0	0	0	0	0	0	0	0	0	0	0	0	0	0	0	0	0	0	0	1	0
ENSMUSG00000100562	0	0	0	0	0	0	0	0	0	0	0	0	0	0	0	0	0	0	0	0	0	2	1.17	0	0	0
ENSMUSG00000056870	2	0	0	0	0	9	0	2	0	0	0	14	0	1	0	0	0	0	3	0	0	2	5	2	5	0
ENSMUSG00000102319	0	0.95	0.98	0.17	3.65	0.98	0.17	0.87	0.17	2.12	0.17	4.77	0.17	0.33	1.33	0.4	1.45	0.37	1.31	4.48	11.25	0.84	10.68	0.53	1.23	0.2
ENSMUSG00000089877	0	0	0	0	0	0	0	0	0	0	0	0	0	0	0	0	0	0	0	0	0	0	0	0	0	0
ENSMUSG00000101701	0	0	0	0	0	0	0	0	0	0	0	0	0	0	0	0	0	0	0	0	0	0	0	0	0	0
ENSMUSG00000103071	0.03	0.08	0.07	0	0	0	0	0	0.03	0.07	0	0.07	0	0.03	0	0.03	0.03	0.13	0	0.07	0.03	0.03	0.03	0.07	0.07	0
ENSMUSG00000100434	0.16	0	0	0	0	0	0	0.1	0	0	0	0	0	0	0	0	0	0	0	0	0	0	0	0	0.06	0
ENSMUSG00000100013	0	0	0	0	0	0	0	0	0	0	0	0	0	0	0	0	0	0	0	0	0	0	0	0	0	0
ENSMUSG00000101251	0.11	0	0	0	0	0	0	0	0	0	0	0	0	0	0	0	0	0	0	0	0	0	0	0	0	0
ENSMUSG00000101937	0.67	0	0	0.2	0.53	0	0.31	0	0	0.37	0	0.82	0.39	0.33	0.33	0.2	0	0.5	0	0.92	0.37	0.45	0.83	1.8	0	0.17
ENSMUSG00000039630	450.5	692	508	394	432.03	603	412	544	432	465	485	441	282.5	360	516	588	483	700.5	382	690	700.5	709	624	868	672	448.5
ENSMUSG00000104279	6	0	8	0	3	3	1	0	0	1	1	11	0	4	0	3	0	3	0	2	18	0	0	0	10	10
ENSMUSG00002075531	0	0	0	0	0	0	0	0	0	0	0	0	0	0	0	0	0	0	0	0	0	0	0	0	0	0
ENSMUSG00000064954	0	0	0	0	0	0	0	0	0	0	0	0	0	0	0	0	1	0	0	0	0	0	0	0	0	0
ENSMUSG00000026495	16	35	29.1	15.03	13	21	17	24	24	23	47	12	25	10	28	23	17	29	31	19	23	37.08	20	38	16.07	32
ENSMUSG00000032883	129	83	50	63	120	115	58	66	73	83	142	45	37	24	51	85	73	90	32	138	112	84	95	136	107	58
ENSMUSG00000026480	3.23	9.03	0	0.03	17.13	26.03	6	19.17	9.07	3	6.03	0	5.13	3.03	19.03	4.03	11.03	1.19	2	19.72	16.1	1.1	1.13	30.79	7.13	6.23
ENSMUSG00000026494	2	0	4	1	7	0	0	0	2	0	2	1	0	0	0	4	0	0	0	1	0	0	0	1	0	0
ENSMUSG00000064967	0	0	0.03	0	0	0	0	0	0	0	0	0	0	0	0	0	0	0	0	0	0	0	0	0	0	0
ENSMUSG00000102922	0	0	0	0	0	0	0	0	0	0	0	0	0	0	0	0	0	0	0	0	0	0	0	0	0	0
ENSMUSG00000025915	14.5	35.5	17.57	13	47.07	16.03	21.07	11.5	4	12	26.5	19.07	4.06	16	17	14.5	18.57	30.07	1	14.07	28	7	22.53	48.53	19.07	5
ENSMUSG00000089713	0	0	0	0	0	0	0	0	0	0	0	0	0	0	0	0	0	0	0	0	0	0	0	0	0	0
ENSMUSG00000079470	7	31	8	23	20	31	16	16	9.11	5.12	14	15	16	0	10.03	38	19	20	15	33	23	23	20	29	8	28
ENSMUSG00000099377	0	0	1	0	0	0	0	0	0	1	0.5	1	0	0	0	0	0.5	1	0	3	0.5	2	0	3.14	2	0
ENSMUSG00000099706	0	0	0	0	0	0	0	0	0	0	0	0	0	0	0	0	0	0	0	0	0	0	0	0	0	0
ENSMUSG00000047330	0	0	0	0	0	0	0	0	0	0	0	0	0	0	2	0	0	5	0	0	0	0	0	7	0	5
ENSMUSG00000101324	0	0	0	0	0	0	0	0	0	0	0	0	0	0	0	0	0	0	0	0	0	0	0	0	0	0
ENSMUSG00000072978	0	0	0	0	0	0	0	0	0	0	0	0	0	0	0	0.25	0	0	0	0.33	0	0	0	0	0	0
ENSMUSG00000046334	0	0	0	0	0	0	0	0	0	0	0	0	0	0	0	0	0	0	0	0.33	0.33	0.33	0	0.67	0	0
ENSMUSG00002075801	0	0	0	0	0	0	0	0	0	0	0	0	0	0	0	0	0	0	0	0	0	0	0	0	0	0
ENSMUSG00000050711	0	0	0	0	0	0	0	0	0	0	0	0	0	0	0	0	0	0	0	0	0	0	0	0	0	0
ENSMUSG00000099562	0	0	0	0	0	0	0	0	0	0	0	0	0	0	0	0	0	0	0	0	0	0	0	0	0	0
ENSMUSG00000077782	0	0	0	0	0	0	0	0	0	0	0	0	0	0	0	0	0	0	0	0	0	0	0	0	0	0
ENSMUSG00000055067	3	3.08	2	36.62	0	21.03	22.07	19.5	10.2	25.58	6.53	12	5	10	10.1	9	24.03	12.03	0	26	10	14	12.03	36	25	22
ENSMUSG00000054702	6	1	6	7	3	10	0	0	5	0	7	0	4	0	10	1	1	0	0	0	0	5	0	4	31	16
ENSMUSG00000096474	32.74	34.97	33.14	24.22	36.35	24.79	15.6	26.35	15.2	27.88	17.85	30.43	20.64	16.49	16.71	32.62	16.04	35.68	25.42	31.39	30.33	30.52	18.01	30.62	19.63	12.27
ENSMUSG00000102235	0	0	0	0	0.07	0	0	0	0	0	0	0	0	0	0	0	0	0	0	0	0	0	0	0	0.07	0
ENSMUSG00000026492	44.34	59.95	30.22	41.59	49.05	47.06	18.55	52.27	43.25	37.24	20.76	28.21	40.62	21.82	48.9	64.95	53.99	70.86	27.55	52.25	36.65	16.73	56.47	34.42	48.32	28.3
ENSMUSG00000082395	0	0	0	0	0	0	0	0	0	0	0	0	0	0	0	0	0	0	0	0	0	0	0	0	0	0
ENSMUSG00000038949	32	23	20	24	17	20	32	11	3	16	4	7	13	23	30	46	11	15	14	24	22	19	10	40	10	4.03
ENSMUSG00000026043	56	32	29	29	38	39	19	35	36	14	59	13	14	11	11	17	18	43	23	41	48	61	159	264	49	19
ENSMUSG00000046101	0	0	0.07	0.03	0.03	0	0	0	0.03	0	0	0	0	0	0	0	0	0.53	0	0.07	0.07	3	0	0	0.08	0
ENSMUSG00002074901	0	0	0	0	0	0	0	0	0	0	0	0	0	0	0	0	0	0	0	0	0	0	0	0	0	0
ENSMUSG00000093178	0	0	0	0	0	0	0	0.5	0	0	0	1.5	1.5	0	1	0	0	0	1	0	0	0	0	0	0	0
ENSMUSG00000099032	11	0	0	0	0	3	0	1	2	0	0	0	3	0	0	0	0	0	0	0	1	0	7	0	0	0
ENSMUSG00000104025	0	0	0	0	0	0	0	0	0	0	0	0	0	0	0	0	0	0	0	0	2	0	0	0	0	0
ENSMUSG00000038936	0	11	0	3	2	5	0	10	17	3	14	1	2	3	3	11	5	14	1	15	3.04	8	1	24	2	3
ENSMUSG00000042772	84	161	102	61	134	108	65	103	109.5	57	50	78	40	48	79.5	82	66	92	85	85.5	118.03	56	140	112	94.5	68
ENSMUSG00000100394	0.64	0.69	1.02	10.33	3.46	10.51	15.2	1.27	7.9	0.81	3.75	3.59	15.4	0.03	4.81	3.7	16.91	3.81	0.61	9.84	9.65	11.89	13.62	9.73	6.44	9.73
ENSMUSG00000103840	0	0	0	0	0	0	0	0	0	0	0	0	0	0	0	0	0	0	0	0	0	0	0	0	0	0
ENSMUSG00000087236	0	1.5	0	3	2.5	1.5	0	0	0	1	0	2	1.5	1	4.58	3	5.5	0	0	9.5	1	4.5	0.03	1	2.5	6
ENSMUSG00000100702	1.23	0.8	0.71	0	0.14	0.53	0.8	0.44	0.67	0.81	0	1.34	0.11	0.29	0.89	0.31	0.97	0.77	0.49	1.25	0.68	0.75	0.21	0.39	0.32	0.36
ENSMUSG00000026042	16	0	0	0	6	2	2	1	5	0	14	1	0	0	0	4	0.5	6	0	12	15	0	21	18	0	1
ENSMUSG00000104476	0.07	0.03	6.5	1.53	6	2.38	2	5	3.07	10.75	0.25	9.17	1	5.95	2.5	7.08	10.45	0.03	0	5.07	0.61	8.07	11	8.03	1.03	0.07
ENSMUSG00000073643	9	16	22.23	8.07	24.13	15.07	16.14	14.03	15	28.67	19.19	38.03	16	15	17.07	20.3	34	4.07	13.03	27.07	37.72	21.23	28.03	40.14	26.03	21.53
ENSMUSG00000104497	0	0	0	0	0	0	0	0	0	0	0	0	0	0	0	0	0	0	0	0	0	0	0	0	0	0
ENSMUSG00000025916	0	0	0	0	0	0	0	0	0	0	0	0	0	0	0	0	0	0	0	0	0	0	0	4	0	0
ENSMUSG00000087199	0	0	0	0	0	0	0	0	0	0	0	0	0	0	0	0	0	0	0	0	0	0	0	0	0	0
ENSMUSG00000026248	93	86	53	58	88	48	34	40	35	25	54	50	39	27	70	86	66	82	35	51	55	44	76	53	75	70
ENSMUSG00000119658	0	0	0	0	0	0	0	0	0	0	0	0	0	0	0	0	0	0	0	0	0	0	0	0	0	0
ENSMUSG00000026249	75.99	66.73	55.6	31.5	53.66	40.73	13.67	32.67	35.37	37.53	37.17	51.2	24.79	44.87	60.17	72.53	65.55	23.45	35.17	101.75	91.07	60.6	70.75	31.2	73.75	93.59
ENSMUSG00000042751	0	7	0.03	0.03	0.03	0	0	0.07	0	0.03	0	0	0.03	0	0.03	0	0	10.03	0	2.03	4	0	0.03	2.03	0.03	2
ENSMUSG00000067106	0	0	1	0	0	0	0	0	0	0	0	0	0	0	1	0	0	1	0	1	0	0	0	0	0	0
ENSMUSG00000099969	0	0	0	0	0	0	0	0	0	0	0	0	0	0	0	0.06	0	0	0	0	0	0	0	0	0	0
ENSMUSG00000100397	0	0	0	0	0	0	0	0	0	0	0	0	0	0	0	0	0	0	0	0	0	0	0	0	0	0
ENSMUSG00000099753	0	0	0	0	0	0	0	0	0	0	0	0	0	0	0	0	0	0	0	0	0	0	0	0	0	0
ENSMUSG00000118883	2.8	0.2	0.27	0.47	0.33	1.17	0.77	0.13	1	0.5	0.2	0.27	0.07	0.03	0.37	0.2	0.27	0.57	0.13	1.27	0.74	0.27	0.5	0.57	0.67	0.24
ENSMUSG00000102518	0	0	0	0	0	0	0	0	0	0	0	0	0	0	0	0	0	0	0	0	0	0	0	0	0	0
ENSMUSG00000099552	0	0	0	0	0	0	0	0	0	0	0	1	0	0	0	0	0	0	0	0	0	0	0	0	0	0
ENSMUSG00000043230	0.12	2	0.03	0	0	0	0	0	1	0	0	0	0	0	0	0	0	0.2	0	0	0	0	0	0	0	0
ENSMUSG00000103404	0.2	0.03	7	0	0	0	0	0	0	0	0	0	0	0	0.03	0	0	0	0	0	0	0	0	0	0	0
ENSMUSG00000026491	83	113.5	40.03	42.5	91.5	119.5	73.5	73	62.13	64	46.5	67.33	68.5	34	73	118.03	58.53	118	61	109.5	105	79	114	66	104	131
ENSMUSG00000073486	0	0	0	0	0	0	0	0	0	0	0	0	0	0	0	0	0	0	0	0	0	0	0	0	0	0
ENSMUSG00000025917	214.03	300	249	201	241	273	197.04	237.03	203.53	157.03	240	284.53	151.03	143	180	238.5	227	256.07	118	307	328	266.07	270	276.04	319.09	193.07
ENSMUSG00000104418	8.09	4.06	4.35	4.22	3.62	5.69	2.61	6.78	3.02	4.02	3.15	3.76	2.19	3.85	5.76	5.28	5	6.22	1.65	7.36	8.58	4.23	4.2	5.89	5.14	3.66
ENSMUSG00000026479	0	0	0	3	0	2	0	2	0	0	0	1	0	0	0	0	0	0	0	0	0	4	0	2	0	2
ENSMUSG00000004364	220	357.5	285.5	183	265	276	250	260.7	265	165	119	280	104	141	148	244	284	277	239	335	336	226	228	314	238	235
ENSMUSG00000103076	0	0	0	0	0	0	0	0	0	0	4	0	0	0	0	0	0	0	0	0	0	4	0	4	1	0
ENSMUSG00000103525	0	1	0	0	0	0	0	0	0	0	0	0	0	0	0	0	0	0	0	0	0	0	0	1	0	0
ENSMUSG00000101722	0.03	0	0	0	0	0	0	0	0	0	0	0	0	0	0	0	0	0	0	0	0	0	0	0	0	0
ENSMUSG00000090637	0	0	0	0	0	0	0	0	0	0	0	0	0	0	0	0	0	0	0	1	0	0	0	0	0	0
ENSMUSG00000026478	23	19	15	13.5	25	20	29	19	18	10	23	36	18	5	28	34	9	22	23	16	35	19	15	58	12	13
ENSMUSG00000110100	0	0	0	0	0	0	0	0	0	0	0	0	0	0	0	0	0	0	0	0	0	0	0	0	0	0
ENSMUSG00000103818	0	0.31	0	0	0.33	4	0	3	3	4	1	0	0	0	1	0	2.5	0	0	1	0	0	0.23	1	0	0
ENSMUSG00000079138	0	3	0	0	0	0	1.33	0	1.5	0	0.2	0.5	0.2	1	0	0.67	0	0.5	1	4.17	0	2	0	0	0	0
ENSMUSG00000042708	0.33	1	0	0	0	0	0	0	0	0	1	0	0	0	0	0	0	0	0	0	0	1	0	0	0	0
ENSMUSG00000064435	1.33	0.33	4.33	1.5	0	3.83	0.5	1	0.5	0	0.5	0	0	0	0	0	0	0	1	1.5	0	1.17	0.33	0.5	0	0.33
ENSMUSG00000103543	0	0	0	0	0	0	0	0	0	0	0	0	0	0	0	1	0	0	0	0	0	0	0	0	0	0
ENSMUSG00000099432	0	0	0	0	0	0	0	0	0	0	0	0	0	0	0	0	0	0	0	0	0	0	0	0	0	0
ENSMUSG00000041144	0.09	0.57	0.17	0.1	0.07	0.07	0.1	1.03	0.1	0.03	1.03	0.13	0.07	0	0.18	0.13	0.03	0.23	0	0.13	0.1	1.1	0.07	0.14	0.27	0.1
ENSMUSG00000119743	0	0	0	0	0	0	0	0	0	0	0	0	0	0	0	0	0	0	0	0	0	0	0	0	0	0.03
ENSMUSG00000042699	96	175	161	141	159	135.07	119	107.04	104.03	137.07	84	95	51	97	84	162	134	144.03	112	140.03	158	177	162	200	170.03	134.03
ENSMUSG00000101262	10.04	9.75	18.25	9.97	15.32	13.63	5.03	12.07	6.13	10.58	12.84	9.2	6.15	11.41	12.71	15.42	14.03	11.63	12.92	10.45	20.62	9.14	8.79	17.56	19.1	14.67
ENSMUSG00000042684	0	1	1	0	3	1	0	0	3	2	0	0	0	1	0	4	1	3	0	0	0.03	0	3	0.03	0	3
ENSMUSG00000099858	7.5	21.5	6	6.5	2.5	26	5	8	8.5	4	5.5	17	2	7	6.5	9	16	7	3.5	21.5	19	12.5	21	7.5	5.5	8.5
ENSMUSG00000101337	0	0	0	0	0	0	0	0	0	0	0	0	0	0	0	0	0	0	0	0	0	0	0	0	0	0
ENSMUSG00000025986	0	12.1	0.07	5.17	22.07	0.07	4.1	6.1	1.07	4.53	0.13	0.14	11.33	2	3.03	0	0.1	1.1	3.03	7.57	7.07	5.57	2.07	5.14	10.07	6
ENSMUSG00000100213	2	7	11	0	0	0	0	5	12	4	0	4	0	3	4	0	5	4	0	0	3	0	1	0	4	1
ENSMUSG00000103129	0	0	0	0	0.03	0	0	0	0	0.53	0	0	0	0	0	0	0	0	0	0	0	0	0	0	0	0
ENSMUSG00000100160	0	0	0	0	0	0	0	0	0	0	0	0	0	0	0	0	0	0	0	0	0	0	0	0	0	0
ENSMUSG00000101921	0	0	0	0	0	0	0	0	0	0	0	0	0	0	0	0	0	0	0	0	0	0	0	0	0	0
ENSMUSG00000101447	0.1	0.03	0.13	0.07	0.45	0.11	0.03	0.17	0.17	0.03	0.03	0.07	0	0.34	0.07	0.35	0.07	0.03	0	0.1	0.1	0.03	0.17	0.1	0.32	0.11
ENSMUSG00000081185	0.5	0.11	0.75	0	0.87	1.38	2.15	0.49	0.87	1.07	0.29	0.64	0.5	0	0.42	0.12	0.14	1.17	0	4.16	1.2	0.29	1.32	1.12	2.52	0.36
ENSMUSG00000103246	0	0	0	0	0	0	0	0	0	0	0	0	0	0	0	0	0	0	0	0	0	0.5	0	0	0	0
ENSMUSG00000098876	0	0	0	0	0	0	0	0	0	0	0	0	0	0	0	0	0	0	0	0	0	0	0	0	0	0
ENSMUSG00000100530	0	0	0	0	0	0	0	0	0	0	0	0	0	0	0	0	0	0	0	0	0	0	0	1	0	0
ENSMUSG00000104067	0	0	0	0	0	0	0	0	0	0	0	0	0	0	0	0	0	0	0	0	0	0	0	0	0	0
ENSMUSG00000100033	8.14	4.82	14.95	1.63	1.58	8.92	8.24	6.69	8.68	4.15	4.86	11.59	2.9	6.32	1.98	2.01	7.93	4.18	0.2	18.03	17.33	3.85	7.85	17.49	11.1	3.17
ENSMUSG00002075213	0	0.07	0	0	0	0	0	0	0	0.07	0	0	0	0	0	0	0	0	0	0	0	0	0	0	0	0
ENSMUSG00002076633	0	0	0	0	0	0	0	0	0	0	0	0	0	0	0	0	0	0	0	0	0	0	0	0	0	0
ENSMUSG00000101996	0	0	0	0	0	0	0	0	0	0	0	0	0	0	0	0	0	0	0	0	0	0	0	0	0	0
ENSMUSG00000096973	0	0	0	0	0	0	0	0	0	0	0	0	0	0	0	0	0	0	0	0	0	0	0	0	0	0
ENSMUSG00000064943	0	0	0.14	0	0	0	0	0	0	0	0.18	0	0	0	0	0	0	0	0	0	0.07	0	0	0	0	0
ENSMUSG00000100866	0	0	0	0	0	0	0	0	0	0	0	0	0	0	0	0	0	0	0	0	0	0	0	0	0	0
ENSMUSG00000101721	0.03	0	0	0	0	0	0.03	0	0.03	0.04	0	0	0	0	0	0.03	0	0	0	0.05	0	18.2	3.07	0.67	0	0
ENSMUSG00000099376	0	0	0	0	0	0	0	0	0	0	0	0	0	0	0	0	0	0	0	0	0	0	0	0	0	0
ENSMUSG00000097883	0	0	0	0	0	0	0	0	0	0	0	0	0	0	0	0	0	0	0	0	0	0	0	0	0	0
ENSMUSG00002076043	0	0	0	0	0	0	0	0	0	0	0	0	0	0	0	0	0	0	0	0	0	0	0	0	0	0
ENSMUSG00000099698	0	0	0	0	0	0	0	0	0	0	0	0	0	0	0	0	0	0	0	0	0	0	0	0	0	0
ENSMUSG00000056763	88.83	93.04	102.06	49.03	113	155	102	117	156	97	27	101	61	19	77	130	99	134.37	32	178.5	180.53	121	128	123.03	128	74
ENSMUSG00000099454	0	0	0	0	0	0	0	0	0	0	0	0	0	0	0	0	0	0	0	0	0	0	0	0	0	0
ENSMUSG00000051616	1.67	2.45	1.82	2.21	2.72	2.34	2.07	2.28	2.79	1.68	1.18	1.96	1.07	0.67	0.83	1.46	1.69	2.87	0.47	3.52	1.53	3.14	2.45	0.91	2.2	1.19
ENSMUSG00000099627	0	0	0	0	0	0	0	0	0	0	0	0	0	0	0	0.7	0	0	0	0	0	0	0	0	0	0
ENSMUSG00000099577	0	0	0	0	0	0	0	0	0	0	0	0	0	0	0	0	0	0	0	0	0	0	0	0	0	0
ENSMUSG00000099882	0	0	0	0	0	0	0	0	0	0	0	0	0	0	0	0	0	0	0	0	0	0	0	0	0	0
ENSMUSG00000101760	0	0	0	0	0	0	0	0	0	0	0	0	0	0	0	0	0	0	0	0	0	0	0	0	0	0
ENSMUSG00000102356	0	0	0	0	0	0	0	0	0	0	0	0.25	0	0	0	0	0	0	0	0	0	0	0	0.25	0.25	0
ENSMUSG00000099608	0.1	0.03	0.03	0.03	0.03	0.07	0.03	0.07	0	0.07	0	0.03	0.07	0.03	0.1	0.24	0.03	0	0	0.13	0.17	0.03	0.7	0.17	0.1	0.07
ENSMUSG00000099864	0	0	0	0	0	0	0	0	0	0	0	0	0	0	0	0	0	0	0	0	0	0	0	0	0	0
ENSMUSG00002075839	0	0	0	0	0	0	0	0	0	0	0	0	0	0	0	0	0	0	0	0	0	0	0	0	0	0
ENSMUSG00000100451	0	0	0	0	0	0	0	0	0	0	0	0	0	0	0	0	0	0	0	0	0	0	0	0	0	0
ENSMUSG00000099941	0	0	0	0	0	0	0	0	0	0	0	0	0	0	0	0	0	0	0	0	0	0	0	0	0	0
ENSMUSG00002075589	0	0	0	0	0	0	0	0	0	0	0	0	0	0	0	0	0	0	0	0	0	0	0	0	0	0
ENSMUSG00000100816	0	0	0	0	0	0	0	0	0	0	0	0	0	0	0	0	0	0	0	0	0	0	0	0	0	0
ENSMUSG00000042671	0	0	0	0	0	0.12	0	3	14	4.2	0	0	0	0	1	0	0	0	0	0	0	1	2	0	0	0
ENSMUSG00000100945	0	0	0	0	0	0	0	0	0	0	0	0	0	0	0	0	0	0	0	0	0	0	0	0	0	0
ENSMUSG00000102404	0	0	0	0	0	0	0	0	0	0	0	0	0	0	0	0	0	0	0	0	0	0	0	0	0	0
ENSMUSG00000100334	0	0	5	0	0	6	0	0	0	0	0	0	0	0	0	0	0	0	0	0	0	0	0	0	2	0
ENSMUSG00000026109	0	0	0	9	13	0	0	1	0	0	0	0	0	0	0	0	0	0	0	0	0	0	0	0	4	7.33
ENSMUSG00000026475	676	544	1013	686.5	593	561	87	416	378	283	151	437	264	143	329	419	109	261	468	470	727	227.33	135	184	199.33	124
ENSMUSG00000099568	0	0	0	0	0	0	0	0	0	0	0	0	0	0	0	0	0	1	0	0	0	0	0	0	0	0
ENSMUSG00000100671	0.03	0	0.03	0	0.1	0	0	0	0	0.03	0	0.03	0.03	0	0	0.03	0	0.03	0	0.03	0	0.03	0.03	0	0.03	0
ENSMUSG00002075527	0	0	0	0	0	0	0	0	0	0	0	0	0	0	0	0	0	0	0	0	0	0	0	0	0	0
ENSMUSG00000101242	0	0	0	0	0	0	0	0	0	0	0	0	0	0	0	0	0	0	0	0	0	0	0	0	0	0
ENSMUSG00000099924	0	0	0	0.03	0	1.37	0.03	0	0.03	0	0	0.04	0.03	0.03	0	0.03	0	0.03	0	0	5.1	0	0.08	0	0.07	0
ENSMUSG00000099625	0	0	0	0	0	0.26	0.15	2.5	0	0.5	1.17	0	0.07	0	0.73	0.11	0.07	0	0	0	0.14	0.03	0.03	1	0	0
ENSMUSG00000101799	0	0	0	0	0	0	0	0	0	0	0	0	0.14	0	0	0	0	0	0	0	0	0	0	0	0	0
ENSMUSG00000045954	84	147	90	62	137	105	60	92	70	105	38	53	18	45	78	110	113	94	53	112	72	90	59	93	118	85
ENSMUSG00000099741	0	0	0	0	0	0	0	0	0	0	0	0	0	0	0	0	0	0	0	0	0	0	0	0	0	0
ENSMUSG00000101702	0	0	0	0	0	0	0	0	0	0	0	0	0	0	0	0	0	0	0	0	0	0	0	0	0	0
ENSMUSG00000066800	7.28	7.03	6.1	7.03	6.57	7.19	2	13	4.81	6.16	5	2.24	0.03	9.03	14.99	5.53	12.25	24.5	0.03	23.03	1	3.03	2.57	18.87	19.03	8.5
ENSMUSG00000100183	0	0	0.03	0	0.5	0	0	0	0	0	0	0.07	0	0	0	0	0	0	0	0.03	0	0	0	0	0	0.07
ENSMUSG00000067851	178.18	196.54	168.41	151.44	151.67	178.49	133.67	187.75	236.17	128.93	97.76	186.81	77.75	122.64	153.27	162.41	196.6	198.88	108.25	237.9	186.48	197.33	197.8	250.91	214.56	194.66
ENSMUSG00002076532	0	0	0	0	0	0	0	0	0	0	0	0	0	0	0	0	0	0	0	0	0	0	0	0	0	0
ENSMUSG00000102556	3.25	12	0	3	0	6	4	1	8	0	8	0	0	0	9	3.42	6	11	0	0	6	2	0	8	0	0
ENSMUSG00000038608	19.87	18	14.03	0	12.37	7.07	0.37	23.03	8.52	11	6	6.2	6.75	17	0.03	14.03	7.41	36.35	13	21	23.7	26	15.03	39.03	13.07	9
ENSMUSG00000042501	0.03	0.03	0	0	0.15	0	0.25	0	0	0	0	0.33	0	0	0.33	0.25	0	0.19	1	0	1.44	0	0.5	0.03	0	0
ENSMUSG00000103810	0	0	0	0	0.07	0	0	0.07	0	0	0	0	0	0.07	0.1	0	0.07	0	0	0.03	0	0.03	0.03	0.03	0	0.32
ENSMUSG00000083422	0	0	0.12	0	0	0	0	0	0	0.39	0	0	0	0	0	0	0	0	0.17	0.33	0.54	0.11	0	0	0.42	0
ENSMUSG00000119312	0	0	0	0	0	0	0	0	0	0	0	0	0	0	0	0	1.5	0	0	0	0.25	0	1	3.14	0	0
ENSMUSG00000042641	0	0	0	0	0	0	0	0	0	0	0	0	0	0	0	0	0	0	0	0	0	0	0	0	0	0
ENSMUSG00000081417	0	0	0	0	0	0	0	0	0	0	0	0	0	0	0	0	0	0	0	0	0	0	0	0	0	0
ENSMUSG00000103448	0	0	0	0	0	0	0	0	0	0	0	0	0	0	0	0	0	0	0	0	0	0	0	0	0	0
ENSMUSG00000103192	0	0	0	0	2	0	0	7	0.07	0.03	0	0	0	3	0	0	0	5.03	0	0	0	0.03	0	0.57	1.1	0
ENSMUSG00000104488	1	0	0	0	0	0	0	0	0	0	1	0	3	0	0.03	0	0	0	0.03	0	0	0	0	2.04	0	0
ENSMUSG00000100212	0	0	0	0	0	0	0	0	0	0	0	0	0	0	0	0	0	0	0	0	0	0	0	0	0	0
ENSMUSG00000102721	0	0	0	0	0	0	0	0	0	0	0	0	0	0	0	0	0	0	0	0	0	0	0	0	0	0
ENSMUSG00000100648	0	0	1	0	0	0	0	0	0	0	0	0	0	0	0	0	0	0	0	0	0.25	0	0	0.03	0	0
ENSMUSG00002076499	0	0	0	0	0	0	0	0	0	0	0	0	0	0	0	0	0	0	0	0	0	0	0	0	0	0
ENSMUSG00000099949	0	0	0	0	0.03	0.5	0.05	0	0	0.09	0	0	0	0	0	0	0	0	0	0.08	0	0.1	0	0.03	0.03	0
ENSMUSG00000099918	0	0	0	0	0	0	0	0	0	0	0	0	0	0	0	0	0	0	0	0	0	0	0	0	0	0
ENSMUSG00000045968	9	5	20	1	0	14	9	6	6	2	16	7	0	2	9	1	4	7	2	14	3	8	10	0	4	14
ENSMUSG00000043282	0	0	0	0	0	0	0	0	0	0	0	0	0	0	0	2	0	7	2	0	0	0	0	0	0	0
ENSMUSG00000102459	6.03	0	0	0	6	0	4.14	3.03	0	0.03	0.5	0	0	0	0	0	0.14	0.33	0	1	0	0	11	3	6	1
ENSMUSG00000047053	0	0	0	0	0	0	0	0	0	0	0	0	0	0	0	0	0	0	0	0	0	0	0	0	0	0
ENSMUSG00000099227	0	0	0	0	0	0	0	0	0	0	0	0	0	0	0	0	0	0.5	0	0	0	0	0	0	0	0
ENSMUSG00000026107	27.14	67	62	34	28	35	29	58	26	11.5	39	35	2	23	18	42	52	44.07	40	52	72	62	18	82	30	37
ENSMUSG00000099413	4	0	0	0	7	0	0	0	0	0	3.5	0	0	8	0	0	6	0	0	0	1.33	1	1	1	0.03	0
ENSMUSG00000103424	0	0	0	0	0.03	0	0	0	0	0	0	0	0	0	0	0	0.03	0.07	0	0	0	0	0	0	0	0
ENSMUSG00000104029	0	0	0.17	0	0	0	0	0	0	0	0	0	0	0	0	0	0	0	0	0	0	0	0	0	0	0
ENSMUSG00000101986	0.03	1	0.19	0	0.03	0	0	1	0.12	0	0	0	0	0	0.07	0	0	0.03	0	0.18	0	1.25	0	0	0.33	0
ENSMUSG00000087008	0	0	0	0	0	0	0	1	0	1	0	0	0	0	0	0	0	0	0	1	0	0	0	0	0	0
ENSMUSG00000026473	1328.81	3228.65	2605.39	2185.21	2418.51	2453.57	1619.99	2435.39	1936.6	1991.83	825.38	2031.8	1628.06	1870.39	2429.95	2549.85	2973.21	1884.92	1728.84	2038.92	2082.16	1926.79	2115.69	635.47	1985.06	1691.52
ENSMUSG00000100014	0	0	0	0	0	0	0	0	0	0	0	0	0	0	0	0	0	0	0	0	0	0	0	0	0	0
ENSMUSG00000101903	0	4	0	0	0	0	0	0	0	0	0	0	0	0	0	0	0	0	0	0	0	0	0	0	0	0
ENSMUSG00000100502	0	0	0	0	0	0	0	0	0	0	0	0	0	0	0	0	0	0	0	0	0	0	0	0	0	0
ENSMUSG00000088669	0	0	0	0	0	0	0	0	0	0	0	0	0	0	0	0	0	0	0	0	0	0	0	0	0	0
ENSMUSG00000066797	0	0	0	0	0	0	0	0	0	0	0	0	0	0	0	0	0	0	0	0	0	0	0	0	0	0
ENSMUSG00000048960	24.05	11	14.16	16.03	18.03	33.25	22.07	14.13	19.07	27.07	2	40.03	13	12	28.07	13.1	28.03	29.03	25	60.1	40.16	13.03	40.09	11.08	20.09	17.07
ENSMUSG00000099933	0	2.05	0.24	0	0	0	0	0	0	0	0	0.03	0	0	0	1.03	0	0	0	0.5	0	0	0	0.03	0	0
ENSMUSG00000100221	0	0	0	0	0	0	0	0	0	0	0	0	0	0	0	0	0	0	0	0	0	0	0	0	0	0
ENSMUSG00002076439	0	0	0	0	0	0	0	0	0	0	0	0	0	0	0	0	0	0	0	0	0	0	0	0	0	0.03
ENSMUSG00000100031	0	0	0	0	0	0	0	0	0	0	0	0	0	0	0	0	0	0	0	0	0	0	0	0	0	0
ENSMUSG00000077318	0	0	0	0	0	0	0	0	0	0	0	0	0	0	0	0	0	0	0	0	0	0	0	0	0	0
ENSMUSG00000101827	0	0	0	0	0	0	0	0	0	0	0	0	0	0	0	0	0	0	0	0	0	0	0	0	0	0
ENSMUSG00000103494	0	0	0	0	0	0.33	0	0.33	0	0	0	0	0	0	0	0	0	0	0	0	0	0	0	0.03	0	0
ENSMUSG00000067158	6.5	3.07	0.5	0	21.06	0.45	0.53	11.18	30.87	1.25	0.12	3.9	6.75	8.28	5.18	0.25	1.62	17.03	5.5	4.1	27.57	4.12	8.25	2.82	12.35	2.83
ENSMUSG00000079465	0	0	0	0	0	0.5	0	0	10	0	0	0	0	0	0	0	0	0	0	1	4	0	3	0	0	7
ENSMUSG00002075966	0	0	0	0	0	0	0	0	0	0	0	0	0	0	0	0	0	0	0	0	0	0	0	0	0	0
ENSMUSG00000097564	4	8	0	0.14	0.03	2	2	0.07	6	1	18	5	0	4	2	3.03	15	2.07	0	9	7	5.03	6	5	16.03	6
ENSMUSG00000101880	0	0	0	0	0	0	0	0	0	0	0	0	0	0	0	0	0	0	0	0	0	0	0	0	0	0
ENSMUSG00000101433	0	0	0	0	0	0	0	0	0	0	0	0	0	0	0	0	0	0	0	0.33	0	0	0	0	0	0
ENSMUSG00000096950	7	2	4	0	0	0	0.03	0.04	1	4	0	0.03	1	0.06	0	0.04	0.03	0.15	0	4	0	0.04	3	0.12	0.08	4
ENSMUSG00000056708	20	16	24	3	35	18	18	36	0	2	20	4	7	13	6	12	11	2	3	22	40	14	45	37	20	17
ENSMUSG00000026471	8	19	12	16	47.03	31.03	13	14.5	9	2	10	7	5.25	18	14	37	0.47	11	7	23	27	18.5	20.06	22	26	28.03
ENSMUSG00000057715	0.1	0.32	0.64	0.19	0.07	0.07	0.07	0.17	0.03	0.3	0	0.1	0.07	0.07	0.13	0.13	1.53	0.13	1.18	0.17	0.13	0.1	0.2	1.07	0.16	0.2
ENSMUSG00000026470	14.27	17.53	19.63	7.23	21.83	15	19	31.13	23.2	8.27	16.47	9.2	8	22.07	17.4	33.9	20.13	50.3	12.07	38.37	46.18	20.3	20.33	38.12	33.37	8.33
ENSMUSG00000103825	0	0.09	0	0	0	0	0	0	0	0	0	0	0	0	0	0	0	0	0	0	0	0	0	0	0	0
ENSMUSG00000099845	0	0	0	0	0	0	0	0	0	0	0	0	0	0	0	0	0	0	0	0	0	0	0	0	0	0
ENSMUSG00000103561	0.03	0.07	0	0	0.07	0	0.1	0	0	0.03	0	0	0	0.03	0.1	0	0.03	0	0	0.1	0.13	0	0.07	0.21	0.14	0.03
ENSMUSG00000101610	0	0	0	0	0	0	0	0	0	0	0	0	0	0	0	0	0	0	0	0	0	0	0	0	0	0
ENSMUSG00000104181	0	0	0	0	0	0	0	0	0	0	0	0	0	0	0	0	0	0	0	0	0.67	1.03	0	0	0	0
ENSMUSG00000118923	0	0.18	0.32	0.13	0.1	0.52	0.13	0.14	0.03	0.03	0.1	0	0	0.03	0.03	0.03	0.1	0.1	0.03	0.13	0.37	0.1	0.1	0.07	0.13	0
ENSMUSG00000098555	0	0	0	0	0	0	0	0	0	0	0	0	0	0	0	0	0	0	0	0	0	0	0	0	0	0
ENSMUSG00000097628	0.03	0	0.04	0.13	0.03	0.1	0	0	0	0.03	0	0.05	0.05	0	0	0	0.04	0.08	0.08	0	0.2	0.1	0	0	0.04	0.07
ENSMUSG00000098163	0	0	0	0	0	0	0	0	0	0	0	0	0	0	0	0	0	0	0	0	0	0	0	0	0	0
ENSMUSG00000097171	0	0	0	0	0	0	0	0	0	0	0	0	0	0	0	0	0	0	0	0	0	0	0	0	0	0
ENSMUSG00000101314	0	0	0	0	0	0	0	0	0	0	0	0	0	0	0	0	0	0	0	0	0	0	0	0	0	0
ENSMUSG00000033722	0	0	0	2	0	0	0	0	0	0	0	0	0	0	0	0	1	0	0	0	0	0	0	0	0	0
ENSMUSG00000103670	0	0	0	0	0	0	0	0	0	0	0	0	0	0	0	0	0	0	0	0	0	0	0	0	0	0
ENSMUSG00000026150	71	88	86	80	92.33	67.33	42.33	112	92	79.33	86	71	72.33	44	78	93	69	98	77.33	70.33	105.67	70	75.33	86	109	118
ENSMUSG00000101450	0	1	0	0	0	0	0	0	0	0	0	0	0	0	0	0	0.03	0	0	0	0	0	0	0	0	0
ENSMUSG00000026149	0	0	0	0	0	0	9	0	0	0	1	0	0	8	0	0	0	0	0	0	0	0	1	0	0	0
ENSMUSG00000114299	0	0	0	0	0	0	0	0	0	0	0	0	0	0	0	0	0	0	0	0	0	0	0	0	0	0
ENSMUSG00000099771	0	0	0	0	0	0	0	0	0	0	0	0	0	0	0	0	0	0	0	0	0	0	0	0	0	0
ENSMUSG00000102280	0	0	0	0	0	0	0	0	0	0	0	0	0	0	0	0	0	0	0	0	0	0	0	0	0	0
ENSMUSG00000100170	0	0	0	0	0	0	0	0	0	0	0	0	0	0	0	0	0	0	0	0	0	0	0	0	0	0
ENSMUSG00000100744	0	0	0	0	0	0	0	0	0	0	0	0	0	0	0	0	0	0	0	0	0	0	0	0	0	0
ENSMUSG00002074851	0	0	0	0	0	0	0	0	0	0	0	0	0	0	0	0	0	0	0	0	0	0	0	0	0	0
ENSMUSG00000026469	79.42	127.2	97.44	50.19	40.43	48.3	45.18	48.97	77.17	83.23	47.18	110.21	32.38	42.98	71.24	74.03	94.27	97.95	58.03	113.88	81.53	125.92	119.35	71.46	88.66	71.54
ENSMUSG00002076398	0	0	0	0	0	0	0	0	0	0	0	0	0	0	0	0	0	0	0	0	0	0	0	0	0	0
ENSMUSG00000018417	564	893.68	729.5	508.64	772	894.33	678.12	860.03	678.75	577.6	508	727	335	414.5	630.48	719.33	698.03	704.78	370.5	1186.14	1046.75	851.14	811.5	683.14	965.53	669.03
ENSMUSG00000101724	5	0	7	12	9	0	0	2	0	1	3	4	3	0	0	0	0	1	2	2	0	0	5	5	2	22
ENSMUSG00000100313	10.03	25	9	12	7	4	0	0	3	4	23	13	9	2	0	9	3	15	8	7	37	5	11	2	9	10
ENSMUSG00000100696	0.14	0	0	0	0	0	1.36	0	1.17	0.5	0	0	0	0	0	0.5	0	0.75	0	0.29	0.5	0	0	0.14	0	0
ENSMUSG00002075355	0	0	0	0	0	0.33	0	0	0	0	0	0	0	0	0.33	0	0	0	0	0.5	0	0	0	0	0.33	0
ENSMUSG00000072324	0.21	0.14	0	0.14	0	0	0	0	0	0.25	0.14	0	0	0	0	0.24	0	0	0.12	0.33	0.2	0	0.14	0	0.12	0
ENSMUSG00000026490	40	64	40	35	55	43	62	68	85	42	30	57	36	23	23	58	32	38	20	70	99	79	52	89	76	57
ENSMUSG00000033701	86.31	149.38	105.7	99.37	113.24	130.33	78	121.83	135.09	128.13	113.37	106.04	67.1	73.5	110.07	195.1	137.57	103.73	124.36	133.4	143.34	150.07	106.22	150.46	137.22	97.45
ENSMUSG00000102194	0	0	0	0	0	0	0	0	0	0	0	0	0	0	0	0	0	0	0	0	0.03	0	0	0	0	0
ENSMUSG00000103636	0	0	0	0	0	0	0	0	0	0	0	0	0	0	0	0	0	0	0	0	0	0	0	0	0	0
ENSMUSG00000026468	0.1	0.03	0.12	0	0.37	0.03	0.11	1	0.05	0.07	1.07	0.11	0.04	0	0.57	0.09	0.55	0.03	1	2	0.11	0	0.16	0.05	0	0.2
ENSMUSG00000103180	0	0	0	0	0	0	0	0	0	0	0	0	0	0	0	0	0	0	0	0	0	0	0	0	0	0
ENSMUSG00000062939	0	0	0	0	0	0	0	0	6	0	0	0.5	0	0	0	1	0	0.33	0	0	0	0	0	3	0	0
ENSMUSG00000101628	3.5	0	3.5	2.5	2	2.5	8.5	1.5	5.5	4.5	3.5	5	1.5	0	1	1	1.5	0.5	0	6.5	6.5	13.5	1.5	8.5	3.5	7.5
ENSMUSG00000078291	7.35	2.26	6.1	6.55	2.98	7.42	5.19	6.77	4.82	4.5	4.61	8.83	4.41	1.39	4.62	4.72	6.95	9.05	3.04	5.7	9.34	7.33	8.28	4.85	7.36	4.11
ENSMUSG00000109599	2	4	2	3	0	4	2	1	0	0	0	1	0	0	0	5	0	0	2	4	0	5	0	3	8	0
ENSMUSG00000033684	1627.03	3261.5	2387.4	1369.5	3357.78	3212.87	2378	3048	2564.5	2692.2	2221.28	1748.98	1711.75	1240.75	1852.75	2715.64	2560.75	2512.28	1331.03	3627.48	3704.2	3605.5	4265.25	2592.08	3425.75	3384.5
ENSMUSG00000102299	0	0	0	0	0	0	0	0	0	0	0	0	0	0	0	0	0	0	0	0	0	0	0	0	0	0
ENSMUSG00000102558	0	0	0	0	0	0	0	0	0	0	0	0	0	0	0	0	0	0	0	0	0	0	0	0	0	0
ENSMUSG00000016918	0	12.25	1	1	1	2	0	5	0	1	0	5.03	4	0	5	2	0	0	0	1.03	2.03	0	5	1	4.03	4.03
ENSMUSG00000033671	51	62	83	55	38	96	67	101	67	96	54	82	68	12	74	78	42	78.5	31	92	81	80	69	110	92	80
ENSMUSG00000103717	0	0	0	0	0	0	0	0	0	0	0	0	0	0	0	0	0	0	0	0	0	0	0	0	0	0
ENSMUSG00000103771	0	0	0	0	0	0	0	0	0	0	0	0	0	0	0	0	0	0	0	0	0	0	0	0	0	0
ENSMUSG00000026489	272	506	324	274	382	444	342	458	404	275	251	433	143	234	359	392	348	506	224	478	450	445	377	198	597	407
ENSMUSG00000104520	7	11	5	0	0	10	0	3	12	2	1	0	2	2	2	10	9	2	2	8	6	14	1	0	4	9
ENSMUSG00000025938	0.03	0.04	0	0	0.03	0.1	0	0	0	0	0.07	0.53	0.5	0	0	0	0	0.03	0	0.11	0	0	1	0	0.03	0
ENSMUSG00000026159	68	91	45	46	55	69	54	82	28.03	40	46	36	42	48	36	34	40	52	44.03	78.29	138	54	82	112.5	84.12	43
ENSMUSG00000104518	0	0	0	0	0	0	0	0	0	0	0	0	0	0	0	0	0	0	0	0	0	0	0	0	0	0
ENSMUSG00000069620	0	0	0	0	0	0	0	0	0	0	0	0	0	0	0	0	0	0	0	0	0	0	0	0	0	0
ENSMUSG00000099498	0	0	0	0	0	0	0	0	0	0	0	0	0	0	0	0	0	0	0	0	0	0	0	0	0	0
ENSMUSG00000113880	0	0	1	0	0	0	0	0	0	0	0	0	0	0	0	0	0	0	0	0	0	0	0	0	0	0
ENSMUSG00000113973	0	0	0	0	0	0	0	0	0	0	0	0	0	0	0	0	0	0	0	0	0	0	0	0	0	0
ENSMUSG00000113846	0	0	0	0	0	0	0	0	0	0	0	0	0	0	0	0	0	0	0	0	0	0	0	0	0	0
ENSMUSG00000113084	0	0	0	0	0	0	0	0	0	0	0	0	0	0	0	0	0	0	0	0	0	0	0	0	0	0
ENSMUSG00000042414	0	0	0	0	0	0	11	0	0	0	0	0	0	0	0	0	0	0	0	0	0	0	0	0	0	0
ENSMUSG00000113925	0	0	0	0	0	0	0	0	0	0	0	0	0	0	0	0	0	0	0	0	0	0	0	0	0	0
ENSMUSG00000114011	0	0	0	0	0	0	0	0	0	0	0	0	0	0	0	0	0	0	0	0	0	0	0	0	0	0
ENSMUSG00000113097	0	0	0	0	0	0	0	0	0	0	0	0	0	0	0	0	0	0	0	0	0	0	0	0	0	0
ENSMUSG00000101784	0	0	0	0	0	0	0	0	0	0	0	0	0	0	0	0	0	0	0	0	0	0	0	0	0	0
ENSMUSG00000038496	0	0	0	0	0	0	0	0	0	0	0	0	0	0	0	0	0	0	0	0	0	0	0	0	0.33	0
ENSMUSG00000100432	0	0	0	0	0	0	0	0	0	0	0	0	0	0	0	0	0	0	0	0	0	0	0	0	0	0
ENSMUSG00000100190	0	0	0	0	0	0	0	0	0	0	0	0	0	0	0	0	0	0	0	0	0	0	0	0	0	0
ENSMUSG00000113267	0	0	0.03	0.03	0.03	0	0	0	0	0	0	0.03	0	0	0	0	0	0	0	0	0	1.5	0.03	0	0	0
ENSMUSG00000104423	0	0	0	0	0	0	0	0	0	0	0	0	0	0	0	0	0	0	0	0	0	0	0	0	0	0
ENSMUSG00000101315	0	0	0	0	0	0	0	0	0	0	0	0	0	0	0	0	0	0	0	0.12	0	0	0	0	0	0
ENSMUSG00000099691	0	0	0	0	0	0	0	0	0	0	0	0	0	0	0	0	0	0	0	0	0	0	0	0	0	0
ENSMUSG00000026166	0	0	0	0	0	0	0	0	0	0	0	0	0	0	0	0	0	0	0	0	0	0	0	0	0	0
ENSMUSG00000101173	0	0	0	0	0	0	0	0	0	0	0	0	0	0	0	0	0	0	0	0	0	0	0	0	0	0
ENSMUSG00000053161	0	0	0	0	0	0	0	0	0	0	0	0	0	0	0	0	0	0	0	0	0	0	0	0	0	0
ENSMUSG00000101896	0	0	0	0	0	0	0	0	0	0	0	0	0	0	0	0	0	0	0	0	0	0	0	0	0	0
ENSMUSG00002075005	0	0	0	0	0	0	0	0	0	0	0	0	0	0	0	0	0	0	0	0	0	0	0	0	0	0
ENSMUSG00000010609	537	641	471	344	846.67	1121.67	788	866.33	792.33	651	546	668	348	286	430	617.17	707.5	744	276	1222	1230.33	1027.11	1009.5	861	1205	829
ENSMUSG00000026163	0.1	0.14	0	0.03	0.18	0.79	0.03	0.63	0.24	0.1	0.12	1.18	0	0	1	0.07	0.07	0.2	0.03	0.07	0	0	1.23	0.97	2.7	1.06
ENSMUSG00000079140	0	0	0	0	0	0	0.5	0	0	0	0	0	0	0	0	0	0	0	0	0	0	0	0	0	0	0
ENSMUSG00000104374	0	0	0	0	0	0	0	0	0	0	0	0	0	0	0	0	0	0	0	0	0	0	0	0	0	0
ENSMUSG00000104219	0	0	0	0	0	0	0	0	0	0	0	0	0	0	0	0	0	0	0	0	0	0	0	0	0	0
ENSMUSG00000100580	0	0	0	0	0	0	0	0	0	0	0	0	0	0	0	0	0	0	0	0	0	0	0	0	0	0
ENSMUSG00000038855	16	12	25.05	0	26.1	29	9	19	5	24	8	18	19	6	9	17	3	29	10	13	13.03	23.07	10	21.03	37	27
ENSMUSG00002076780	0	0.1	0	0	0	0	0	0	0	0	0	0	0	0	0	0	0	0	0	0	0	0	0	0	0	0
ENSMUSG00000104388	0.07	13	9.11	0	0.03	18	4.07	12.07	2.1	6	7.03	0.1	6.13	0.1	3	5.13	3	2.16	9	18.1	13.04	7.03	7.03	17.13	7.03	2
ENSMUSG00000077736	0	0	0	0	0	0	0	0	0	0	0	0	0	0	0	0	0	0	0	0	0	0	0	0	0	0
ENSMUSG00000103123	5	3	2	0	5	11	6	0	4	6.33	2	0	0	0	4	3	4	1	0	0	0	5	0	9.83	4	7
ENSMUSG00000103772	0	0	0	0	0	0	0	0	0	0	0	0	0	0	0	0	0	0	0	0	0	0	7	0	0	10
ENSMUSG00000053963	2	0	0	0	0	0	0	1	0	1	0	0	0	0	0	0	0	0	0	0	1	0	1	1	1	0
ENSMUSG00000104210	2	0	0	0	0	0	0	0	0	0.03	0	0	0	0.17	0	0	0.07	0	0	0	0.03	0	0.03	0	0	0
ENSMUSG00000102608	0	0	0	0	0	0	0	0	0	0	0	0	0	0	0	0	0	0	0	0	0	0	0	0	0	0
ENSMUSG00000045658	140.04	295.04	208	172.03	191	275.5	186.5	212	185.64	206.2	168.07	187	168	207	208	399	290	314.46	161.03	281	220	259.83	419.14	231	226	268
ENSMUSG00000102750	0	0	0	0	0	0	0	0	0	4	0	0	0	0	0	1	0	0	0	1	0	1	0.03	0	0	0
ENSMUSG00000101934	0	0	0	0	0	0	0	0	0	0	0	0	0	0	0	0	0	0	0	0	0	0	0	0	0	0
ENSMUSG00000098851	0	0	0	0	0	0	0	0	0	0	0	0	0	0	0	0	0	0	0	0	0	0	0	0	0	0
ENSMUSG00000015484	0	0.03	0	0	2	0	0	0	0	0	0	0	0	0	0	0	0	2	0	0	0	0	0	0	1	0
ENSMUSG00000048402	0	0	0	0	0	0	0	0	0	0	0	0	0	0	0	0	0	0	0	0	0	5	0	0	0	0
ENSMUSG00000098273	0	0	0	0	0	0	0	0	0	0	0	0	0	0	0	0	0	0	0	0	0	0	0	0	0	0
ENSMUSG00000097408	0	0	0	0	0	0	0	0	0.07	0	0.28	0	0	0	0	0.88	0	0	0	1.06	0	0	0.16	1.41	0	0.04
ENSMUSG00000096939	0	0	0	0	0	0	0	0	0	0	0	0	0	0	0	0	0	0	0	0	0	0	0	0	0	0
ENSMUSG00000100767	0	0	0	0	0	0.03	0	0	0	0	0	0.03	0	0	0	0.06	0	0	0	0	0	0	0	0	0	0
ENSMUSG00000099860	0	0	0	0	0	0	0	0	0	0	0	0	0	0	0	0	0	0	0	0	0	0	0	0	0	0
ENSMUSG00000101179	0.4	0	0.07	0.03	0	0.03	0	0.07	0.1	0.07	0	0.07	0	0	1.1	0.07	0	0.1	0	0.03	0.1	0	0.24	0.07	0.1	0.03
ENSMUSG00000037035	5	0	3	0	0	0	5	0	2	0	14	0	0	4	0	0	1	11	1	8	12	2	6	3	9	0
ENSMUSG00000036766	2	17	7.04	4	1	5	6	2	4	3	3	16	4	9	4	3.5	11	7.05	6.14	1	1	0	0	0	0	0
ENSMUSG00000104396	0.24	0.37	0.2	0.1	0.31	0.41	0.2	0.46	0.22	0.13	0.38	0.27	0.1	0.4	0.07	1.45	0.11	0.33	0.1	0.44	0.28	0.26	0.35	0.49	0.34	0.21
ENSMUSG00000102481	0	0	0	0	0	0	0	1	0	0	0	0	0	0	0	1	0	0.03	0	0	0	0.03	0	0	0	0
ENSMUSG00000005886	67.41	36	70.19	53.03	38.67	48.27	21.3	83.61	59.2	85.32	37.07	44.23	24	26.63	32.24	39.13	49.07	21.85	17.07	95.83	76.63	68	47.5	73.2	81.63	40.18
ENSMUSG00000093254	0	0	0	0	0	0	0	0	0	0	0	0	0	0	0	0	0	0	0	0	0	0	0	0	0	0
ENSMUSG00000004451	65	32	52	10	84.22	47	24	62	31	64.04	32	59.17	10	26	43	67	62	54	19	81.03	74	49	85	72	98	49
ENSMUSG00000101437	0	0	0	0	0	0	0	0	0	0	0	0	0	0	0	0	0	0	0	0	0	0	0	0	0	0
ENSMUSG00000103506	5.1	0.1	1.1	0.2	13.3	0.1	4.1	3.15	10.6	8.03	2.03	12	0.24	15.13	0.1	1.23	0.03	5.07	0.07	5.17	0.33	0.23	0.2	0.17	8.07	4.13
ENSMUSG00000098447	0	3	0	0	0	0	0	0	6	4	0	0	0	0	0	9	0	0	0	0	4	0	0	0	0	0
ENSMUSG00000103495	0.03	7	0	0	0	13	6	2	2	0	0	6	6	0	5	7	4	2	0	24	9	3	8	6	0	0
ENSMUSG00002076346	0	0	0	0	0	0	0	0	0	0	0	0	0	0	0	0	0	0	0	0	0	0	0	0	0	0
ENSMUSG00000102639	0	0	11	6	5	1	4	0	0	0	0	4	0	0	0	0	12	0	0	0	5	0	0.03	4	0	0
ENSMUSG00000098923	31	16	31	7	14	45	7	17	20	32	30	20	6	10	14	30	24	8	9	24	35	53	41	55	25	11
ENSMUSG00000104170	1	0	0	0	0	0	0	0	4	0	0	0	0	0	0	0	1	3	2	3	1	2	0	0	0.03	0
ENSMUSG00000087782	0	0	0	0	0	0	0	0	0	0	0	0	0	0	0	0	0	0	0	0	0	0	0	0	0	0
ENSMUSG00000101731	0	0	0	0	0	0	0	0	0	0	0	0	0	0	0	0	0	0	0	0	0	0	0	2	0	0
ENSMUSG00000103085	8.5	7	0	10	13.03	6	32	23	20	15	14.03	10	0	3	6	7	18	8	4	23.5	19.03	6	5	19	28.57	11
ENSMUSG00000084505	0	0	0	0	0	0	0	0	0	0	0	0	0	0	0	0	0	0	0	0	0	0	0	0	0	0
ENSMUSG00000102664	32.21	9.35	8.2	12	17.06	13.1	33.17	26.23	14.12	33.12	6	26.1	2.07	9.07	23.13	33.03	25.17	25.27	8.07	22.41	33.4	6.07	17.32	24.05	27.17	10.17
ENSMUSG00000101476	0	0	0	0	0	0	0	0	0	0	0	0	0	0	0	0	0	0	0	0	0	0	0	0	0	0
ENSMUSG00000101171	0	1	1.2	3	3	0	0	1.15	2	0	0	0.2	1	0	0	0.5	1	1	3	4.5	2.33	0.33	0.2	3	1.33	1.5
ENSMUSG00000026496	108.57	97.71	86.62	50.86	74.95	56.96	91.14	130.55	64.39	69.63	98.05	65.64	48.75	47.97	72.23	142.82	90.71	98.71	43.83	122.61	103.25	107.73	116.97	144.05	138.1	71.73
ENSMUSG00000025935	484	871	665	332	586.03	594	417	617	498.03	492	493	564	303	295	593	652	633.25	642	400.5	600.5	653.5	460	466	639	658.5	515
ENSMUSG00000025937	827.47	1211.86	786.18	560.36	886.32	883.68	693.47	653.43	647.9	536.47	709.98	939.38	501.97	645.73	795.17	1046.47	957.88	998.21	742.81	1008.83	763.22	675.09	640.8	611.64	865.16	723.87
ENSMUSG00000102982	0	0	0	0	0	0	9	0	0	2	0	0	0	1	0	0	0	4	0	19	11	6	0	2	10.03	0
ENSMUSG00000067813	56	89	23	44	53	36	31	27	29	10	33	55	17	20	37	32	31	30	10	18	41.5	29	38	49	51	45
ENSMUSG00000077368	0	0	0	0	0	0	0	0	0	0	0	0	0	0	0	0	0	0	0	0	0	0	0	0	0	0
ENSMUSG00000097711	1.81	1.63	0.87	1.08	1.1	1.39	0.76	1.39	1.59	0.76	1.12	1.24	0.59	0.55	1.15	3.97	1.2	2	1.74	2.74	2.79	1.11	0.88	1.05	1.06	0.92
ENSMUSG00000102166	0	0	0	0	0	0	0	0	0	0	0	0	0	0	0	0	0.12	0	0	1	0	0	0	0	0	0
ENSMUSG00002075174	0	0	0	0	0	0	0	0	0	0	0	0	0	0	0	0	0	0	0	0	0	0	0	0	0	0
ENSMUSG00000104209	0	0	0	0	0	0	0	0	0	0	0	0	0	0	0	0	0	0	0	0	0	0	0	0	0	0
ENSMUSG00000026219	274	292	213.75	171	241.5	203.5	139	211.17	207	184.5	179	187.5	115	97.5	194	202	169	323.5	130	319	288	210.04	211	362.64	308	234.73
ENSMUSG00000103505	0	0	0	0	0	0.03	1	0	6	0	0	0.03	0	0	0	0	0	2	0	0	0	0	0	0	0	1
ENSMUSG00000104503	0.13	0.03	0.24	0.18	6.1	0.07	0.07	0.1	0.07	1.23	3.07	0.07	0.3	0	4.03	2.17	0.13	0.03	0.03	3.13	7.37	6.1	1.07	1.17	0.03	2.13
ENSMUSG00000073633	45	57	60	29	64	63	37	80	51	93	40	38	39	28	32	55	71	44	57	55	67	60	55	43	66	22
ENSMUSG00000026220	0	0.14	3	0	0	1	0.03	0.25	0	0	0.03	0.03	0.03	0.24	0.08	0.16	0	0	0.03	0.07	0	0.5	0.2	1.2	0.05	0.05
ENSMUSG00000118590	0	0	0	0	0	0	0	0	0	0	0	0	0	0	0	0	0	0	0	0	0	0.11	0	0	0	0
ENSMUSG00000099693	0	0	0	0	0	0	0	0	0	0	0	0	0	0	0	0	0	0	0	0	0	0	0	0	0	0
ENSMUSG00000026104	103	205.5	138.5	63.61	148.5	93.5	65.5	115	135.5	95.5	212.59	89.5	69.58	49	121	225.11	90.5	114.53	92	137.63	94.18	180.16	129.55	273.28	128.08	82.53
ENSMUSG00000026383	115	98	85.53	71	120.5	81.54	59.5	141.5	79.78	129.87	111	73.5	51.2	46.5	61.03	124.33	90	144.03	37.03	217.1	214.03	141	173.78	192.17	177.5	134.53
ENSMUSG00000099569	0	0	0	0	0	0	0	0	0	0	0	0	0	0	0	0	0	0	0	0	0	0	0	0	0	0
ENSMUSG00000102687	12	1	0	1	1	6	15	6	10	0	0	4	0	0	2	0	0	0	0	2	21	7	21	6	26	18
ENSMUSG00000060743	172.48	261.81	187.99	136.02	191.46	192.44	142.92	233.67	140.25	177.69	160.26	161.41	76.91	150.29	148.54	221.29	197.83	164.96	117.67	222.79	267.77	214.63	215.68	245.84	276.08	224.84
ENSMUSG00000073485	0	0	0	0	0	0	0	0	0	0	0	0	0	0	0	0	0	0	0	0	0	0	0	0	0	0
ENSMUSG00000084558	0	0	0	0	0	0	0	0	0	0	0	0	0	0	0	0	0	0	0	0	0	0	0	0	0	0
ENSMUSG00000038806	23.13	51.03	38.1	9.03	48.12	69.3	21.1	35.1	17	33.07	51.09	16.14	32.1	44.07	38.03	42.07	48.41	50.07	16.08	37.17	51.03	34.67	45.04	73.47	58	31.07
ENSMUSG00000052477	10.33	0	0	0	0	0	0	0	0	0.25	0	0	0	0	0	7	6	0	0	0.09	5	7	0.8	1.5	0	0
ENSMUSG00000103979	0	0.83	0	0	1	0	0.89	1.5	0	0.5	0.58	3.25	0	0	1	1	0.58	0	0	0	1	0	2.95	3.82	1.48	0
ENSMUSG00000064281	18.46	28.12	19.94	24.54	22.37	23.35	11.37	18.9	15.99	27.56	15.94	16.32	11.08	11.79	10.42	17.9	26.52	23.99	16.45	25.75	19.28	15.4	21.42	24.03	28.4	26.24
ENSMUSG00002076475	0.38	0.12	0.38	0.92	0	0.65	0	0	0.4	0.62	0.62	0	1	0.12	0	0	1.4	0.82	0	0.5	1.29	0.88	0.12	0	0.25	0.47
ENSMUSG00000118640	0	0	0	0	0	0.5	0	0	0	0	0	0	0	0	0	0	0	0	0	0	0	0.11	0	0	0	0
ENSMUSG00000104251	0	0	0	0	0	0	0	0	0	0	0	0	0	0	0	0	0	0	0	0	0	0	0	0	0	0
ENSMUSG00000061852	0	0	0.2	0	0	0	0	0	0	0	0	0	0	0	0	0	0	0	0	0	0	0	0	0	0	0.14
ENSMUSG00000089976	0	0.04	0	0	0	0	0	0	0	0	0	0	0	0	0	0	0	0	0	0	0	0	0	0	0	0
ENSMUSG00000101279	0	0	0	0	0	0	0	0	0	0	0	0	0	0	0	0	0	0	0	0	0	2.83	0	0	0	0
ENSMUSG00000066652	0	0	0	0	0	0	0	0	0	0	0	0	0	0	0	0	0	0	0	0	0	0	0	0	0	0
ENSMUSG00000025932	0	0	0	0	0	0	0	0	0	0	0.09	0	0	0	0	0	0	0	0	0	0	0	0	0	0	0
ENSMUSG00002075819	0	0	0	0	0	0	0	0	0	0	0	0	0	0	0	0	0	0	0	0	0	0	0	0	0	0
ENSMUSG00000102588	0.03	0.03	0.07	0.03	0.13	0.1	0.07	0.03	0.13	0.03	0	0.07	0	0.03	0.07	0.1	0.03	0.07	0	0.1	0.13	0.35	0.03	0.35	0.03	0.07
ENSMUSG00000054493	0	0	0	3	0	0	0	0	0	0	0	0	0	0	0	0	0	0	0	0	0	0	0	0	0	0
ENSMUSG00000089844	0.25	1.75	0	0	0	0.5	0.25	0	3.25	0.75	3.95	0	0	0	0	0.5	0	0	0	0	0.25	4	0.85	2.25	0	1
ENSMUSG00000073631	0.09	0	0	0	0	0	0	0.09	0	0	0	0	0	0	0.09	0	0	0	0	0	0	0	0.25	0	0	0
ENSMUSG00000026520	9.54	17.21	18.73	17.82	12.4	22.64	3.59	12.25	12.52	29.62	3.29	29.73	0.56	22.6	12.63	26.45	13.47	27.91	20.75	35	21.82	16.12	12.44	35.01	25.47	5.58
ENSMUSG00000025930	0	0	0	1	0	0	0	0	0	0	7	0	0	0	0	0	2	7	0	2	0	3	4.05	0	0	0
ENSMUSG00000103492	0	8	0	0	0	0	0	0.03	0	0	0	0	0.12	0	0.25	0	0	0	0	0	0.07	0	1.03	0	0	0
ENSMUSG00000081201	0.68	0.71	0	0	0	0.99	0	0	0	0	0.85	0	0	0.25	0	0	0	0	0	0	0	0	0	0.11	0	0
ENSMUSG00000038793	5	5	0	0	0	0	11	0	9	1	0	0	0	0	0	0	0	9	9	13	6	0	0	1	2	4
ENSMUSG00000082193	223.25	327.82	223.22	164.2	256.94	224.32	194.34	200.68	184.97	163.68	204.95	212.15	98.69	153.82	228.9	246.82	238.05	313.82	144.26	225.14	260.47	195.03	206.38	261.46	233.77	180.95
ENSMUSG00000090128	0	0	0	0	0	0	0	0	0	0	0	0	0	0	0	0	0	0	0	4.5	0	0	0	0	0	0
ENSMUSG00000026384	18	42	20	9	27	50	37	26	24	19	17	20	3	22	34	39	31	27	16	27	14	27	57	23	20.04	27
ENSMUSG00000091876	2.85	0.62	1.42	1.86	2.21	2.49	0.94	1.65	2	3.5	1.32	1.92	1.22	0.59	0.76	1.78	1.27	2.81	0.3	3.1	1.95	2.17	2	2.1	2.37	2.16
ENSMUSG00000103146	0	0	4	0	0	4.11	0	0	0.28	1.25	0	0	0	0	4	0.03	0	0.03	0	12	0	5	2	0.03	0	1
ENSMUSG00000100436	0	0	0	0	0	0	0	0	0	0	0	0	0	0	0	0	0	0	0	0	0	0	0	0	0	0
ENSMUSG00000090277	0	0	0	0	0	0	0	0	0	0	0	0	0	0	0	0	0	0	0	0	0	0	0	0	0	0
ENSMUSG00000100042	0	0	0	0	0	0	0	0	0	0	0	0	0	0	0	0	0	0	0	0	0	0	0	0	0	0
ENSMUSG00000100636	0	0	0	0	0	0	0	0	0	0	0	0	0	0	0	0	1	0	0	0	0	0	0	0	0	0
ENSMUSG00000101224	0	0	0	0	0	0	0	0	0	0	0	0	0	0	0	0	0	0	0	0	0	0	0	0	0	0
ENSMUSG00000036975	21	33	18	18.03	24	26.03	18.03	31	20	25	24.12	22.07	6	21	19	12.03	26.03	33	16	30	14.33	21	27.18	33.07	25.17	18
ENSMUSG00000032769	0	0	0	0	0	0	0	0	0	0	0	0	0	0	0	0	0	0	0	0	0	0	0	0	0	0
ENSMUSG00000088159	0	0	0	0	0	0	0	0	0	0	0	0	0	0	0	0	0	0	0	1	0	0	0	0	0	0
ENSMUSG00000073737	6.26	6.38	5.03	5.45	7.1	7.1	6.06	5.16	4.71	5.12	2.45	7.08	2.29	4.28	6.36	6.31	4.24	8.31	6.22	9.94	9.19	6.53	6.47	5.25	7.89	3.79
ENSMUSG00000092083	0	0	0	0	0	0	0	0	0	0	0	0	0.03	0	0	0	0	0	0	0	0	0	0	0	0	0
ENSMUSG00000102937	0	0	0	0	0	0	0	0	0	0	0	0	0	0	0	0	0	0	0	0	0	0	0	0	0	0
ENSMUSG00000104149	0	0	0	0	0	0	0	0	0	0	0	0	0	0	0	0	0	0	0	0	0	0	0	0	0	0
ENSMUSG00000088829	0	0	0	0	0	0	0	0	0	0	0	0	0	0	0	0	0	0	0	0	0	0	0	0	0	0
ENSMUSG00000026519	44	52	65	20	51	20	26	38	32	60	34	37	24	39	67	17	53	47	14	54	44	49	44	73	24	23
ENSMUSG00000085563	0	0	0	0.03	0	0	0.29	0.03	0.83	0	0	0	0	0	0	0	0.25	0.07	0	0.03	0	0.03	0	0	0	0
ENSMUSG00000103930	0	1	0	0	0	0	0	1.75	0	0	0	0.25	0	0	0.25	0	0	0	0	0	0	0	0	0	0	0.25
ENSMUSG00000036962	0	0	0	0	0	0	0	0	0	0	0	0	0	0	0	0	0	0	0	0	0	0	0	0	0	0
ENSMUSG00000092245	0	0	0	0	0	0	0	0	0	0	0	0	0	0	0	0	0	0	0	0	0	0	0	0	0	0
ENSMUSG00000026387	0	0	0	0	0	0	0	0	0	0	0	0	0	0	0	0	0	0	0	1	0	0	0	0	0	0
ENSMUSG00000038776	474.5	882	613	436.5	537	521	406.75	444.25	472	447.5	461	490.25	465	440	549.75	957	557.92	654.25	442	848	1016	897	610	961	895	763.75
ENSMUSG00000050777	289	589	365	291	362	454	318	388	351	297	258	181	229	345	354	583	241	483	297	383	614	461	317	615	489	371
ENSMUSG00000103516	0	0	0	0	0	0	0	0	0	0	0	0	0	0	0	0	0	0	0	0	0	0	0	0	0	0
ENSMUSG00000102858	0.03	0	0.03	0	0.1	0.2	0.03	0.03	0.03	0.03	0	0	0.03	0	0	0.1	0.03	0	0.07	0.03	0.07	0	0.73	0.07	0.28	0.03
ENSMUSG00000038768	19	36	18	10	9	26	0	0	3	1	5	32	18	24	13	27	23	21	0	13	3	4	0	5	11	13
ENSMUSG00000104390	0	0	0	0	0	0	0	0	0	0	0	0	0	0	0	0	0	0	0	0	0	0	0	0	0	0
ENSMUSG00000103328	0	0	0	0	0	0	0	0	0	0	0	0	0	0	0	0	0	0	0	0	0	0	0	0	0	0
ENSMUSG00000102219	0	0	0	0	0	0	0	0	0	0	0	0	0	0	0	0	0	0	0	0	0	0	0	0	0	0
ENSMUSG00000026516	32.13	44.76	96.64	13.22	51.89	56.92	21.37	36.2	48.57	23.6	37.57	32.1	17.03	16.11	32.72	75.13	43.1	76.36	36.3	36.13	43.64	44.31	69.5	103.06	62.56	66.22
ENSMUSG00000103178	0	0	0	0	0	0	0	0	0	0	0	0	0	0	0	0	0	0	0	0	0	0	0	0	0	0
ENSMUSG00000062169	81.03	126	80.17	57	96.37	99.57	64.57	80.07	76.5	101.57	121.22	64.07	53.1	35.18	41.12	91.18	95.1	117.07	54.03	101.1	116.13	84.9	104.53	134.03	139.1	68
ENSMUSG00000026103	2	19	4.17	2	1	9	5.03	2.03	2	33	20	0.03	9	14	9.03	2	14.03	34	2.03	19.61	13.37	9	16.03	26	29	22
ENSMUSG00000099648	0	0	0	0	0	0	0	0	0	0	0	0	0	0	0	0	0	0	0	0	0	0	0	0	0	0
ENSMUSG00000065192	0	0	0	0	0	0	0	0	0	0	0	0	0	0	0	0	0	0	0	0	0	0	0	0	0	0
ENSMUSG00000002881	177.57	247.5	279.5	213.5	284.87	210.09	170.17	264.07	261	181.2	186.1	225	115.5	121.5	222.33	259.33	201.17	200.37	153	332.93	300.5	201.87	206.17	397.9	237.11	218.2
ENSMUSG00000097833	0	0	0	0	0	0	0	0	0	0	0	0	0	0	0	0	0	0	0	0	0	0	0	0	0	0
ENSMUSG00000101501	0.33	0	0.2	0	0.42	0.33	0.25	0.45	0.5	0.33	0	0	0.65	0	0.25	0	0.4	0.15	0	0	0.75	0.2	0	0	0.33	0
ENSMUSG00000100120	0	0	0	0	0	0	0	0	0	0	3	0	0	0	0	0	0	0	0	0	0	0	0	0	0	0
ENSMUSG00000099878	0	0	0	0	0	0	0	0	0	0	0	0	0	0	0	0	0	0	0	0	0	0	0	0	0	0
ENSMUSG00000100007	2.8	1.28	1.91	3.1	2.68	3.37	1.93	2.57	2.86	4.76	1.62	1.69	1.73	0.3	1.07	3.1	2.87	3.54	0.67	5.45	2.96	2.8	3.59	3.35	4.59	3.89
ENSMUSG00000058665	0.03	0	0	0.03	0	0	0	0	0.03	0	0.11	0	0	0.03	0	0	0	0	0	0	0	0	0	0	0.03	0
ENSMUSG00000099957	0	0	0	0	0	0	0	0	0	0	0	0	0	0	0	0	0	0	0	0	0	0	0	0	0	0
ENSMUSG00000101700	0	0	0	0	0	0	0	0	0	0	0	0	0	0	0	0	0	0	0	0	0	0	0	0	0	0
ENSMUSG00000104332	0	7	0	0	0	0	0	0	0	0	5	0	0	0	0	0	0	0	0	0	0	0	0	0	0	0
ENSMUSG00000043015	0	1	3	0	0	0	2	0	0	3	0	0	1	0	0	0	0	0.5	1	0	6	1	7	0	0	1
ENSMUSG00000103630	0	0.27	0	0	0	0.03	0	0	0	0	0	0	0	0	0	0	0	0.03	0	0	0	0	0	0	0	0
ENSMUSG00000038733	263	379	265.5	265.04	396.03	382	211	269.5	281	261	172.03	217	212.5	169	249	266	264	335	135	290.03	341.13	348.03	294.1	374.92	380	233.03
ENSMUSG00000003721	239	492	144	399	397	679	462	610	358	542	362	176	297.5	215	218	348	241	354	213.5	555	1375	903	1129.5	644	1189	1164
ENSMUSG00000104253	0	4	4	0	0	5	0	4	1	0	0	7	0	1	0	0	4	2	0	4	0	1	0	2	0	0
ENSMUSG00000054135	0	8	0	0	0	0	0	0	2	0	0	0	2	0	11	5	0	0	4	0	0	0	0	0	5	1
ENSMUSG00000101791	0	0	0	0	0	0	0	0	0	0	0	0	0	0	0	0	0	0	0	0	0	0	0	0	0	0
ENSMUSG00000081214	207.45	226.26	191.21	134.08	196.36	200.3	161.51	205.59	150.02	158.18	133.16	186.66	93.89	121.18	160.83	217.94	221.66	231.81	137.96	204.05	199.77	178.04	174.05	185.19	197.44	141.35
ENSMUSG00000103260	0	0	0	0	0	0	0	0	0	0	0	0	0	0	0	0	0	0	0	0	0	0	0	0	0	0
ENSMUSG00000041439	28.5	31	18	8	27.5	26	11	16	5.99	3	23.03	5	13	2	14	11	11	20	12.75	49.23	41.25	15	5.03	60	22.03	40
ENSMUSG00000100302	3	0	0	0	0.5	0	0	0	0	0	0	0	0	0	0	0	0	0	0	0	0	0	0	0	0	0
ENSMUSG00000100230	0	0	0	0	0	0	0	0	0	0	0	0	0	0	0	0	0	0	0	0	0	0	0	0	0	0
ENSMUSG00000026514	1	0	6	0	0	0	0	0	0	0	0	0.03	0.03	0	0	0	0	0.03	0	0	1	0.03	0	0	0	0
ENSMUSG00000102276	0	0	0	0	0	0	0	0	0	0	0	0	0	0	0	0	0	0	0	0	0	0	0	0	0	0
ENSMUSG00000089888	0	0	0	0	0	0	0	0	0	0	0	0	0	0	0	0	0	0	0	0	0	0	0	0	0	0
ENSMUSG00000089927	0	0	0	0	0	0	0	0	0	0	0	0	0	0	0	0	0	0	0	0	0	0	0	0	0	0
ENSMUSG00000026102	40.31	53.66	45.49	15.65	64.34	35.59	35.85	60.74	37.64	36.88	24.09	16.33	54.63	16	31.06	31.9	27.51	23.87	26.92	53	38.59	67.85	75.93	33.17	43.79	32.21
ENSMUSG00000041426	110.8	124.11	82.94	108.05	142.25	145.02	69.27	145.13	63.52	82.01	94.06	109.67	61.49	88.36	112.03	149.8	133.74	126.57	86.45	127.18	145.23	173.2	145.58	96.42	148.55	148.8
ENSMUSG00000089802	0	0	0	0	0	0	0	0	0	0	0	0	0	0	0	0	0	0	0	0	0	0	0	0	0	0
ENSMUSG00000026339	12	1	5	13	23	8	8	11.07	17.5	7	3	5	7	5	13	31	24.03	10.03	9	16.33	15	8	25	13	27	4
ENSMUSG00000085857	0	0	0	0	0	0	0	0	0	0	0	0	0	0	0	0	0	0	0	0	0	0	0	0	0	0
ENSMUSG00000083582	1	1	1	0	0.5	0	0	0.5	0.5	0.5	0.5	0.5	1	1.5	1.5	1	1.5	0.5	2	6.5	0	0	0.5	0.5	0	0
ENSMUSG00000050534	0	0	0	0	0	0	0	0	0	0	0	0	0	0	0	0	0	0	0	0	0	0	0	0	0	0
ENSMUSG00000081130	0	0	0	0	0	0	0	0	0	0	0	0	0	0	0	0	0	0	0	0	0	0	0	0	0	0
ENSMUSG00000043629	0.5	0	1.96	3.27	1.1	0.03	1.2	2.5	1	0	0.4	4.26	1.33	0.06	0	0.1	2.33	0.5	0.03	7.2	0.33	0.67	0.83	2	3.77	0.5
ENSMUSG00000026100	0	0	0	0	0	0	0	0	0	0	0	0	0	0	0	0	0	0	0	0	0	0	0	0	0	0
ENSMUSG00000001674	40.83	34.5	34	51.17	39.5	43.25	34.83	51.5	33	43.33	55.17	72	27	32.83	45.5	59.5	51.5	104.03	41.5	53	68.83	92	51.33	64.53	79.67	42.33
ENSMUSG00000102006	0	0	0	0	0	0	0	0	0	0	0	0	0	0	0	0	0	0	0	0	0	0	0	0	0	0
ENSMUSG00000102488	0	0	0	0	0	0	0	0	0	0	0	0	0	0	0	0	0	0	0	0	0	0	0	0	0	0
ENSMUSG00000083584	0	0	0	0	0.03	0	0	0	0.67	0	0	0.03	0	0	0	0	0	0	0	0	0	0	0	0.07	0	0
ENSMUSG00000100913	0	0	0	0.5	0	0	0	0	0	0	0	0	0.5	0	0	0	0	0	0	0	0	0	0	0	0.5	0
ENSMUSG00002076253	0	0	0	0	0	0	0	0	0	0	0	0	0	0	0	0	0	0	0	0	0	0	0	0	0	0
ENSMUSG00000099960	0	0	0	0	0	0	0	0	0	0	0	0	0	0	0	0	0	0.11	0	0	0	0	0	0.03	0	0
ENSMUSG00000089274	0	0	0	0	0	0	0	0	0	0	0	0	0	0	0	0	0	0	0	0	0	0	0	0	0	0
ENSMUSG00000103263	0	0	0.14	0	0	0	0	0	0	0	0	0	0	0	0	0	0	0	0	0	0	0	1.5	0	0	0
ENSMUSG00000089190	0	0	0	0	0	0	0	0	0	0	0	0	0	0	0	0	0	0	0	0	0	0	0	0	0	0
ENSMUSG00000099451	0	0	0	0	0	0	0	0	0	0	0	0	0	0	0	0	0	0	0	0	0	0	0	0	0	0
ENSMUSG00000104180	0	0	0	0	0	0	1	0.03	0	0	0	0	0	0	0	0	0	0	0	0	0	0	0	0	0	0
ENSMUSG00000100762	0	0	0	0	0	0	0	0	0	0	0	0	0	0	0	0	0	0	0	0	0	0	0	0	0	0
ENSMUSG00000100405	24	36	19	15	15.5	46	11.5	21	21.5	10.5	23.5	6	13	10	6.5	22	29	14.5	20	14	22.5	22.5	13.5	8	29	25
ENSMUSG00000100525	0	0	0	0	0	0	0	0	0	0	0	0	0	0	0	0	0	0	0	0	0	0	0	0	0	0
ENSMUSG00000101495	0	0	0	0	0	0	0	0	0	0	0	0	0	0	0	0	0	0	0	0	0	0	0	0	0	0
ENSMUSG00000036707	194.5	200.5	215	127	163	223	140	210.5	147.5	187	115.5	140	112	99.17	135	160	169.67	177	166.17	170.33	188	168	175.33	281.83	163	125.5
ENSMUSG00000026223	117	147.83	111.39	55.33	71.17	148	85	96.67	94.67	91.53	100	90.06	51	60.33	107.42	86.33	46.42	62	51.83	163	158.17	118.83	96.33	178.33	125.33	102.5
ENSMUSG00000026224	0	0	0	0	0	0	0	0	1	0	0	0	0	0	0	0	0	0	0	0	0	0	0	0	0	0
ENSMUSG00000099767	0	0	0	0	0	0	0	0	0	0	0	1	0	0	0	0	0	0	0	1	0	0	0	0	0	0
ENSMUSG00000049608	0	1	0	0	0	0.03	0	0	0	0	0	0	0	0	0	0	0.03	3	0	0	0	0	0	0	0	1
ENSMUSG00000036815	0.1	0.03	0	0	0	0.03	0	0.03	0.03	0.07	0	0	0.03	0	0	0.03	0	0.03	0	0	0.03	0.07	0.07	0	0	0.4
ENSMUSG00000102801	0	0	0	0	0	0	0	0	0	0	0	0	0	0	0	0	0	0	0	0	0	0	0	0	0	0
ENSMUSG00000102681	0	0	0	0	0	0	0	0	0	0	0	0.1	0	0	0	0	0	0	0	0	0	0	0	0	0.33	0
ENSMUSG00000077472	0	0	0	0	0	0	0	0	0	0	0	0	0	0	0	0	0	0	0	0	0	0	0	0	0	0
ENSMUSG00000104410	0	0	0	0	0	0	0	0	0	0	0	0	0	0	0	0	0	0	0	0	0	0	0	0	0	0
ENSMUSG00000102521	0	0	0	0	0	0	0	0	0	0	0	0	0	0	0	0.03	0	0.03	0	0	0.03	0	0.03	0	0.07	0
ENSMUSG00000104205	0	0.07	0	0	0.03	0	0.5	1.5	0.07	0	0	0	0	0	0	0	0.03	0	0	0	0	0	0	0	0	0
ENSMUSG00000102902	0	0	0	2	0	0	0.03	0.03	0.03	0	0	0	0	0	0	0.17	0	0.07	0	0.17	0	0.03	0.03	0	0	0
ENSMUSG00000101985	0	0	0	0	0	0	0	0	0	0	0	0	0	0	0	0	0	0	0	0	0	0	0	0	0	0
ENSMUSG00000101994	0	0	0	0	0	0	0	0	0	0	0	0	0	0	0	0	0	0	0	0	0	0	0	0	0	0
ENSMUSG00000102940	0	0	0	0	0	0	0	0	0	0	0	0	0	0	0	0	0	0	0	0	0	0	0	0	0	0
ENSMUSG00000103914	0	0.07	0.13	0.03	0.03	0.21	0.07	0.27	0.2	0.03	0.08	0.37	0.05	0.03	0.1	0.18	0	0.52	0.04	0.27	0.2	0.5	0.13	0.17	0.26	0.1
ENSMUSG00000065340	0	0	0	0.03	0	0	0	0	0.03	0	0	0	0	0	0	0	0	0	0	0	0	0	0.03	0	0	0
ENSMUSG00000101006	0.07	0.03	0	0	0.57	0	0.03	0.03	0.03	0	0	0	0.03	0	0	0	0	0	0.03	0	0.06	0.03	0	0.03	0	0
ENSMUSG00000102240	0.03	0	0	0	7	0	1.25	0	0	0	0	0.03	0.11	0	0.14	0	0	0.03	0	1.03	0.36	0.78	0.03	0	1	0
ENSMUSG00000099574	0	0	0	0	0	0	0	0	0	0	0	0	0	0	0	0	0	0	0	0	0	0	0	0	0	0
ENSMUSG00000025939	17.2	49	47	1	40.33	30.5	22	6	33	33.5	26	36.03	17	39	14.3	45.5	13	82.5	33.03	53	60	57	63	27.5	49	28.5
ENSMUSG00000102457	0	0	0	0	0	0	0	0	0	0	0	0	0	0	0	0	0	0	0	0	0	0	0	0	0	2
ENSMUSG00000096141	0	0	0	0	0	0	0	1	0	0	0	0	0	0	0	0	0	0	2	0	0	0	0	0	4	0
ENSMUSG00000026094	16	19	14	9	12	20	10	30	21	17	23	48	10	17	9	9	13	26	8.05	14	33	13	15	55	31	57
ENSMUSG00000102405	0	0	0	0	0	0	0	0	0	0	0	0	0	0	0	0	0	0	0	0	0	0	0	0	0	0
ENSMUSG00000026341	190.5	215.33	219.17	120.5	204.5	186.67	112.5	166.5	138.33	111	220	115	103	132	171.5	195.5	194.75	189.33	136.33	179.5	220.5	202.5	162	260.33	172.5	147.5
ENSMUSG00000102063	0	0	0	0	0	0	0	0	0	0	0	0	0	0	0	0	0	0	0	0	0	0	0	0	0	0
ENSMUSG00000079658	92.83	157.33	87	92	115.5	135	96.67	133.5	109	144.5	80.24	78.75	31	109.5	85.5	93.53	149.7	118	58	134.7	120.83	120.33	122	99	126	128
ENSMUSG00000097744	0	0	0	0	0	0	0	0	0	0	0	1	0	0	0	0.03	0	0	0	0	0	0	0	0	0	0
ENSMUSG00000100959	0	0	0	0	0	0	0	0	0	0	0	0	0	0	0	0	2	0	0	0	0	0	0	0	0	0
ENSMUSG00000026342	34.03	100.2	104	59	117	58	35.5	61	48	56	59	66	35	53	78	123.53	80	118	49	92.53	87	135.29	76.03	123	74	81
ENSMUSG00000025940	155	210.03	159	113	137	231.33	97	122	110	150.56	125	167.5	85	103	168	245	183	249.03	105	193.5	165	144.5	96	180	171.33	160
ENSMUSG00000101015	0	0	0	0	0	0	0	0	0	0	0	0	0	0	0	0	0	0	0	0	0	0	0	0	0	0
ENSMUSG00000026343	9	4	1	4	13	3	8	14	23	5	11	0	0	9	14	11	18	8	4	18	38	26	8	23	23	7
ENSMUSG00000025779	20.25	31	14	28	25	53	42	30	20	4	48	13	7	9	28	27	32	37	13	27	51	36.25	16	25	36	38
ENSMUSG00000100093	0	0	0	0	0	0	0	0	0	0	0	0	0	0	0	0	0	0	0	0	0	0	0	0	0	0
ENSMUSG00000091020	3	1.5	4	1	4	14	1	8.5	6.5	2	3	6	1.5	0.5	4	3.5	6.5	6.5	0	3	2.5	8	7.5	6.5	4.5	0
ENSMUSG00000026344	0.33	0	1	0	0	0	0.07	0	0	0	0.4	0	0	0	0	0	0	0	0	0	0	0.03	0.2	0	0	0.06
ENSMUSG00000101640	0	0	0	0	0	0	0	0	0	0	0	0	0	0	0	0	0	0.03	0	0	0	0	0	0	0	0
ENSMUSG00000104133	0	0	0	0	0	0	0	0	0	0	0	0	0	0	0	0	0	0	0	0	0	0	0	0	0	0
ENSMUSG00000042686	1	4	5	0	7	12.38	14.33	1	15	1.67	0	2.03	0	0	6	0.2	10	7	12	12	2	8	11	3	8	4
ENSMUSG00000100110	0	0	0	0	0	0	0	0	0	0	0	0	0	0	0	0	0	0	0	0	0	0	0	0	0	0
ENSMUSG00000025777	0.76	0.07	0.03	1.67	0.33	0.03	0	0	0.38	0	0	1.17	0.33	0	0	0	0.03	0.1	1	1	0.22	0	0	0	5.87	0.03
ENSMUSG00000099899	0	0	0	0	0.07	0	0.07	0	0	0	0	0	0	0.03	0	0	0	0	0	0	0	0.03	0.03	0	0	0
ENSMUSG00000100272	0	0	0	0	0	0	0	0	0	0	0	0	0	0	0	0	0	0	0	0	0	0	0	0	0	0
ENSMUSG00000100398	0	0	0	0	0	0	0	0	0	0	0	0	0	0.03	0.37	0	0	0	0	1.33	0	0	0	0.67	0.33	0.03
ENSMUSG00000101589	8	1.5	2	4.5	0.5	11	2	10.5	3	2.5	2	3.5	3	0	15	6.5	2	7.5	0	7	8	5.5	9	4.83	1	5
ENSMUSG00000102048	0.25	0	0	0	0	0.17	0	0.5	0	0	0	0	0	0	0	0	0	0	0.24	0.17	0	0	0	0.25	0	0
ENSMUSG00000089534	0	0	0	0	0	0	0	0	0	0	0	0	0	0	0	0	0	0	0	0	0	0	0	0	0	0
ENSMUSG00000042807	2	19	9	3	6	5	4	6	9	1.03	17.07	12	0	7	3	5	0	4	6	12	3	0	17	13	19	6
ENSMUSG00000098443	0	0	0	0	0	0	0	0	0	0	0	0	0	0	0	0	0	0	0	0	0	0	0	0	0	0
ENSMUSG00000087949	0	0	0	0	0	0	0	0	0	0	0	0	0	0	0	0	0	0	0	0	0	0	0	0	0	0
ENSMUSG00000102868	0	0	0	0	0	0	0	0	0	0	0	0	0	0	0	0	0	0	0.08	0	0	0	0	0	0	0
ENSMUSG00000119657	0.47	0.27	0.27	0.7	0.2	1.86	0.5	0.4	1	0.67	0.1	0.23	0.03	0.1	0.4	0.13	0.33	0.53	0.07	1.27	0.6	0.13	0.47	0.57	0.63	0.37
ENSMUSG00000025776	0	0	0	0.1	0	0	0	0.03	0	0	0.03	0	0	0	0	0.03	0	0.1	0	0.07	0.03	0	0.2	0	0	0.25
ENSMUSG00000099895	0	0	0	0	0	0	0	0	0	0	0	0	0	0	0	0	0	0	0	0	0	0	0	0	0	0
ENSMUSG00000100554	2	0	0	0	0	0	0	0	1.5	0	0	0	1	0	0	0	0	0	0	0	0	0	1	0	0	0
ENSMUSG00000099473	0	0	0	0	0	0	0	0	0	0	0	0	0	0	0	0	0	0	0	0	0	0	0	0	0	0
ENSMUSG00000099591	0	0	0	0	0	0	0	0	0.5	0	0	0	0	0	0	0	0	0	0	0	0	0	1	0	0	0
ENSMUSG00000109887	0	0	0.03	0	0.37	0.1	0.03	0.03	0	0.03	0	0.07	0.03	0	0	0.07	0.07	0.03	0	1.2	0.1	0.1	0.03	0.03	0.03	0.1
ENSMUSG00000102001	0	0	0	0	0	0	0	0	0	0	0	0	0	0	0	0	0	0	0	0	0	0	0	0	0	0
ENSMUSG00000101717	0	0	0	0	0	0	0	0	0	0	0	0	0	0	0	0	0	0	0	0	0	0	0	0	0	0
ENSMUSG00000025983	0	0	0	0	0	0	0	0	0	0	0	0	0	0	0	0	0	0	0	0	0	0	0	0	0	0
ENSMUSG00000025774	0	0	0	0	0	0	0	0	0	0	0	0	0	0	0	0	0	0	0	0	0	0	0	0	0	0
ENSMUSG00000070977	0	0	0	0	0	0	0	0	0	0	0	0	0	0	0	0	0	0	0	0	0	0	0	0	0	0
ENSMUSG00000073735	0	0	0	0	0	0	0	0	0	0	0	0	0	0	0	0	0	0	0	0	0	0	0	0	0	0
ENSMUSG00000041303	24	24	37	34.5	20	20	25.5	36	53	20.03	15	17	8	19.5	32.5	29	44.5	61.17	13	26	44	41	33	28.5	40	43
ENSMUSG00000109809	0	0	0	0	0	0	0	0	0	0	0	0	0	0	0	0	0	0	0	0	0	0	0	0	0	0
ENSMUSG00000049690	0	0	6	0	0	0.25	0	2	6	2	3	0	1	1	0	2	1	1	0	0.03	5	4	0	0	0	9
ENSMUSG00000067773	0	0	0	0	0	0	0	0	0	0	0	0	0	0	0	0	0	0	0	0	0	0	0	0	0	0
ENSMUSG00000101685	0	0.5	0	0	0	0	0	0	0	0	0	0	0	0	0	0	0	0	0	2.83	1.5	0	1	2	2.33	0
ENSMUSG00000101306	0	0	0	0	0	0	0	0	0	0	0	0	0	0	0	0	0	0	0	0	0	0	0	0	0	0
ENSMUSG00000104519	0	0	0	0	0	0	0	0	0	0	0	0	0	0	0	0	0	0	0	0	0	0	0	0	0	0
ENSMUSG00000088800	0	0	0	0	0	0	0	0	0	0	0	0	0	0	0	0	0	0	0	0	0	0	0	0	0	0
ENSMUSG00000102723	0	0	0	0	0	0	0	0	0	0	0	0	0	0	0	0	0	0	0	3	0	0	0	0	0	0
ENSMUSG00000101644	0	0	0	0	0	0	0	0	0	0	0	0	0	0	0	0	0	0	0	0	0	0	0	0	0	0
ENSMUSG00000103824	0	0	0	0	0	0	0	0	0	0	0	0	0	0	0	0	0	0	0	0	0	0	0.03	0	0	0.03
ENSMUSG00000099433	0	0	0	0	0	0	0	0	0	0	0	0	0	0	0	0	0	0	0	0	0	0	0	0	0	0
ENSMUSG00000101600	0	0	0	0	0	0	0	0	0	0	0	0	0	0	0	0	0	0	0	0	0	0	0	0	0	0
ENSMUSG00000089787	0	0	0	0	0	0	0	0	0	0	0	0	0	0	0	0	0	0	0	0	0	0	0	0	0	0
ENSMUSG00000101385	0	0	0	0	0	0	0	0	0	0	0	0	0	0	0	0	0	0	0	0	0	0	0	0	0	0
ENSMUSG00000042596	0	0	0	0	0	0	0	0.5	0	0	0	0	0	0	0	0.33	0	0	0	0	0	0	0	0	0	0
ENSMUSG00000100720	2.72	0.91	1.83	1.84	3.56	4.66	1.47	2.72	1.96	3.09	1.16	1.36	0.25	0.6	0.66	2.59	2.86	2.01	0.74	4.19	3.03	2.78	2.46	2.89	3.46	1.33
ENSMUSG00000073678	92.03	119.07	92.11	56.03	97	70.03	31.03	44.03	43.04	26.13	39.07	57.07	31	29	47.07	47.03	55.07	55	33	55.07	69.64	24.03	28.13	44.5	29	12.3
ENSMUSG00000104136	0	0	2	0	3.03	1	0	0	3.11	0	0	0	5	0	0.03	4	0	3	0	6	3.11	0	0	1	3	0.08
ENSMUSG00000101130	0	0	0	0	0	0	0	0	0	0	0	0	0	0	0	0	0	0	0	0	0	0	0	0	0	0
ENSMUSG00000036155	6	19	33	15	14	19	20	17	11	20	7	11	10	15	36	33	28	51	3	29	53	11.03	30	26	29	31
ENSMUSG00000104039	0	0	0	0	0	0	0	0	0	0	0	0	0	0	0	0	0	0	0	0	0	0	0	0	0	0
ENSMUSG00000104378	5.03	3	0.03	0	0.03	0.07	1	0.5	0.41	0	0.07	0.03	3.14	1	1.11	2	3	3.03	0	5	5.03	5.63	6.17	4.07	0.04	6.2
ENSMUSG00000099471	420.42	621.74	454.11	381.01	444.21	453.93	306.82	454.11	375.97	389.37	277.06	433.25	231.14	284.75	447.98	492.99	399.48	516.6	311.11	441.84	423.19	388.56	415.74	505.3	416.44	369.36
ENSMUSG00000106307	0	0	0	0	0	0	0	0	0	0	0	3	0	0	0	0	0	3.5	0	0	0	0	0	0	0.5	0.5
ENSMUSG00002075922	0	0	0	0	0	0	0	0	0	0	0	3	0	0	0	0	0	3.5	0	0	0	0	0	0	0.5	0.5
ENSMUSG00000065687	0	0	0	0	0	0	0	0	0	0	0	0	0	0	0	0	0	0	0	0	0	0	0	0	0	0
ENSMUSG00000103390	0	0	0	0	0	0	0	0	0	0	0	0	0	0	0	0	0	0	0	0	0	0	0	0	0	0
ENSMUSG00000025927	0.03	0	0.03	0	0	0	0	0	0.09	0	0	1	0	0	0	0	0.04	0.03	0.03	0.37	1	0.03	0.03	0.03	0.09	0.08
ENSMUSG00000100538	0	0	0	0	0	0	0	0	0	0	0	0	0	0	0	0	0	0	0	0	0	0	0	0	0	0
ENSMUSG00000101117	0	0	0	0	0	0	0	0	0	0	0	0	0	0	0	0	0	0	0	0	0	0	0	0	0	0
ENSMUSG00000100204	2	0	0	0	0	1	0	0	0	0	0	1	0	0	0	1	0	0	0	0	0	0.5	0	0	0	0
ENSMUSG00002076883	0	0	0	0	0	0	0	0	0	0	0	0	0	0	0	0	0	0	0	0	0	0	0	0	0	0
ENSMUSG00000102597	0	0	0	0	0	0	0	0	0	0	0	0	0	0	0	0	0	0	0	0	0	0	0	0	0	0
ENSMUSG00000097260	0	0	0	0	0	0	0	0	0	0	0	0	0	0	0	0	0	0	0	0	0	0	0	0	0	0
ENSMUSG00000073482	0	0	0	0	0	0	0	0	0	0	0	0	0	0	0	0	0	0	0	0	0	0	0	0	0	0
ENSMUSG00000101768	0	0	0	0	0	0	0	0	0	0	0	0	0	0	0	0	0	0	0	0	0	0	1	0	0	0
ENSMUSG00000103325	0.12	0	0	0	0	0	0	0	0	0	0	0	0	0	0	0	0	0	0	0	0	0	0	0	0	0
ENSMUSG00000026347	0.25	0	0	0	5.86	0	0	9.03	5.75	0.03	0	0.53	1.25	0.12	0	0	0.03	2.75	0.03	0	1.25	0	2	0	0	0
ENSMUSG00000026348	84	154	70	37	141.03	220	106	168	130	97	129	117	55	43	81	72	79	227	40.03	272	328.5	150	116	158.33	284	187
ENSMUSG00000102014	6	3	12	10	2	15	2	13	4	0	13	9	1	4	10	7	8	25	10	13	3	8	13	16	16	12
ENSMUSG00000026510	25	28	39	20	35	42	26	24	17	19	21	32	13	18	24	33	31	35	28	45	61	61	29	39	32	56
ENSMUSG00000043760	0	0	0.03	9.04	12	3.03	20.07	10	10	0	4	11.03	9	0	0	4.08	5	6	12.03	12	29	47.79	13.03	12.07	30	10.5
ENSMUSG00000091806	0	0	0	0	0	0	0	0	0	0	0	0	0	0	0	0	0	0	0	0	0	0	0	0	0	0
ENSMUSG00000101853	0	0	0	0	0	0	0	0	0	0	0	0	0	0	0	0	0	0	0	0	0	0	0	0	0	0
ENSMUSG00000104095	0	0.07	0.07	0	0	0.17	0	0	0.03	0.03	0.07	0.07	0	0	0.03	0.03	0.03	0.16	0.03	0.06	0	0.03	0.03	0	0.03	0
ENSMUSG00000089914	0	0	0	0	0	0	0	0	0	0	0	0	0	0	0	0	0	0	0	0	0	0	0	0	0	0
ENSMUSG00000090142	6.17	6.51	6.34	1.95	2.47	5.04	4.47	2.39	4.54	5.08	4.48	6.62	1.95	2.44	2.06	8.16	5.05	10.75	1.63	7.96	4.43	11.74	1.94	5.28	5.93	6.27
ENSMUSG00000070175	0	0	0	0	0	0	0	0	0	0	0	0	0	0	0	0	0	0	0	0	0	0	0	0	0	0
ENSMUSG00000099906	1	0	0	0	1	1	1	0	0	0	0	0	0	0	0	0	0	0	0	0	0	1	0	0.03	0	0
ENSMUSG00000065559	0	0	0	0	0	0	0	0	0	0	0	0	0	0	0	0	0	0	0	0	0	0	0	0	0	0
ENSMUSG00000065480	0	0	0	0	0	0	0	0	0	0	0	0	0	0	0	0	0	0	0	0	0	0	0	0	0	0
ENSMUSG00000025929	0	0	0	0	0	0	0	0	0	0	0	0	0	0	0	0	0	0	0	0	0	0	0	0	0	0
ENSMUSG00000026349	75	120	74	44.5	93	117	70	89	112.5	130.5	67	77	30	41	74	92	60	100.75	90.5	140.5	80.5	92.5	153	96	80	52
ENSMUSG00000041872	0.03	0	0	0	0	0	0	0	0	0	0	0	0	0	0	0	0	0	0	0.03	0	0	0	0	0	0
ENSMUSG00000052331	32.2	32.17	11.03	6.08	79.13	29.03	18.07	28.08	30.88	25.09	10	35.13	24.77	23.94	18	20.03	12.53	39.76	8	24.66	20.05	18.19	41.03	24.5	28.57	16.53
ENSMUSG00000026234	672.25	711.07	680.14	516.11	541.5	721.4	437	669.63	532.41	655.5	504.85	531.83	334	386.78	524.03	658.25	500.53	650	329	851.44	880.95	801.28	680.15	948.23	836.92	683.17
ENSMUSG00000101674	0	0	0	0	0	0	0	0	0	0	0	0	0	0	0	0	0	0	0	0	0	0	0	0	0	0
ENSMUSG00000102503	0	0	0	0	0	0	0	0	0	0	0	0	0	0	0	0	0	0	0	0	0	0	0	0	0	0
ENSMUSG00000064837	1.75	0	6.5	0.75	0	2	2	0.5	4	0.5	1.25	0.5	0	0.75	3.5	2.5	0	2	0	7	0.75	2.75	1.75	0.5	7.25	1
ENSMUSG00002075552	0	0	0	0	0	0	0	0	0	0	0	0	0	0	0	0	0	0	0	0	0	0	0	0	0	0
ENSMUSG00000104627	0	0	0	0	0	0	0	0	0	0	0	0	0	0	0	0	1	1	0	0	0	1.67	0	0	0	0
ENSMUSG00000102642	0	0	0	0	5	6	0	0	6	1	9	6	0	0	4	3	0.14	4	0	5	4	2	3	0	7	10
ENSMUSG00002076827	0	0	0	0	0	0	0	0	0	0	0	0	0	0	0	0	1	1	0	0	0	1.67	0	0	0	0
ENSMUSG00000064823	0	0	0	0	0	0	0	0	0	1	0	0	0	0	0	0	0	0	0	0	0	0	0	0	0	0
ENSMUSG00000073627	0	0	3	6	0	0	3	0	3	0	0	0	2	0	4	3	3	5	0	0	11	0	0	4	8	10
ENSMUSG00000026509	112	175	123	71	106	99	66	122	104	111	123	129	66	60	109	110	143	145	88	207	176	117	105	250	139	90
ENSMUSG00000110510	0	0	0	0	0	0.03	0	0	0	0	0	0	0.03	0	0	0	0	0.03	0	0	0	0	0	0	0	0
ENSMUSG00000102234	0	0	0	0	0	0	0	0	0	0	0	0	0	0	0	0	0	0	0	0	0	0	0	0	0	0
ENSMUSG00000104415	0	0	0	0	0	0	0	0	0	0	0	0	0	0	0	0	0	0	0	0	0	0	0	0	0	0
ENSMUSG00000026237	0	0	0	0	0	0	0	0	0	0	0	0	0	0	0	0	0	0	0	0	0	0	0	0	0	0
ENSMUSG00000036574	0	0	0	0	0	0	0	0	0	0	0	0	0	0	0	0	0	0	0	0	0	0	0	0	0	0
ENSMUSG00000101328	0	0	0	0	0	0	0	0	0	0	0	0	0	0	0	0	0	0	0	0	0	0	0	0	0	0
ENSMUSG00000051590	0	0	0	0	0	0	0	0	0	0	0	0	0	0	0	0	0	0	0.07	0	0	0	0	0	0	0
ENSMUSG00000041859	0	12	2	4	2	27	3	11	7	33	39.5	11	12	0	14	19	2	7.2	9	26	123	24	28	104	91	22
ENSMUSG00000099714	0	0	0	0	0	0	0	0	0	0	0	0	0	0	0	0	0	0	0	0	0	0	0	0	0	0
ENSMUSG00000102121	0	0	0	0	0	0	0	0	0	0	0	0	0	0	0	0	0	0	0	0	0	0	0	0	0	0
ENSMUSG00000088858	0	0	0	0	0	0	0	0	0	0	0	0	0	0	0	0	0	0	0	0	0	0	0	0	0	0
ENSMUSG00000097934	0	0	0	0	0	2	0.2	0	0	0	0	0	0	0.5	1	0	0	1	0	0	1	0	0	1	0	0
ENSMUSG00000026592	0	0	0	0	0	0	0	0	0	0	0	0	0	0	0	0	0	0	0	0	0	0	0	0	0	8
ENSMUSG00000109913	0	0	0	0	0	0	0	0	0	0	0	0	0	0	0	0	0	0	0	0	0	0	0	0	0	0
ENSMUSG00000025982	337	404	351	285	444	419	253	428	364	391	338	319	220	278	268	464	442	454.53	271	523	498	442.03	550	589	449	394
ENSMUSG00000103030	0	0	0	3	5	5	0	3	2	0	0	2	0	0	0	6	7	1	0	5	4	3	0	5	0	0
ENSMUSG00000026238	647.84	858.63	656.21	507.52	664.63	875.93	611.26	669.54	610.75	763.49	597.46	572.86	348.4	404.03	558.62	774.29	597.57	809.98	331.83	1197.61	1282.82	958.49	884.73	1145.44	1153.21	878.27
ENSMUSG00000025931	0	5	0	0	0	0	0	6	0	3	0	0	2	0	0	0	2	0	0	2	0	0	0	0	0	8
ENSMUSG00000077314	0	0	0	0	0	0	0	0	0	0	0	0	0	0	0	0	0	0	0	0	0	0	0	0	0	0
ENSMUSG00000100929	0	0	0	0	0	0	0	0	0	0	0	0	0	0	0	0	0	0	0	0	0	0	0	0	0	0
ENSMUSG00000041809	0	0	0	0	0	0	0	0	0	0	0	0	0	0	0	0	0	0	0	5	0	0	0	0	0	0
ENSMUSG00000026239	9.2	16.33	24	5	13	2	0	5.17	10	7	4	8	10	0	9	10.03	5	8	3	4	6	2	3	19	7.33	8
ENSMUSG00000102927	0	0	0	0	0	0	0	0	0	0	0	0	0	0	0	0	0	0	0	0	0	0	0	0	0	0
ENSMUSG00000025981	162.33	245	144.5	117	238	294	103	299	130.5	135	141.5	181	113	133.5	140	178.5	142.5	171.5	96.5	222.53	131.53	173.5	172	205	167.5	213.5
ENSMUSG00000101122	12.5	1.91	5.06	9.15	12.25	14.56	30	13.31	13.82	2.09	5.5	10.5	23.5	6.11	5.74	6	12.03	10.1	13	27.97	21.2	0	7.41	0.15	7.23	0
ENSMUSG00000041779	46	77.5	55.14	37	55	43	32	34	48	62	16	41	39	27	72	62	23.5	24	29.08	39.14	67	73	43	72	62	60.14
ENSMUSG00000099971	0	0	0	0	0	0	0	0	0	0	0	0	0	0	0	0	0	0	0	0	0	0	0	0	0	0
ENSMUSG00000100819	0	0	0	0	0	0	0	0	0	0	0	0	0	0	0	0	0	0	0	0	0	0	0	0	0	0
ENSMUSG00000036104	114.03	197	160	132.04	138.04	191.03	135	182	220.5	96.03	124	143.03	94	157.03	105.13	151.07	104	148	119.03	198	280.03	216	155.03	135	232	237.33
ENSMUSG00000025933	27	81.5	35	29	48	48	31	45	17	12	30	14	19	27	70	43	55	50	50	29	35	42	11	48	58	21
ENSMUSG00000102633	0	0.5	0	0	0	0	0	0	0	0	0	0	0	0	0	1	0.5	0	0	0	0	0	0.07	0	0	0
ENSMUSG00000026240	31	10.03	27.07	13	30	32	43	18	42	46	9	33	14	13	33	20	29	56	16	35	42.03	27	21.03	24.03	12.08	39
ENSMUSG00002075077	0	0	0	0	0	0	0	0	0	0	0	0	0	0	0	0	0	0	0	0	0	0	0	0	0	0
ENSMUSG00000103609	0.03	0	0	0.03	0	0	0	0	0	0	0	0.07	0.03	0	0	0	0	0	0	0.03	0	0	0	0	0	0
ENSMUSG00000070565	16.18	58.28	65.07	16.1	41.15	82.15	51.03	50.18	51.1	34.18	29.03	30.1	22.1	27.11	33.03	23.1	41.03	50	38	56	47.14	46.38	64.07	72.07	81.03	50.1
ENSMUSG00000026241	3	0	0	0	0	0	0	0.17	0	0	0	0	0	0	0	0	0	0	0	0	0	0	0	16	0	0
ENSMUSG00000102326	3	3	0	2.03	2	0	5.03	1.5	6	15.03	4.03	11	3	4.03	2.07	5	0.03	2.03	0	1	11	0.03	7	3.03	16	9
ENSMUSG00000102391	0	0	0	0	0	0	0	0	0	0	0	0	1	0	0	0	6	0	0	0	0	0	1	0	0	0
ENSMUSG00000087632	0	0	0	0	0	0	0	0	0	0	0	0	0	0	0	0	0	0	0	0	0	0	0	0	0	0
ENSMUSG00000103808	15	4.08	8	7.07	8	13	4	22.17	29	27.04	4.33	12	17	9	0.15	8.07	7.14	17	9	25	28	17	11	43	41.03	15
ENSMUSG00000025980	1025.7	1317.92	875.8	772.09	999.39	1210.19	815.62	934.25	852	842.12	829.4	866.26	491.34	669.1	1014.03	1183.28	1083.01	1292.58	679.14	1122.16	1083.43	942.07	915.38	984.51	1145.5	1082.23
ENSMUSG00000073676	808.75	1241.58	793	529.2	902.5	1105.17	712.25	786.33	746.67	781.67	752.25	727.83	398.08	481.33	657.08	929.17	980.58	1089.33	674.25	897.17	1090.67	751.75	722	832.33	1145.17	773.83
ENSMUSG00000100736	0.05	0	0.13	0	0.06	0.09	0	0.18	0	0	0	0	0	0	0	0	0.07	0.07	0	0.28	0	0	0.06	0	0.11	0
ENSMUSG00000089670	0	0	0	0	0	0	0	0	0	0	0	0	0	0	0	0	0	0	0	0	0	0	0	0	0	0
ENSMUSG00000025934	10162	14780	11037.5	9451	12352	13216.5	9353	11935.5	10090	9274	6908	12418.5	6454.5	8729	10790.5	15178	12221	14291.5	7690	12979	12275	11355	10325	8012	12484.5	8219
ENSMUSG00000099343	0	0	0	0	0	0	0	0	0	0	0	0	0	0	0	0	0	0	0	0	0	0	0	0	0	0
ENSMUSG00000096375	0	0	0	0	0	0	0	0	0	0	0	0	0	0	0	0	0	0	0	0	0	0	0	0	0	0
ENSMUSG00000036086	6	0.68	10.08	0	0.22	8.69	5.75	9.2	0.07	7.5	6.28	0.22	9.08	6	9.22	10.08	1	0.42	1	7.56	25.62	6	11.14	6	17.1	15.6
ENSMUSG00000099760	0	0	0	0	0	0	0	0	0	0	0	0	0	0	0	0	0	0	0	0	0	0	0	0	0	0
ENSMUSG00000104164	0.43	0.26	4.61	3.12	8.45	6.93	5.33	1.5	13.61	8.44	7.33	2.04	0.13	0.12	9.21	1.1	5.53	4.54	0.08	17.1	4.39	11.59	9.15	14.45	6.57	9.26
ENSMUSG00000058603	240.5	256.91	205.33	213	212.41	277.91	151.58	198	212	177.75	208.75	196.33	127.75	168.75	250.18	346.08	207.5	336.66	152.25	305.16	292.91	227.91	210.91	226	217.16	209.33
ENSMUSG00000102782	0	0	0	0	0	0	0.03	0	0	0	0	0	0	0	0	0	0	0	0	0	0	0	0	0	0	0
ENSMUSG00000103999	0	0	0	5	0.03	0	0	0	0	0	0	0	0	0	0	0	0	1	0	4	0.12	0	0	0	0	0
ENSMUSG00000033488	41.22	39.19	44.07	16.34	30.25	49.07	27.25	22.73	28.03	35.33	32.18	21.1	22.08	19.2	41	40.6	19.03	26.5	11.1	72.23	32.88	49.2	37.69	11.07	56.87	37.24
ENSMUSG00000087093	0	0	0	0	0	0	0	0	0	0	0	0	0	0	0	0	0	0	0	0	0	0	0	0	0	0
ENSMUSG00000093963	0	0	0	0	0	0	0	0.5	0	0	0	0	0	0	0	0	0	0	0	0	0	0	0	0	0	0
ENSMUSG00000067750	0.33	0	0.17	0	0.33	0	0	0.75	0	0	0.46	0.33	0.96	0.12	0	0	0.17	0.17	0.17	0	0.67	0.17	1.42	0.17	0.17	0.29
ENSMUSG00000086194	0	0	0	0	0	0	0	0	0	0	0	0	0	0	0	0	0	0	0	0	0	0	0	0	0	0
ENSMUSG00000094436	0	0	0	0	0	0	0	0	0	0	0	0	0	0	0	0	0	0	0	0	0	0	0	0	0	0
ENSMUSG00000041722	0	0	0	0	0	0	0	0	0	0	0	0	0	0	0	0	0	0	0	0	0	0	0	0	0	0
ENSMUSG00000025979	178.78	230.95	159.86	161.38	179.09	187.79	140.27	187.42	113.46	87.61	117.64	183.64	84.7	131.13	176.19	159.91	238.93	164.7	152.88	176.51	159	168.7	161.78	161.81	150.98	212.42
ENSMUSG00000085507	0	0	0	0	0	0	0	0	0	0	0	0	0	0	0	0	0	0	0	0	0	0	0	0	0	0
ENSMUSG00000061863	6.22	5.08	2.68	4.33	6.93	6.65	5.14	3.09	5.23	2.27	4.24	5.79	0.27	8.01	4.15	10.65	4.96	4.15	3.37	5.72	11.31	4.11	6.2	6.69	4.39	7.48
ENSMUSG00000094926	0	0	0	0	0	0	0	0	0	0	0	0	0	0	0	0	0	0	0	0	0	0	0	0	0	0
ENSMUSG00000085079	0	0	0	0	0	0	0	0	0	0	0	0	0	0	0	0	0	0	0	0	0	0	0	0	0	0
ENSMUSG00000085679	0	0	0	0	0	0	0	0	0	0	0	0	0	0	0	0	0	0	0	0	0	0	0	0	0	0
ENSMUSG00000053333	105	125	86	74	114	60	55	65	81	57	62	120	34	48	71	123	179	124	51	121	62	106	84	109	137	74
ENSMUSG00000100225	0	0	0	0	0	0	0	0	0	0	0	0	0	0	0	0	0	0	0	0	0	0	0	0	0	0
ENSMUSG00000100768	0.6	0.03	0.03	5	1	0.1	0.07	0	0	0.57	0.1	0.03	0	0.07	0.13	0	0.05	0	0.67	3.87	0.07	0.1	2.07	0.57	4.13	0.03
ENSMUSG00000104121	0	0	0	0	0	0	0	0	0	0	0	0	0	0	1	0	0	6	0	7	1	0	0	8	0	0
ENSMUSG00000102383	0.07	0	0.03	0	3	0	0.03	0.03	0.07	7.03	0	0	0	0	0.03	0	0.08	0.03	0	0	0	3	0	12.07	0	0.11
ENSMUSG00000104400	0	0	0	0	0	0	0	0	0	0	0	0	0	0	0	0	0	0	0	0	0	0	0	0	0	0
ENSMUSG00000102293	0	0	0	0	0	0	0	0	0	0	0	0	0	0	0	0	0	0	0	0	0	0	0	1	0	0
ENSMUSG00000102649	2	0.03	10.5	0.07	7	13	5.69	6.5	9	6.07	7.5	0	7	1	4.03	24	3.03	8.53	1.5	1.53	0.5	2	18.57	1	1.55	0.09
ENSMUSG00000084106	303.32	254.08	249	182.27	223.37	274.57	213.28	278.25	247.13	231.05	189.8	232.29	154.67	138.25	245.1	291.35	213.53	352.77	159.75	314.08	342.62	229.98	218.95	306.07	265.87	260.88
ENSMUSG00000102571	7.68	3.77	1.63	0.84	1.47	2.54	0.61	0.91	0.87	2.43	6.83	1.72	0.4	0.17	0.36	0.53	5.56	0.53	0.27	0.93	2.72	4.03	9.63	0.73	3.94	0.87
ENSMUSG00000099401	0	0	0	0	0	0	0	0	0	0	0	0	0	0	0	0	0	0	0	0	0	0	0	0	0	0
ENSMUSG00000102956	0.37	0.7	1.23	2.07	4.97	0.6	3.88	2.09	1.98	0.6	0.89	1.02	0.13	0.3	0.3	1.99	3.28	4.88	0.27	1.47	1.44	0.81	1.02	0.75	4.78	0.57
ENSMUSG00000103984	0	0	0	0	3	0	7	1	0	0	0	4	0	0	0	0	1	2	0	9	0	0	3	5	0	5
ENSMUSG00000025978	3	0	7	0.5	0.25	10	3	8.12	0	0	2	1	0	2	3	0	0	0	0	0.5	2	6	0	0	10	0
ENSMUSG00000046994	14	18	15	5	2	15	0	4	6	23	2.5	1	6	2	11	7	4	3	6	14	1	26	5	13	0	2
ENSMUSG00000101625	0.03	0	0	0	0	0	0	0	0	0	0	0	0	0	0	0	0	0	0	0.03	0	0	0.07	0	0.03	0
ENSMUSG00000026246	0	0	0	0	0	0	0	0	0	0	0	0	0	0	0	0	0	0	0	0	0	0	0	0	0	0
ENSMUSG00000079440	0	0	0	0	0	0	0	1	0	0	0	0	0	0	0	0	0	0	0	0	0	0	0	0	0	0
ENSMUSG00000100940	0	0	0	0	0	0	0	0	0	0	0	0	0	0	0	0	0	0	0	0	0	0	0	0	0	0
ENSMUSG00000028033	0	0	0	0	0	1	0	0	0	0	0	0.03	0	0	0	1	0	0	0	0	0	0.03	0	0	0	0
ENSMUSG00000036500	0	0	0	0	0	0	0	0	0	0	0	0	0	0	0	0	0	0	0	0	0	0	0	0	0	0
ENSMUSG00000099839	0	0	0	0	0	0	0	0	0	0	0	1	0	0	0	0	0	0	0	0	0	0	0	0	0	0
ENSMUSG00000104138	0	0	0	0	0	0	0	0	0.04	0	0	0	0	0	0	0	0	0	0	0	0	0	0	0	0	0
ENSMUSG00000082935	64.5	57.5	46.5	43	60	58	34.5	50.5	46	45	33	51	13	42	50.5	52.5	80.5	60.5	39.5	37.5	50.5	39.5	59.5	66.5	47	27.5
ENSMUSG00000103748	0	0	0	0	0	0	0.5	0	0	0	0	0	0	0	0	0	0	0	0	0	0	0	0	0	0	0
ENSMUSG00000025977	0	0	0	0	0	0	0	0	0	0	0	0	0	0	0	0.5	0	0	0	0	0	0	0	0	0	0
ENSMUSG00000100215	4.41	2.75	5.72	2.91	3.94	5.97	7.23	4.34	4.79	1.41	5.64	1.48	4.64	1.91	0	6.04	1.32	2.58	0.75	5.25	5.7	3.79	5.4	7.32	3.24	7.29
ENSMUSG00000101945	0	0	0	0	0	0	0	0	0	0	0	0	0	0	0	0	0	0	0	0	0	0	0	0	0	0
ENSMUSG00000101085	0	0	0	0	0	0	0	0	0	0	0	0	0	0	0	0	0	0	0	0	0	0	0	0	0	0
ENSMUSG00000038349	9	5	0.5	0	0	7	0	0	14	0.2	3	0.5	2	1.5	0	1.1	0	2	0	0	0	0.03	4	7	2	8
ENSMUSG00000102145	0	0	0	0	0	0	0	0	0	0	0	0	3	0	0	0	0	0	0	0	0	4	0	0	0	0
ENSMUSG00000100309	0	0	0	0	0	0	0	0	0	0	0	0	0	0	0	0	0	0	0	0	0	0	0	0	0	0
ENSMUSG00000056211	84.34	107.85	68.63	78.34	95.34	130.13	56.36	154.77	102.27	112.88	46.37	94.17	60.34	56.39	94.44	103.94	84.22	155.67	40.43	184.84	170.98	135.59	144.6	186.93	175.34	94.79
ENSMUSG00000102831	0	0	0	0	0	0	0	0	0	0	0	0	0	0	0	0	0	0	0	0	0	0	0	0	0	0
ENSMUSG00000101535	0	0	0	0	0	0	0	0	0	0	0	0	0	0	0	0	0	0	0	0	0	0	0	0	0	0
ENSMUSG00000099950	0	0	0	0	0	0	0	0	0	0	0	0	0	0	0	0	0	0	0	0	0	0	0	0	0	0
ENSMUSG00000104239	0	0	0	0	0	0	0	0	0	2	0	0	0	0	0	0	0	0	0	0	0	0	0	0	0	0
ENSMUSG00000102491	0	0	0	0	0	0	0	0	0	0	0	0	0	0	0	0	0	0	0	0	0	0	0	0	0	0
ENSMUSG00000102179	0	0	0	0	0	0	0	0	0	8	0	0	0	0	0	0	0	0	0	0	0	0	0	0	0	0
ENSMUSG00000103497	9	0	1	0	0	0	2	3	29	7	0	0	10	0	5	4	3	11	5	3	12	3.33	5	3	17	9
ENSMUSG00000100372	0	0	0	0	0	0	0	0	0	0	0	0	0	0	0	0	0	0	0	0	0	0	0	0	0	0
ENSMUSG00000065520	0	0	0	0	0	0	0	0	0	0	0	0	0	0	0	0	0	0	0	0	0	0	0	0	0	0
ENSMUSG00000100944	0	0	0.12	0	0	0	0	0	0.03	0	0.08	0	0	0	0	0	0	0	0.08	0.04	0	0	0	0	0	0
ENSMUSG00000101332	0	0	0	0	0	0	0	0	0	0	0	0	0	0	0	0	0	0	0	0	0	0	0	0	0	0
ENSMUSG00000045336	0	0	0	0	0	0	0	0	0	0	0	0	0	0	0	0	0	0	0	0	0	0	0	0	0	0
ENSMUSG00000026247	0	0	0	0	0	0	0	0	0.5	0	0	0	0	0	0	0	0	0	0	0	0	0	0	0	0	0
ENSMUSG00000026353	622.62	454.82	617.18	486.7	675.93	701.46	525.2	590.43	515.41	462.34	453.85	542.4	344.5	207.43	437.7	478.1	725	643.87	187	626.6	897.29	560.53	707.73	863.83	841	477
ENSMUSG00000036480	0	0	0	0	0	0	0	0	0	0	0	0	0	0	0	0	0	0	0	0	0	0	0	0	0	0
ENSMUSG00000026589	98	139	91	118	88	95	76	151	61	53	109	83	86	131	71	138	95	88	82	187	163	164	124	127	111	132
ENSMUSG00000103021	0	0	0.12	0.12	0.14	0	0	0	0	0.25	0	0	0	0	0.12	0	0	0	1	0.12	0	0.12	0	0	0.12	0.12
ENSMUSG00000103501	0	0	0	0	0	0	0	0	0	0	0	0	0	0	0	0	0	0	0	0	0	0	0	0	0	0
ENSMUSG00000026354	0	0	0	0	0	0	0	0	0	0	0	0	0	0	0	0	0	0	0	0	0	0	0	0	0	0
ENSMUSG00000102245	0	0	0	0	0	1	0	0	0	0	0	0	0	0	0	0	0	0	0	0	0	0	0	0	0	0
ENSMUSG00000103962	0	0	0	0	0	0	0	0	0	0	0	0	0	0	0	0	0	0	0	0	0	0	0	0	0	0
ENSMUSG00000102789	0	0	0	0	0	0	0	0	0	0	0	0	0	0	0	0	0	0	0	0	0	0	0	0	0	0
ENSMUSG00000004031	0.07	0.03	0	0	0	0	0	0	0	0	0.03	0.03	0.06	0	0	0	0.04	0	0.03	0.03	0	0	0	0.03	0	0.03
ENSMUSG00000026251	0	0	0	0	0	1	0	0	0	0	0	0	0	0	0	0	0	0	0	0	0	0	0	0	0	0
ENSMUSG00000026355	3	5	11	6	30	23	9	24	4	15	30	2	2	0	11	8	11	18	0	111	146	45	59	73	79.5	50
ENSMUSG00000038331	5	0	0	0	0	0	1	0	0	0	3.03	0	0	0	0	0	0	0	0	7	3	0	0	0	11	1
ENSMUSG00000104310	0	0	0	0	0	0	0	0	0	0	0	0	0	0	0	0	0	0	0	0	0	0	0	0	0	0
ENSMUSG00002075847	0.03	0	0	0	0	0	0	0	0	0	0	0	0	0	0	0	0	0	0	0	0	0	0	0	0	0
ENSMUSG00000099945	0	0	0	0	0	0	0	0	0	0	0	0	1	0	0	0	0	0	0	0	0	0	0	0	0	0
ENSMUSG00000101429	0	0.03	0	0	0.5	0	0	0.07	0.03	0	0	0.03	0	0	0	0.07	0.03	0	0	0	0	1.03	0	0	1.67	0
ENSMUSG00000101129	0	0	0	0	0	0	0	0	0	0	0	0	0	0	0	0	0	0	0	0	0	0	0	0	0	0
ENSMUSG00000038323	38	66	32	38	47	38	19	22	24	30	18	36	24	13	25	39	20	53	55	20	28	27.5	8	28	23.5	24
ENSMUSG00000026356	139	312	200	138.54	181	235	141	182	220	107	159	196	100	124	164	169	145	221	164	221	190	180	192	231.15	157	193
ENSMUSG00000088196	0	0	0	0	0	0	0	0	0	0	0	0	0	0	0	0	0	0	0	0	0	0	0	0	0	0
ENSMUSG00000100152	0	0	0	0	3	0	0	0	0	0	0	0	0	0	0	0	0	0	0	0.03	0	0	0	0	0	0
ENSMUSG00000100941	0.09	0	0.07	0.07	0	0.07	0.17	0.03	0	0.17	0	0	0	0	0	0	0	0.1	0	0	0	0.14	0	0.07	0.03	0.07
ENSMUSG00000088432	0	0	0	0.09	0	0	0	0	0.09	0	0	0.17	0	0	0	0	0	0	0	0.09	0	0	0	0	0	0
ENSMUSG00000026253	0.03	0	0	0	0	0	0	0	0	0	0	0	0	0.14	0	0	0	0	0	0	0	0.03	0	0	0	0
ENSMUSG00000100078	123.18	150.13	144.22	71.58	109.62	115.19	90.16	111.03	104.17	109.36	88.74	114.73	54.16	77.98	84.8	126.99	104.26	130.74	68.14	148.26	138.91	103.16	81	87.49	115.14	83.54
ENSMUSG00000045382	0	1	0	0	2	0	0	0	0	0	18	0	0	1	0	4	0	13	0	6	0	0	0	5	5	0
ENSMUSG00000099403	0	0	0	0	0	0	0	0	0	0	0	0	0	0	0	0	0	0	0	0	0	0	0	0	0	0
ENSMUSG00000097283	0	0	0	0	0	0	0	0	0	0	0	0	0	0	0	0	0	0	0	0	0	0	0	0	0	0
ENSMUSG00000064737	0	0	0	0	0	0	0	0	0	0	0	0	0	0	0	0	0	0	0	0	0	0	0	0	0	0
ENSMUSG00000048495	18	32	25	25	28	41	15	22	19	41	29	38	12	18	38	34.33	55	37	15	32	20	32	32	46	40	32
ENSMUSG00000025971	56	87.07	83.06	55	64.49	50.47	30	143.07	94	54	52	63.03	45.3	50	72	92.03	64.9	79.2	91	91.2	144	46	94	66.03	67.13	82.07
ENSMUSG00000077776	0	0	0	0	0	0	0	0	0	0	0	0	0	0	0	0	0	0	0	0	0	0	0	0	0	0
ENSMUSG00002076848	0	0	0	0	0	0	0	0	0	0	0	0	0	0	0	0	0	0	0	0	0	0	0	0	0	0
ENSMUSG00000101826	0	3.87	2.33	3.12	0.04	0.71	2.12	1.7	0.24	2.63	0	0.5	0.03	0.25	0.17	20.33	10.45	0.04	0	2.6	0.07	15.01	2.68	1.7	2.48	2.5
ENSMUSG00000102685	0	0	0	0	0	0	0	0	0	0	0	0	0	0	0	0	0	0	0	0	0	0	0	0	0	0
ENSMUSG00000101151	0	0	0	0	0	0	0	0	0	0	0	0	0	0	0	0	0	0	0	0	0	0	0	0	0	0
ENSMUSG00000042581	0.2	0	0	0	0	0	0.03	1.03	0	0	1	0	0	0	0	0.2	0	0	0	0.03	0	0	0.33	0.03	0	0
ENSMUSG00000103742	0	0	0	0	0	0	0	0	0	0	0	0	0	0	0	0	0	0	0	0	0	0	0	0	0	0
ENSMUSG00000103637	0	0	0	0	0	0	0	0	0	0	0	0	0	0	0	0	0	0	0	0	0	0	0	0	0	0
ENSMUSG00000104130	0	0.03	0	0	0	0	0	0	0	0	0	0	0	0	0	0	0	0.03	0	0	0	0	0	0	0	0
ENSMUSG00000089648	0	0	0.5	1.5	0	0	0	0.5	0	0	0	0	0	0	0	2.5	0	0	0	0	0	0	1.5	0.5	0	0
ENSMUSG00000094122	27.39	38.4	22.69	24.49	24.03	32.74	20.85	19.22	19.62	26.94	24.59	22.82	13.21	13.63	26.61	32.08	23.07	39.58	14.84	38.7	27.69	25.01	15.37	27.66	29.58	21.42
ENSMUSG00000102800	0	0	0	0	0	0	0.03	0	0	0	0	0	0	0	0.03	0	0	0	0	0	0	0	0	0	0	0
ENSMUSG00000103803	0	0	0	0	0.03	0.05	0	0	0.1	0	0	0	0	0.17	0	0.64	0.07	0.48	1	0	0.03	0	0	0	0.17	0
ENSMUSG00000103281	0	0	1	0	0	0	0	0	0	0	0	0	0	0	0	0	0	1	0	0	0	0	0	0	0	0
ENSMUSG00000100623	0	0	0	0	0	0	0	0	0	0	0	0	0	0	0	0	0	0	0	0	0	0	0	0	0	0
ENSMUSG00000086633	0	0	0	0	0	0	0	0	0	0.03	0	0.06	0.04	0	0.03	0	0	0	0	0	0	0	0	0	0	0
ENSMUSG00000026401	0	0	0	0	0	0	0	0	0	0	0	0	0	0	0	0	0	2	0	0	0	0	0	0	0	0
ENSMUSG00000087691	0	0	0	0	0	0	0	0	0	0	0	0	0	0	0	0	0	0	0	0	0	0	0	0	0	0
ENSMUSG00000086825	9	4	1	0	6	5	1	1.5	4	1	5	16	11	0	5	17	11	7	1	11	2	0	8	5	5	3
ENSMUSG00000090533	0	0	0	0	0	0	0	0	0	0	0	0	0	0	0	0	0	0	0	0	0	0	0	0	0	0
ENSMUSG00000103305	0	0	0	0	0	0	0	0	0	0	0	0	0	0	0	0	0	0	0	0	0	0	0	0	0	0
ENSMUSG00000026399	42	35.5	39	27	17	41	43.5	35	34	24	40.5	49.69	18	9.5	37	23.53	16.5	49.03	1.5	58.7	42	46.03	17	91.03	65	22
ENSMUSG00000104007	0	0	0	0	0	0	0	0	0	0	0	0	0	0	0	0	0	0	0	0	0	0	0	0	0	0
ENSMUSG00000102139	0	0	0	0	0	4	0	0	0	0	0	0	0	0	0	0	0	0	0	0	0	2	0	0	0	0
ENSMUSG00000102743	0	0	0	0	0	0	0	0	0	0	0	0	0	0	0	0	0	0	0	0	0	0	0	0	0	0
ENSMUSG00000103751	0	0.03	0.03	0	0	0.03	0	0	3	0	3.03	0	0	0	0	0	0	0	0	0	0.03	0	2	10	0	2
ENSMUSG00000039384	19.5	16	3	3	3.07	7	0	5.5	6.03	4	6	18	11	0	20	2	0.03	4.53	0	13	22	2	1.08	40.5	5	10
ENSMUSG00000044854	8	18	11	3	2	0	3	5	0	5	5	0	6	4	0	0	8	9	0	9	4	4	4	3	5	3
ENSMUSG00000102682	0	0	0	0	0	0	0	0	0	0	0	0	0	0	0	0	1	0	0	0	0	0	0	0	0	0
ENSMUSG00000102794	0	0	0	0	0	0	0	0	0	0	0	0	0	0	0	0	0	0	0	0	0	0	0	0	0	0
ENSMUSG00000104419	0	0	0	0	0	0	0	0	0	0	0	0	0	0	0	0	0	0	0	0	0	0	0	0	0	0
ENSMUSG00000101574	0	0	0	0	0	0	0	0	0	0	0	0	0	0	0	0	0	0	0	0	0	0	0	0	0	0
ENSMUSG00000089057	0	0	0.03	0	0	0.17	0.03	0	0	0	0	0.07	0	0	0	0.03	0	0	0	0	0	0	0.03	0	0.03	0.03
ENSMUSG00000103308	0	0	0	0	0	0	0	0	0	0	0	0	0	0	0	0	0	0	0	0	0	0	0	0	0	0
ENSMUSG00000102606	0.49	0.55	1.47	0.48	0.44	0.75	0.12	0.35	0.6	0.91	0.31	0.42	0.19	0.2	0.39	0.49	0.63	0.19	0.26	0.51	0.5	0.68	0.31	1.04	0.3	0.35
ENSMUSG00000103314	0.99	0.32	1.97	0.49	1.21	0.8	0.27	0.37	0.88	0.48	0.36	0.36	1.5	0.56	0.23	0	1.07	0.19	0	0.82	0.95	0.06	0	1.34	0.38	0.23
ENSMUSG00000092578	0	0	0	0	0	0	0	0	0	0	0	0	0	0	0	0	0	0	0	0	1	0	0	0	0	0
ENSMUSG00000042554	0	0	0	0	0	0	0	0	0	0	0	0	0	0	0	0	0.04	0	0	0	0	0	0	0	0	0
ENSMUSG00000064395	0	0	0	0	0	0	0	0	0	0.03	0	0	0	0	0	0	0	0	0	0	0.03	0	0	0	0	0
ENSMUSG00000039377	33	36	22	13	14	17	9.53	32	16	2	27	12	15	20	7	38.5	19	31	10.03	5	7	13	18	24	18	4.03
ENSMUSG00000102158	0	0	0	0	0	0	0	0	0	0	0	0	0	0	0	0	0	0	0	0	0	0	0	0	0	0
ENSMUSG00000026254	158	275	184.5	188	207	199	106	216	195.5	152	184.5	209	99	114.14	181.5	235	165	213	113	211	283	216.5	145	205.5	202	199
ENSMUSG00000101468	0	0	0	0	0	0	0	0	0	0	0	0	0	0	0	0	0	0	0	0	0	0	0	0	0	0
ENSMUSG00000026405	778.5	1411	1211.5	843	1161	916	576	988	761	828	716	915	559	843	1103	1278.5	1233	1256	684	1047.5	1194.5	886	886	985	998	870
ENSMUSG00000101227	0	0	0	0	0	0	0	0	0	0.03	0	0	0	0	0	0	0	0	0	0	0	0	0	0	0	0
ENSMUSG00000088318	0	0	0	0	0	0	0	0	0	0	0	0	0	0	0	0	0	0	0	0	0	0	0	0	0	0
ENSMUSG00000073730	0	0	0	0	0	0	0	0	0	0	0	0	0	0	0	0	0	0	0	1	0	0	0	0	0	0
ENSMUSG00000089553	0	0	0	0	0	0	0	0	0	0	0	0	0	0	0	0	0	0	0	0	0	0	0	0	0	0
ENSMUSG00000101904	2	11.5	4.5	4.5	0	6	1.5	0	4	2	5	4.5	0	6.5	8	8.5	0	14.5	0.5	13.5	12	11	8	16	6	18.5
ENSMUSG00000102766	0	0	0	0	0	0	0	0	0	0	0	0	0	0	0	0	0	0	0	0	0	0	0	0	0	0
ENSMUSG00000100257	0	6	4.5	4.5	0	3	1.5	0	4	0	5	1.5	0	6.5	5.5	7	0	7.5	0.5	8.5	6.5	3	4	10	3	12.5
ENSMUSG00000065405	0	0	0	0	0	0	0	0	0	0	0	0	0	0	0	0	0	0	0	0	0	0	0	0	0	0
ENSMUSG00000097970	0	0	0	0	0	0	0	0	0	0	0	0	0	0	0	0	0	0	0	0	0	0	0	0	0	0
ENSMUSG00000065567	0	0	0	0	0	0	0	0	0	0	0	0	0	0	0	0	0	0	0	0	0	0	0	0	0	0
ENSMUSG00000100775	4	1	5	9	3	8	14	13	8	17	21	5	0	5	8	1	0	3	10	11	8.5	14	2	2	19	9
ENSMUSG00000101226	0	0	0	0	0	0	0	0	0	0	0	0	0	0	0	0	0	0	0	0	0	0	0	0	0	0
ENSMUSG00000026255	6	0	0	0	0	0	0	0	0.5	1	0	0	0	0	0.5	0	0	7	0	0	0	0.5	0	0	0	0
ENSMUSG00000089821	0	0	0	0	0	0	0	0	0	0	0	0	0	0	0	0	0	0	0	0	0	0	0	0	0	0
ENSMUSG00000026158	150.32	228.07	195	79	203.51	127.07	110	201.03	118.05	128	144	111.03	32	112	125.18	144	134	145.1	124.25	243	191.07	138	194.03	122	217.03	144
ENSMUSG00000097920	0	0	0	0	0	0	0	0	0	0	0	0	0	0	0	0	0	0	0	0	0	0	0	0	0	0
ENSMUSG00000099503	0	0.16	0	0.23	0	0	0	0	0	0.03	0	0.06	0	0	0	0.33	0	0	0	0.06	0	0.2	0.25	0	0.14	0
ENSMUSG00000026156	0	0	0	0	0	0	0	0	0	0	0	0	0	0	0	0	0	0	0	0	0	0	0	0	0	0
ENSMUSG00000073481	2152.07	3475.54	2212.07	2275	2444	2446	1675.73	2386	2055	1747	1572.03	2286	1304.03	1754.78	2328	2843.07	2763	2743.03	1800	2492.03	2279	2045.53	2369.5	1853.14	2307.07	2044.07
ENSMUSG00000088559	0	0	0	0	0	0	0	0.5	0	0	0	0	0	0.25	0	0	0	0	0	0	0	0	0	0	0	0
ENSMUSG00002076207	0	0	0	0	0	0	0	0	0	0	0	0	0	0	0	0	0	0	0	0	0	0	0	0	0	0
ENSMUSG00000039349	86	128	120	84	125	107	86	92.22	66	74	97	68	66	60	99	150	98	86	69	147	141	98	109	90	104	121
ENSMUSG00000026587	0	0.03	0	0	0.07	0	0	0	0.03	2	0	0.03	0	0.03	0	0	0.03	0.03	0	0	0.03	0	0.03	0.03	0	0
ENSMUSG00000103762	0	0	0	0	0	0	0	1.12	0	0	0.03	0	0	0.07	0	0.03	0	0.07	0	0.03	0.1	0	0	0.03	0	1.33
ENSMUSG00000103971	0	0	0	0	0	0	0	0	0	0	0	0	0	0	0	0	0	0	0	0	0	0	0	0	0	0
ENSMUSG00000070103	0	0	0	0	0	0	0	0	0	0	0	0	0	0	0	0	0	0	0	0	0	0	0	0	0	0
ENSMUSG00000102508	0	0	0	0	0	0	0	0	0	0	0	0	0	0	0	0	0	0	0	0	0	0	0	0	0	0
ENSMUSG00000102618	2.5	0	0.08	0	1	1.53	1	0	2.28	0	0	11.4	1.58	0	0	0.8	0.31	3.53	0	0.04	1.07	0.03	2.03	0.17	0.03	0
ENSMUSG00000026620	3	14	3	0	2	1	0	4	9	0	0	9	3	4	1	0	14	0	20	0	1	0	4	5	0	10
ENSMUSG00000102784	0	0	0	0	0	0	0	0	0	0	0	0	0	0	0	0	0	0	0	0	0	0	0	0	0	0
ENSMUSG00000103942	0	0	0	0	0	0	0	0	0	0	0	0	0	0	0	0	0	0	0	0	0	0	0	0	0	0
ENSMUSG00000103478	0	0	0	0	0	0	0	0	0	0	0	0	0	0	0	0	0	0	0	0	0	0	0	0	0	0
ENSMUSG00000104461	0	0	0	0.03	0	0	0	0	0	0	0	0	0	0	0	0.03	0	0	0	0	0	0	0.04	0	0	0
ENSMUSG00000026155	228	280	190	198.5	217	245	168	232.08	137.5	158	154	164	105	159	149	124	226	219	119	218.5	259.5	161.5	228.5	192	228.5	215.83
ENSMUSG00000026154	63	148	82	100	113	98	66	107	70	99	130	101	39	60	94	113	80	119	76	97	149	121	80	115	103	62
ENSMUSG00000102495	0	0	0	0	0	0	0	0	0	0	0	0	0	0	0	0	0.5	1	0	0	0	0	0	0	0	0
ENSMUSG00000073530	0.07	0.03	0.03	0.03	0.1	0.07	0.03	0.57	0.1	0	0.03	0.07	0	0	0.4	0	0.03	0.03	1	0	0.07	0.07	0.03	0.03	0.1	0
ENSMUSG00000047661	0	0	0	0	0	0	0	0.5	0	0	0	0	0	0	0	0	0	0	0	0	0	0	0	0	0	0
ENSMUSG00000104014	0	0	0	0	0	0	0	0	0	0	0	0	0	0	0	0	0	0	0	0	0	0	0	0	0	0
ENSMUSG00000061992	1.14	3	0	0	0.14	0	0	0	0.14	0	0.12	0	1.11	0	1	0	0	0	5	0	0	0	0	0	0	1
ENSMUSG00000104169	0	0	0	0	0	0	0	0	0	0	0	0	0	0	0	0	0	0	0	0	0	0	0	0	0	0
ENSMUSG00000038305	0	3	0	3	3	1	0	0	3	0	0	0	0	0	0	0	0	9	0	5	1	6	3	19	4	2
ENSMUSG00000091283	0	0	0	0	0	0	0	0	0	0	0	0	0	0	0	0	0	0	0	0	0	0	0	0	0	0
ENSMUSG00000054770	10	18	19	11	0	1.13	7	29	9	13.03	7	8	9	4	11	15.07	25	19	26	51.5	8	6.03	19	17.03	32.03	6
ENSMUSG00000026039	0	0	0	0	2	10	2	0	0	3.33	0	0	0	0	0	4	0	4	0	13	11	5	2	11	12	0
ENSMUSG00000040782	132.78	162	88.75	111.5	143	162.72	118.5	164.98	107.39	127.88	112.5	126.33	63.07	71.06	102.5	155	162.53	126.42	131.75	136.12	169.33	125.42	115.03	106.07	168.17	78.5
ENSMUSG00000103572	0	0	0	4	0	0	5	0	0	13	0	1	0	0	0	0	0	3	0	0	0	5	11	0	0	0
ENSMUSG00000103186	0	0	0	0	0	0	0	0	0	0	0	0	0	0	0	0	0	0	0	0	0	0	0	0	0	0
ENSMUSG00002074853	1	0	0	0	0.5	0	0	0	0	0	0	3	0	0	0	0	5	0	0	0	0	0	0	0	0	0
ENSMUSG00000105399	1	0	0	0	0.5	0	0	0	0	0	0	3	0	0	0	0	0	0	0	0	0	0	0	0	0	0
ENSMUSG00000103289	0	0	0	0	0	0	0	0	0	0	0	0	0	0	0	0	0	0	0	0	0	0	0	0	0	0
ENSMUSG00000103389	0	0	0	0	0	0	0	0	0	0	0	0	0	0	0	0	0	0	0	0	0	0	0	0	0	0
ENSMUSG00000039318	13	13	18	28.09	55.12	23	17	20	17	12	19	38	15	1	8	38	21.11	15	0	16	55	30	37.5	37	41.5	39
ENSMUSG00002075146	0	0	0	0	0	0	0	0.5	0	0	0	0	0.5	0	0	0	0	1	0	0	1	0	0	0	0	0
ENSMUSG00000105770	0	0	0	0	0	0	0	0.5	0	0	0	0	0.5	0	0	0	0	1	0	0	1	0	0	0	0	0
ENSMUSG00000103613	0	0	0	0	0	0	0	0	0	0	0	0	0	0	0	0	0	0	0	0	0	0	0	0	0	0
ENSMUSG00000063558	51	108.5	99	77.03	67	90	50	73	89	77	51	66.03	60	62	70	113	101.5	120	70	121	209.04	96	93	121.03	107.33	100
ENSMUSG00000026153	25	58	48.5	36	37	39.5	18	39	46.5	44	32.5	23	7	26	54.5	39	27	38	57	77	68.5	34	67.5	50	56	36
ENSMUSG00000102398	0	0	0	0	0	0	0	0	0	0	0	0	0	0	0	0	0	0	0	0	0	0	0	0	0	0
ENSMUSG00000097670	0	0	0	0	0	0	0	0	0	0	0	0	0	0	0	0	0	0	0	0	0	0	0	0	0	0
ENSMUSG00000026409	0	3.5	17	7	8	3	3	3	7	10	11	19	4	2	5.5	6.5	21	18	12	6	10.5	19	15	20	6	23
ENSMUSG00000015829	0	0	0	0	0.03	0	0	0	0	0.03	0	0	0	0	0	0	0	0.03	0	0	0	0	0	0.11	0	0
ENSMUSG00000103225	0.03	0	0	0	0	0.07	0	0	0.17	0	0.03	0	0	0.03	0	0	0	0	0.03	0	0	0	0.07	0	0.03	0
ENSMUSG00000046404	83	114	94	93.03	90	85	90	103	63.03	72.03	44	61	30	91	41	81.07	72	68.03	71	64.03	67	71.2	48	87	37.07	53
ENSMUSG00000104515	2	2	3	0	4	0	3	4	0	0	0	0	0	0	3	0	2	2	0	9	4	0	2	0	0	0
ENSMUSG00000073528	0	0	0	0	0	0	0	0	0	0	0	0	0	0	0	0	0	0	0	0	0	0	0	0	0	0
ENSMUSG00000103719	0	0	0	0	0	0	0	0	0	0	0	0	1	0	0	0	0	0.03	0	0	1.1	0	0	0	0	0
ENSMUSG00000088145	0	0	0	0	0	0	0	0	0	0	0	0	0	0	0	0	0	0	0	0	0	0	0	0	0	0
ENSMUSG00000104111	0	0	1	0	0	0	0	0	0	0	0	0	0	0	0	0	0	0	0	0	0	0	0	0	0	0
ENSMUSG00000042510	10	5	5	5	13	2	0	7	15	0	10	0	2	0	5	0	1	13	9	0	18	17	10	30	5	3
ENSMUSG00000100106	3	0	0	0	0	0	0	0	0	0	0	0	0	0	0	0	0	0	0	0	0	0	0	6	0	0
ENSMUSG00000090394	67.57	93.67	65	70.93	106.03	77	51.33	84.03	90	50.67	61	79.06	35.03	35	63.2	61.62	94.44	67.64	41	149.76	82.67	60	73.25	42.28	73	66
ENSMUSG00000064294	460.77	718.67	786.5	189.5	718.53	791.03	748	803.75	726.24	800.42	401	565.87	369.15	352	315.5	346.5	578.14	638.27	257	1542.03	871.91	1098.93	1273.53	342	1198.41	901.17
ENSMUSG00000026729	0	0	0	0	0	0	0	0	0	0	0	0	0	0	0	0	0	0	0	0	0	0	0	0	0	0
ENSMUSG00000089275	0.5	0.09	0.1	0	0	0.3	0	0.25	0.12	0	0	0	0.21	0	0	1.24	0.34	0	0	0.62	0	0	0.22	0.32	0.2	0
ENSMUSG00000026415	0	0	0	0	0	0	0	0	0	2	0	0	0	0	0	0	0	0	0	0	0	0	0	0	0	0
ENSMUSG00000026618	146	138	195	133	149	154.03	66	152	113.03	159	128	161	81	77	116	129.54	144	206	127	185	182	152	208	152	184	134
ENSMUSG00000104368	0	0	0	0	0	0	0	0	0	0	0	0	0	0	0	0	0	0	0	0	0	0	0	0	0	0
ENSMUSG00000065581	0	0	0	0	0	0	0	0	0	0	0	0	0	0	0	0	0	0	0	0	0	0	0	0	0	0
ENSMUSG00000065562	0	0	0	0	0	0	0	0	0	0	0	0	0	0	0	0	0	0	0	0	0	0	0	0	0	0
ENSMUSG00000102526	0	0	0	0	0	0	0	1	2.87	0	0	1	0	0	0	0	2	0.07	0	0	0	0	1	2.03	0	0
ENSMUSG00000026417	3155.39	4692.83	4049.82	3121.3	4522.44	4081.79	3321.86	4663.04	3211.24	3332.38	2438.32	3326.6	1595.32	1972.28	2468.38	3719.22	3146.07	3558.52	1563.02	6275.13	4857.97	5734.97	4412.15	2191.98	4899.18	4014.85
ENSMUSG00000026725	0	0	0	0	0	0	0	0	0	0	0	0	0	0	0	0	0	0	0	0	0	0	0	0	0	0
ENSMUSG00000038242	0.03	0	7	0	0	0	0	0	0	0	0	0	0	0	0.03	0.5	0	0	0	0	0	0	0	0	0	0
ENSMUSG00000089822	0	0	0	0	0	0	0	0	0	0	0	0	0	0	0	0	0	0	1	0	0	0	0	0	0	0
ENSMUSG00000026617	130.08	172	194	86	151	172	125.03	156	82	95	112	185.08	37	67	119	164	166	117	88.03	172.03	189	149	124	108	115	160.07
ENSMUSG00000058267	146.13	228.67	162.32	96.13	149.63	130.37	98.67	171.7	126.67	151.87	124.13	125.13	63.13	154.57	137.03	160.77	146.07	153.34	90.09	127.67	219.17	163.74	175.57	176.04	169.87	117.64
ENSMUSG00000097261	2.03	5.07	0.03	0	3.03	1	0.03	0.07	0.03	0.03	0.07	0.03	0	0.03	0.03	2.03	0	1.07	0	0	0.03	7.07	0.03	0	0.03	0
ENSMUSG00000014226	78	96	128	68	139.92	148.5	110.67	80	57.5	93.5	87	113	72.5	67	74	130.33	105	143	51	88.08	80.5	84.58	88	167	134	83.25
ENSMUSG00000103006	0	0	0	0	3	5	0	0	4	3	0	0	0	0	0	0	8	0	2	2	0	4	0	0	4	1
ENSMUSG00000079554	0	0	0	0	0	0	0	0	0	0	0	0	0	0	0	0	0	0	0	0	0	0	0	0	0	0
ENSMUSG00000103839	10.07	6.11	1.03	0	0	12.58	3.57	11.08	1.11	2.12	1.19	3	0	3	8	6	0.05	12.29	0.03	0.36	6	7.08	11.07	15.1	11.03	7
ENSMUSG00000016529	0	0	0	0	0	0	0	0	1	0	0	0	0	0	0	0	0	0	0	0	0	0	0	1	0	0
ENSMUSG00000026147	0	0	0	0	0	0	0	0	0	0	0	0	0	0	0	0	0	0	0	0	0	0	0	0	0	0
ENSMUSG00000016528	150	321	170	169	217	307	126	299	233	194	160	143	109	235	224	357	228	185	147	259	232	184.5	234	332	219	229.5
ENSMUSG00000088705	0	0	0	0	0	0	0	0	0	0	0	0	0	0	0	0	0	0	0	0	0	0	0	0	0	0
ENSMUSG00000102856	10	10	5	0	0	17	0	5	13	6	6	8	2	9	0	4	2	13	3	0	2	8	9	17	14	3
ENSMUSG00002075689	0	0	0	0	0	0	0	0	0	0	0	0	0	0	0	0	0	0	0	0	0	0	0	0	0	0
ENSMUSG00000051223	231.75	304.83	218.33	138.5	360	357.58	209.58	299	308.58	257.5	293.17	241	115.17	224.5	239.17	269.58	336.67	311.17	174.75	362	348.67	296	315	388.2	364.67	300
ENSMUSG00000016526	1	3	0	2	0	2	2	0	0	13	3	0	0	0	0	0	0	0	0	16	28	6	3	37	13	21
ENSMUSG00000026615	677	890.07	609	539.67	715	806.03	556	793	659.25	752	507	691	404	391.5	459.37	629.4	697.33	796.16	291	939.37	998.33	741.12	863	1096	805.17	735
ENSMUSG00000051295	0	0	0.03	0	0.03	0.07	0.07	0	0.04	0.09	0.03	0	0.03	0	0	0.13	0.1	0.12	0	0	0	0	0	0.1	0.07	0
ENSMUSG00000118510	0	0	0	0	0	0	0	0	0	0	0	0	0	0	0	0	0	0	0	0	0	0	0	0	0	0
ENSMUSG00000026614	19	59	41	39	60	78	48	31	63	46	20	23	71	11	23	54	39	31	13	38	81	117	75	23	103	67
ENSMUSG00000103799	0	0	0	0	0	0	0	0	0	0	0	0	0	0	0	0	0	0	0	0	0	0	0	0	0	0
ENSMUSG00000102546	2.5	1.31	6.48	3.16	4.12	6.91	4.44	7.88	4.66	4.64	7.44	4.28	2.33	0.16	13.3	2.48	18.23	8.79	1.19	9.28	5.88	3.51	3.04	4.01	5.85	13.29
ENSMUSG00000039246	23	15	27	6	14	26	14	15	23	27.5	41	16	0	26	28	27	26	33	34	46	53	41	31	49	52	19
ENSMUSG00000103056	0	0	0	0	0	0	0	0	0	0	0	0	0	0	0	0	0	0	0	0	0	0	0	0	0	0
ENSMUSG00002076007	0	0	0	0	0	0	0	0	0	0	0	0	0	0	0	0	0	0	0	0	0	0	0	0	0	0
ENSMUSG00000103449	0	0	0	0	0	0	0	0	0	0	0	0	0	0	0	0	0	0	0	0	0	0	0	0	0	0
ENSMUSG00000102790	0	0	0	0	0	0	0	0	0	0	0	0	0	0	0	0	0	0	0	0	0	0	0	0	0	0
ENSMUSG00000102217	0	0	0	0	0	0	0	0	0	0	0	0	0	0	0	0	0	0	0	0	0	0	0	0	0	0
ENSMUSG00000103690	0	0	0	0	1	0	0	0	0	0	0	0	0	0	0	0	0	0	0	0	0	0	0	0	0	0
ENSMUSG00000048000	77	191.83	195	105.5	112.33	207.5	106.58	159	92	106.58	132.08	188.66	88	77.08	101.5	166.5	118.04	164.03	138	196.33	209.25	190.53	122.28	201.05	203.75	141
ENSMUSG00000119117	0	0	0	0	0	0	0	0	0	0	1.2	0	0	0	0	0	0	0.2	0	0	0	0	0	0	0	0.2
ENSMUSG00000079436	0	0	0	0	0	0	0	0	0	0	0	0	0	0	0	0	0	0	0	0	0	0	0	0	0	0
ENSMUSG00002076368	0	0	0	0	0	0	0	0	0	0	0	0	0	0	0	0	0	0	0	0	0	0	0	0	0	0
ENSMUSG00000026141	0.03	0	0	0.07	0.5	0.03	0	0.03	0	0	1	0	0.06	0	0	0.03	0	1.03	0	0.03	0	0	0.03	0.5	1.03	0.03
ENSMUSG00000026258	0	0	0	0	0	0	0	0	0	0	0	0	0	0	0	0	0	0	0	0	0	0	0	0	0	0
ENSMUSG00000077463	0	0	0	0	0	0	0	0	0	0	0	0	0	0	0	0	0	0	0	0	0	0	0	0	0	0
ENSMUSG00000099997	15	22.5	14	2.5	15.5	7	11	17.5	1	4.5	13.5	1	3.5	5	4	7	5	4.5	0	13.5	43.67	10	8.5	26	9.5	7
ENSMUSG00000100131	782.33	743.75	672.92	490.58	791.5	984.67	1110.25	970.98	899	1017.08	496.5	1052.08	532.25	510.67	497.83	789.17	774.17	1091.92	322.25	1706.67	1310.17	1293.83	1083	710.67	998.5	732.92
ENSMUSG00000067736	200	205	197	138.75	202.75	248.5	236.25	207.25	187.5	212.25	144.5	184.25	115.25	116	132.25	207	184.25	241.25	111.25	449.25	289.5	347.75	285.5	185.5	252.5	233.5
ENSMUSG00000026034	90	98	77	60	63	104	65	113	82	82	84	96.33	73	53	87	133	77	195	41.33	170	117	130	126.5	111	101	132
ENSMUSG00000101939	7413.42	13813.33	8530.5	7526.75	11221.42	10511.17	7601	9484.67	7282.75	8708.92	7387	7695.92	4182.75	6695.08	7520.42	9252.08	9390.58	8597.83	6493	9987.67	10365.58	9897.58	9899.75	7314.25	10992.5	10031.83
ENSMUSG00000101111	22681.83	29463.25	21762.58	18912.83	27709.33	27017.92	19705.54	26125.58	20640.33	24096.67	20577.5	20272.67	13935.58	17850.25	21447.92	28717.75	22411.42	24101.25	18123.33	32186.25	30369.5	26282.17	26171.62	18399.5	28128.58	28267.79
ENSMUSG00000026721	107	70	68	62.04	63	113.5	84	94	81	106.5	59	88	19	23	67	94	64	66.03	43	132	55	94	75	101	109	71
ENSMUSG00000100862	14631.67	19960.08	13755.58	11168.5	17924.33	17513.58	12640.58	16074.08	13167.67	14345.67	14229.75	13220.58	8681.75	11728.42	13925.42	17929.58	13578.08	16452.92	11031.33	19931.92	19601.42	16664.53	16624.37	12196.83	17276.75	17729.75
ENSMUSG00000102070	18462.03	26125.84	17682.12	14678.54	23982.02	23535.69	16567.29	21380.86	17033.12	20078.11	16220.12	17509.79	11177.39	13865.1	18510.12	26382.6	19610.78	20935.86	14526.12	27653.26	27023.59	21496.6	19928.02	15290.2	23005.27	21426.61
ENSMUSG00000101249	20756.52	26608.39	18541.32	15654.89	26189.31	25775.89	18962.86	23773.01	18444.03	20945.29	17436.73	20044.74	12040.59	14394.61	19056.94	27257.72	20660.18	24447.13	13909.85	30857.56	29288.81	24788.85	21514.01	16785.64	23003.85	21379.12
ENSMUSG00000039239	0.03	12.23	2.3	1.13	0	7	0.5	0	0	1.28	0	7	4.03	5	0.03	9	0.09	2.04	0	1	0	6.03	7.53	11.25	2.1	4
ENSMUSG00000089045	0	0	0	0	0	0	0	0	0	0	0	0	0	0	0	0	0	0	0	0	0	0	0	0	0	0
ENSMUSG00000100393	0	0	0	0	0	0	0	0	0	0	0	0	0	0	0	0	0	0	0	0	0	0	0	0	0	0
ENSMUSG00000102619	0	0	0	0	0	0	0	0	0	0	0	0	0	4	0	0	0	0	0	0	0	0	0	0	0	0
ENSMUSG00000001305	45	89	49	39	58.5	40	50	27	34.5	55	50.5	41	12	34	37	50	56	64	22	50	43	53	44	59	47	44
ENSMUSG00000097784	0	0	0	0	0	0	0	0	1.03	5	0	0	0	0	0	0	0	0	0	19	0	0	0	0	0	0
ENSMUSG00000104302	0	0	0	0	0	0	0	0	0	0	0	0	0	0	0	0	0	0	0	0	0	0	0	0	0	0
ENSMUSG00000103503	0	0	0	0	0	0	0	0	0	0	0	0	0	0	0	0	0	0	0	0	0	0	0	0	0	0
ENSMUSG00000089204	0	0	0	0	0	0	0	0	0	0	0	0	0	0	0	0	0	0	0	0	0	0	0	0	0	0
ENSMUSG00000097935	0.9	0.65	0.21	0.72	0.88	0.67	0.59	0.66	0.3	0.4	0.36	0.27	0.75	0	0.32	0.74	0.57	1.1	0.43	0.56	0.59	0.41	0.6	0.43	0.76	0.39
ENSMUSG00000103522	3	3	0.03	0	0	1	0	1	0	0	0.03	7.03	5	3	0	3.62	1.2	11	5.83	13	6	6	3	2	6	4.5
ENSMUSG00000104312	0	0	0	0	0	0.03	0	0	0	0	0	0	0	0	0	0	0	0	0	0.03	0.03	0.08	0	0.03	0.03	0
ENSMUSG00000103693	16.76	8.12	25.07	15	28.43	54.17	23.53	51.16	36.83	12	23.36	58.25	26.32	16.5	37.07	47.92	7.06	42.07	0.21	50.64	43.89	42.54	47.41	50.3	40.94	23.9
ENSMUSG00000104026	0	0	2	0	5	1	0	8	14	1	5	8	0	0	0	5	0	11	0	3	1	2	6	2	0	0
ENSMUSG00000039224	0	0	0	0	0	0	0.5	0	0	0	0	0	0	0	0	0	0	0	0	0	0	0	0	0	0	0
ENSMUSG00000118401	0	0	0	0	0	0	0	0	0	0	0	0	0	0	0	0	0	0	0	0	0	0	0	0	0	0
ENSMUSG00000104424	0	0	0	0	0	0	0	0	0	0	0	0	0	0	0	0	0	0	0	0	0	0	0	0	0	0
ENSMUSG00000104020	6	2	13	2	4	20	14	33.2	21	12	11	33.77	13	5	14	20	12	42.06	2	37.2	35	30.2	25.4	20	22	8.2
ENSMUSG00000103391	6	0	0	0	3	2	4	1	0	2	5	1	0	0	5	0	0	0	0	3	4	4	4	3	0	0
ENSMUSG00000103432	32	28.03	45	13	36	63	26	67	47	48	10	35	19	13	41	45	22.03	51.03	0	79	74	23	59	39.03	50	26
ENSMUSG00000077759	0	0	0	0	0	0	0	0	0	0	0	0	0	0	0	0	0	0	0	0	0	0	0	0	0	0
ENSMUSG00000102172	0	0	0	0	0	0	0	1	2	0	0	0.5	0	0	0	0.2	0	0.09	0	0.5	0	10	0	0	0.5	0
ENSMUSG00000103200	0	0	0	0	0	10	1	0	0	0	0	3	0	0	0	0	0	7	0	0	1	9	0	3	0	0
ENSMUSG00000103632	0	1	0	1	0	0	0	7	4	0	0	8	0	12	0	1	0	3	1	2	2	6	5	0	0	1
ENSMUSG00000104053	0	1	1	0.03	0	0.03	1	1.07	0.23	1.03	0	0.07	0.03	0	0.07	0	1.03	0	0.03	1.37	2.03	0	0.03	4	1.03	0.03
ENSMUSG00000102852	0	0	0	0	0	0	0	0	8	0	6	0	0	0	0	0	0	0	0	0	0	0	0	0	0	0
ENSMUSG00000103631	0	0	0	0	0	0	0	0	0	0	0	0	0	0	0	0	0	0	0	0.03	0	0	0	0	0	0
ENSMUSG00000077648	0	0	0	0	0	0.5	0.5	0	0	0	0	0.25	0	0	0	0	0	0	0	0.25	0	0	0	0	0	0
ENSMUSG00000057499	3.73	6.37	3.57	2.53	3.02	2.32	1.07	3.93	3.01	3.44	2.27	3.07	1	2.2	2.96	2.13	2.96	6.32	1.2	2.55	4.56	1.2	2.99	3.43	3.17	1.67
ENSMUSG00000026259	206	130	155	94	197	180	80	166	143	120	151	102	80	54	171	153	77	142	64	303	233	81	150	123	173	150
ENSMUSG00000026035	42	30	15	24.5	21	9.5	40	22.14	45	22	27	22	22.67	20	24	26	15	27	19	57	22	39	12	22.33	22	10
ENSMUSG00000026611	0	0	2	0	0	0	0	0	0	0	1	0	0	0	0	1	0	0	0	0	0	0	0	0	0	0
ENSMUSG00000089831	1	0	0	0	0	0	0	0	0	0	0	0	0	0	0	0	0	0	0	0	0	0	0	0	0	0
ENSMUSG00000106839	0	0	0	0	0	0	0	0	0	0	0	0	0	0	0	0	0	0	0	0	0	0	0	0	0.17	0
ENSMUSG00000107163	0.22	0.48	0	0	0.03	0.26	0.06	0.03	0.03	1.12	0.03	0.07	0.03	0.03	0	0.03	0	0.38	0	0.23	0.46	0.03	0	2.66	0	10.27
ENSMUSG00000079434	0	0	7	1	9	14	4	0	0	3	11	2	0	0	3	0	4	6	7	20	1	2	15	10	13	8
ENSMUSG00000089947	0	0	0	0	0	0	0	0	0	0	0	0	0	0	0	0	0	0	0	0	0	0	0	0	0	0
ENSMUSG00000091123	0	0	0	0	0	0	0	0	0	0	0	0	0	0	0	0	0	0	0	0	0	0	0	0	0	0
ENSMUSG00000089730	0	0	0	0	0	0	0	0	0	0	0	0	0	0	0	0	0	0	0	0	0	0	0	0	0	0
ENSMUSG00000073725	239.69	372.25	236.68	255.55	309.07	264.31	156.7	270.19	166.89	170.01	172.1	206.56	81.34	139.21	220.96	187.19	218.28	273.69	169.35	348.29	290.01	239.7	250.55	185.53	250.14	267.48
ENSMUSG00000040423	104	72	92	67	90	89	86	113	60	52	77	58	54	64	73	113	83	124	76	93.1	67	78	44	80	78	80
ENSMUSG00000103343	0.3	0.3	0.27	0.26	0.27	0.37	0.13	3.2	0.1	0.17	0.03	0.27	0.07	0.1	0.07	0.47	0.1	4.1	0.13	0.17	0.31	0.28	0.34	0.23	4.1	0.2
ENSMUSG00000103846	9	0	0	0	0	0	0	0	10	1	0	0	0	3	0	0	0	5	0	2	0	0	4	0	0	0
ENSMUSG00000103739	7	0	4	6	0	0	0	0	0	2	0	0	0	0	0	0	0	0	0	0	5	0	6	0	3	0
ENSMUSG00000100808	0	0	0	0	0	0	0	0	0	0	0	0	0	0	0	0	0	0	0	0	0	0	0	0	0	0
ENSMUSG00000100483	0	0	0	0	0	0	0	0	0	0	0	0	0	0	0	0	0	0	0	0	0	0	0	0	0	0
ENSMUSG00000100450	0.03	0	0	0	0.1	2.21	0	2	0	0	1	2	0	0	0	1.23	0.03	0.03	0	0	0.03	1.7	0	0.14	0.07	0.03
ENSMUSG00000099392	0	0	0	0	0	0	0	0	0	0	0	0	0	0	0	0	0	0	0	0	0	0	0	0	0	0
ENSMUSG00000026036	18	36	29	27	21	41	16	38	31	46	17.03	23	12	13	26	26	25	29	7	28.03	45.4	35	23	22	42	43
ENSMUSG00000026715	5307.03	7429	5564.03	4612.75	6867.58	7016.75	4771.25	7164.33	5195.5	5250.5	5242	5143.75	3290	3971.5	5108.5	6679	5758	6559.83	4127.5	8914	8835.5	7582.32	6880.5	6473.03	8751.5	6642.05
ENSMUSG00000103222	37.55	12	26	0.03	15.52	38.03	18	51.5	19.1	39.5	42.03	24.11	1.25	16	8.03	20.07	20	34.54	0	68	91	71.32	82.53	52.5	59	36
ENSMUSG00000103680	0	2.3	0.46	0	0	1.91	0	3	0	3.12	0.86	0.2	1	0.06	0	2.83	0.1	1	0	4.11	0.1	0	39.58	0.03	0.53	0
ENSMUSG00000043467	7.08	10.17	2.07	15.03	12.22	72.17	24	21.07	12.2	12.78	12.1	16.07	40.1	6.03	1.23	7.13	25.07	20.17	16.03	24.13	20.23	23.1	17.5	8.03	46.1	7.1
ENSMUSG00000104016	0.31	0.14	0	0.03	0	0	0	0	0	0.3	0.03	0.34	0.15	0.03	0	1.18	0.13	0	0	0.32	0	0	1	0.03	0.25	0
ENSMUSG00000026037	7	0	15	10	37	23	0	13	21	13	0	11	17	19	10	32	14	19	18	13	10	16	5	11	33	20
ENSMUSG00000119442	0	0	0.03	0.03	0.03	0	0.07	0	0.07	0.07	0	0.07	0	0	0.07	0	0	0.03	0	0.63	0.07	0	0.03	0.1	0.07	0.07
ENSMUSG00000039210	32.03	37.5	53	38.69	30	61	22	61	48.82	45	33	14.5	33	33	31	41	50.03	48.1	32	66.5	66.53	42	23	85.23	79.14	28.55
ENSMUSG00000104394	39.78	26.07	27.54	19.98	32.31	18	21.52	18.34	33.84	10.19	26.35	30.67	22.85	23.77	12.86	35.49	21.61	19.63	12.05	40.71	10.17	31.75	32.58	16.76	29.84	40.89
ENSMUSG00000085054	0	0	0	0	0	0	1	0	0	3	2	0	0	0	0	0	0	0	0	0.03	0	0.03	0	6	0	0
ENSMUSG00000104245	0	0	0	0.03	0	0	0	0	0	0	0	0	0	0	0.07	0.03	0	0.03	0	0.03	0.07	0.1	0	0.03	0	0
ENSMUSG00000103923	0	0.03	2.03	0.03	0.03	0	0.03	0	0.03	0	0.03	0.03	0	0	0	0	0.17	0.03	0	0.1	2.03	0.07	0.03	0	5.07	0.14
ENSMUSG00000026427	77.5	89	89	88	95.83	88.5	62	127	64	75	143.03	75	65	30	71	94.03	64	82	57	125	177	95.07	124	147	142	108
ENSMUSG00000026610	12	1	5	6	0	8	5	7	6	2	7	0	2	2	7	7	0	3	13	0	0	4	3	8	0	3
ENSMUSG00000103961	0	0.07	0	0	0.17	0	0	0	0	0	0	0	0	0	0	0	0	0.08	0	0.03	0.03	0	0.37	0	0	0.07
ENSMUSG00000103401	0	0	0	0	0	0	0	0	0	0	0	0	0	0	0	0	0	0	0	0	0	0	0	0	0	0
ENSMUSG00000118492	0	0	0	0	0	0	0	0	0	0	0	0	0	0	0	0	0	0	0	0	0	0	0	0	0	0
ENSMUSG00000103577	0	0	0	0	0	0	0	0	0	0	0	0	0	0	0	0	0	0	0	0	0	0	0	0	0	0
ENSMUSG00000103732	0	0	0	0	0	0	0	0	2	0	0	4	0	0	0	0	0	0	0	0	0	0	0	0	0	0
ENSMUSG00000104482	0	0	0	0	0	0	0	0	0	0	0	0	0	0	0	0	0	0	0	0	0	0	0	0	0	0
ENSMUSG00000038174	153.71	168.82	117.23	184.03	159.55	191.33	169	168	154.1	195.04	88.37	237.45	56.78	114.45	75.29	159.25	260.67	256.43	113.7	206.05	155.86	121	179.65	121.81	202.52	96.23
ENSMUSG00000033569	1.2	0.03	1.28	0	0.07	0.14	0.07	0.78	0.43	0	0	0.1	1.07	0.35	0	2	0	0.03	0	0.4	1.03	0.6	2.07	0.07	0.43	0.03
ENSMUSG00000026032	432	612	433.33	289.5	395.83	489	303.5	373.67	318.5	364.17	304.17	412.67	253.33	267	474.92	523.17	378	483	331	427	445.58	363	377.5	279.17	443.75	335.83
ENSMUSG00000100202	0	0	0	0	0	0	0	0	0	0	0	0	0	0	0	0	0	0	0	0	0	0	0	0	0	0
ENSMUSG00000099490	0	0	0	0	0	0	0	0	0	0	0	0	0	0	0	0	0	0	0	0	0	0	0	0	0	0
ENSMUSG00000026430	13	9	20	14	8	17	20	11	8	6	5	17	0	15	2	4	21	10	7	25	8	4	16	24	5	5
ENSMUSG00000059647	1.33	0.14	2.39	1.17	0.79	4.61	0.31	1.98	2.78	1.99	3.45	4.14	0.54	0	1.1	1.95	1.5	4.11	0.65	0.89	1.37	3.42	0.33	3.09	1.83	2.06
ENSMUSG00000080849	0	0	0	0	0	0	0	0	0	0	0	0	0	0	0	0	0	0	0	0	0	0	0	0	0	0
ENSMUSG00000104257	0.24	3.07	0.07	0.03	0	0.23	1.24	0.07	0.07	0.17	0.3	0.14	0.13	0	0.13	0.03	0.07	0.07	0	0.23	0.32	0.1	0.1	0.22	0.13	0.03
ENSMUSG00000101729	0	0	0	0	0	0	0	0	0	0	0	0	0	0	0	0	0	0	0	0	0	0	0	0	0	0
ENSMUSG00000119153	0	0	0	0	0	0.03	0	0	0	0	0	0	0	0	0	0	0	0	0	0.03	0	0	0	0	0	0
ENSMUSG00000102296	0	0	0	0	0	0	0	0	0	0	0	0	0	0	0	0	0	0	0	0.5	0	0	0	0	0	0
ENSMUSG00000103209	0	0	0	0	0	0	0	0	0	0	0	1	0	0	0	0	0	0	0	0	0	0	0	0.5	0	0
ENSMUSG00000104027	0.03	0.15	0	8.92	0	1.29	0	1	0.07	1.07	0	0.67	0	0.17	0.03	1.03	0	0	0	0	0.07	1.24	0.23	0.33	0.74	0.07
ENSMUSG00000102407	0	0	0	0	0	0	0	0	0	0	0	0	0	0	0	0	0	0	0	0	0	0	0	0	0	0
ENSMUSG00000103214	0	0	0	0	0	0	0	0	0	0	0	1	0	0	0	0	0	0	0	0	0	0	0	0	0	0
ENSMUSG00000104100	0	0.06	0.13	0.1	0.07	0.1	0.13	0.24	0.18	0.07	0.12	0.24	0.37	0.03	0.17	0.03	0.12	0.69	0.07	0.23	0.3	0.13	0.14	0.34	0.37	0.1
ENSMUSG00000084740	0	0	0	0	0	0.03	0.03	0	0	0	0	0	0	0.03	0	0	0	0	0	0	0	0.03	0	0	0	0
ENSMUSG00000103889	0	0	0	0	0	0	0	0	0.06	0	0	0	0	0	0	0	0	0.03	0	0	0	0	0	0	0	0
ENSMUSG00000101301	0	0	0	0	0	0	0	0	0	0	0	0	0	0	0	0	0	0	0	0	0	0	0	0	0	0
ENSMUSG00000104221	0	0	0	0	0	0	0	0	0	0	0	0	0	0	0	0	0	0	0	0	0	0	0	0	0	0
ENSMUSG00000102250	0	0	0	0	0	0	0	0	0	0	0	0	0	0	0	0	0	0.1	0	0	0	0	0	0	0	0
ENSMUSG00000102317	0.1	0.03	0.16	0	0.1	0.07	0.11	0	0.07	0	0.1	0.22	0.03	0.08	0.07	0.03	0.03	0.7	0.03	0.03	0.07	0.09	1.1	0.53	0.07	0.1
ENSMUSG00000103563	0	0	0.12	0	0	0.06	0	0	0.17	0	0.08	0.05	0	0	0.03	0	0	0.07	0	1.58	0	0	0	0	0	1.06
ENSMUSG00000102465	0	0	0	0	0	0	0	0	0	0	0	0	0	0	0	0	0	0	0	0	1	0	0	0	0	0
ENSMUSG00000102659	0	0	0	0	0	0	0	0	0	0	0	0	0	0	0	0	1	0	0	0	0	0.03	0	0	1	0
ENSMUSG00000103924	0	0	0	0	0	0	0	0	0	0	0	0	0	0	0	0	0	0	0	0	0	0	0	0	0	0
ENSMUSG00000104132	0	0	0	0	0	0	0	0	0	0	0	0	0	0	0	0	0	0	0	0	0	0	0	0	0	0
ENSMUSG00000102747	0.33	0.03	1	0	0.25	0	0	0	0	0	0.03	0	0	0	0	0	0.03	0	0	0.03	0	0	0	0.5	0	0
ENSMUSG00000102386	0.03	0.07	0	0	0	0.03	0	0.5	9.03	0	0	0.14	0	0.03	0	0.1	0.03	0.03	0	0.03	0.03	0	0	0	0	0
ENSMUSG00000103004	0	0	0	0	0	0	0	0	0	0	0	0	0	0	0	0	0	0	0	0	0	0	0	0	0	0
ENSMUSG00000104516	0	0	0	0	0	0	0	0	0	0	0	0	0	0	0	0	0	0	0	0	0	0	0	0	0	0
ENSMUSG00000101618	0	0	0	0	0	0	0	0	0	0	0	0	0	0	0	0	0	0	0	0	0	0	0	0	0	0
ENSMUSG00000099458	0	0	0	0	0	0	0	0	0	0	0	0	0	0	0	0	0	0	0	0	0	0	0	0	0	0
ENSMUSG00000088111	0	0	0	0	0	0	0	0	0	0	0	0	0	0	0	0	0	0	0	0	0	0	0	0	0	0
ENSMUSG00000073722	0	0	0	0	0	0	0	0	0	0	0	0	0	0	0	0	0	0	0	0	0	0	0	0	0	0
ENSMUSG00000119695	0	0	0	0	0	0	0	0	0	0.03	0	0	0	0	0	0	0	0	0	0	0	0	0	0.03	0.07	0
ENSMUSG00000100310	0	0	0	0	0	0	0	0	0	0	0	0	0	0	0	0	0	0	0	0	0	0	0	0	0	0
ENSMUSG00000101033	0	0	0	0	0	0	0	1	0	0	0	0	0	0	0	0	0	0	0	0	0	0	0	0	1	0
ENSMUSG00000101372	0	0	0	0	0	0	0	0	0	0	0	0	0	0	0	0	0	0	0	0	0.5	0	0	0	0	0
ENSMUSG00000103241	0	0	0	0	0	0	0	0	0.03	0	0	0	0	0	0	0.03	0	0	0	0	0	0	0	0	0.03	0
ENSMUSG00000086240	0	1	5	7.5	1.5	3	1.5	4	2.5	6	4	3	0	0	0	0.5	0.5	4	1.5	1.5	4.5	0.5	4	4.5	3.5	3.5
ENSMUSG00000048411	0	0	0	0	0	0	0	0	0	0	0	0	0	0	0	0	0	0	0	0	0	0	0	0	0	0
ENSMUSG00000081557	0	0	0	0	0.5	1	0	0	0	0	1	0	0	0	0	0	0	0	0	0.33	0	0	0	0	0.33	0
ENSMUSG00000058590	0	0	0	0	0	0	0	0	0	0	0	0	0	0	0	0	0	0	0	0	0	0	0	0	0	0
ENSMUSG00000101235	0	0	0	0	0	0	0	0	0	0	0	0	0	0	0	0	0	0	0	0	0	0	0	0	0	0
ENSMUSG00002075209	0	0	0	0	0	0	0	0	0	0	0	0	0	0	0	0	0	0	0	0	0	0	0	0	0	0
ENSMUSG00000026609	0	0	0	0	0	0	0	0	0	0	0	0	0	0	0	0	0	0	0	0	0	0	0	0	0	1
ENSMUSG00002076857	0	0	0	0	0	0	0	0	0	0	0	0	0	0	0	0	0	0	0	0	0	0	0	0	0	0
ENSMUSG00002074912	0	0	0.03	0	0	0	0	0	0	0	0	0.03	0	0	0	0	0	0	0	0	0	0.03	0	0	0	0
ENSMUSG00000047528	0	0	0	0	0	0	0	0	2	0	0	7	0	0	0	2	6	6	0	19	0	6	0	0	3	0
ENSMUSG00000099257	0	0	0	0	0	0	0	0	0	0	0	0	0	0	0	0	0	0	0	0	0	0	0	0	0	0
ENSMUSG00000099492	46.5	45.42	47.92	27.08	41.67	47.25	31.58	33.17	29	24.83	35.17	41.58	21.12	17.17	35.17	42.17	37.33	44.12	33.75	41.67	55.33	42.08	33.67	62.58	26.48	41.5
ENSMUSG00000118548	0	0	0	0	0	0	0	0	0	0	0	0	0	0	0	0	0	0	0	0	0	0	0	0	0	0
ENSMUSG00000101046	0	0	0	0	0	0	0	0	0	0	0	0	0	0	0	0	0	0	0	0	0	0	0	0	0	0
ENSMUSG00000101726	0	0	0.05	0.1	0	0	1	0	0.05	0	0	0	0.05	0	0	0.04	0	0.04	0	0	0.05	0	0	0	0.03	0.04
ENSMUSG00002075317	0	0	0	0	0	0	0	0	0	0	0	0	0	0	0	0	0	0	0	0	0	0	0	0	0	0
ENSMUSG00002075289	0	0	0	0	0	0.5	0	0	0	0	0	0	0	0	0	0	0	0	0	0	0	0	0	0	0	0
ENSMUSG00000077235	0	0	0	0	0	0	0	0	0	0	0	0	0	0	0	0	0	0	0	0	0	0	0	0	0	0
ENSMUSG00000084550	0	0	0	0	0	0	0	0	0	0	0	0	0	0	0	0	0	0	0	0	0	0	0	0	0	0
ENSMUSG00000042349	25.03	19	15	20	35	28	24	26.03	34	20	53	6	0	15	13	20	68	51	19	43	41	24	18	63	40	48
ENSMUSG00000102027	0	0	0	0	0	0	0	0	0	0	0	0	0	0	0	0	0	0	0	0	0	0	0	0	0	0
ENSMUSG00000102055	0	0	0	0	0	0	0	0	0	0	0	0	0	0	0	0	0	0	0	0	0	0	0	0	0	0
ENSMUSG00000026031	265.24	431.66	335.55	248.41	303.79	444.14	308.97	444.79	219.07	302.26	297.31	351.76	227.77	224.63	327.01	341.74	363.77	295.61	177.48	384.37	344.34	339.9	374.29	392.72	394.33	281.83
ENSMUSG00000100236	0	0	1	0	0	0.09	0	0	0	0	0	0	0.11	0	0	0	1	0	0	0.14	0	0	0	0	0	0
ENSMUSG00000026029	44	91.5	44	40.5	64.83	73.5	42.5	39.5	47	66.58	59	72	42	58.5	63	51	40	70	42	99.53	80.5	49	77	54.28	85	85
ENSMUSG00000102719	7.17	0.38	24	7	13	14.03	24.1	3.2	31.25	24.13	19	23.3	0.23	0	11	7.03	14.6	12.37	11	31.03	44.07	27.13	14.03	33	27.53	24.03
ENSMUSG00000099719	0	0	0	0	0	0	0	0	0	0	0	0	0	0	0	0	1	0	0	0	0	0	0	0	0	0
ENSMUSG00000064440	0	0	0	0	0	0	0	0	0	0	0	0	0	0	0	0	0	0	0	0	0	0	0	0	0	1.5
ENSMUSG00000080463	0	0	0	0.5	0	0	0	0	1	0	0	0	0	0	0	0	0	0	0	0	0	1.5	0	2	0	0.5
ENSMUSG00000064816	4.5	0	0	0	0	0	0	0	0	0	0	0	0	0	0	0.5	0	0.5	0	0	0	0	0	0	0	0
ENSMUSG00000084667	0	1.5	0	0	0	0	0	0	0	0	0	0	0	0	0	0	0	0	0	0	0	0	0	0	0	0.5
ENSMUSG00000077220	0	0	0	0	0	0	0	0	0	0	0	0	0	0	0	0	0	0	0	0	0	0	0	0	0	0
ENSMUSG00000065160	0	3	0	1	0	0.5	0	0	0	0	0	0	0	0	0	0	0	0	0	0	0	0	0	0	0	0
ENSMUSG00000065735	1.67	0	0	0	0	0	0	0	0	0	0	0	0	0	0	0	0	0	0	0	0	0	0	0	0	0
ENSMUSG00002075950	1.67	0	0	0	0	0	0	0	0	0	0	0	0	0	0	0	0	0	0	0	0	0	0	0	0	0
ENSMUSG00000064968	0	0	0	0	0	0	0	0.17	0	0	0	0	0	0	0	0	0	0	0	0.5	0	0	0	0	0	0
ENSMUSG00000065228	0	1.5	0	0	0	7	0	0	0	0	0	0	0	1	0	0	0	0	0	0.5	0	0	0	2	0	0
ENSMUSG00000101093	0	0	0	0	0	0	0	0	0	0	0	0	0	0	0	0	0	0	0	0	0	0	0	0	0	0
ENSMUSG00000026028	42	19	38	29	24	26	24	23	14	33	52	18	11	18	38	44	37	38	27	34.5	39	15.5	46	62	64	33
ENSMUSG00000070960	0	4	0	1	1.5	6.5	2.5	5.5	0	3	2	0	13	0.5	1	0	1	4.5	1	1.5	0	4.5	1	0	0	0
ENSMUSG00000088620	0	0	0	0	0	0	0	0	0	0	0	0	0	0	0	0	0	0	0	0	0	0	0	0	0	0
ENSMUSG00000082159	0	0	0	0	0	0	0	0	0	0	0	0	0	0	0	0	0	0	0	0	0	0	0	0	0	0
ENSMUSG00000026425	31	54	45	28	46.03	59.59	34.04	74.1	46.83	14	40	52.43	26	18	25	56.07	38.03	42.07	11.5	85	55.07	44	51.53	77	66.6	20.11
ENSMUSG00000102733	0	0	0	0	0	0.5	0	0	0	0	0	0	0	0	0	0	0	0	0	0	0	0	0	0	0	0.17
ENSMUSG00000104060	2.1	0	0.1	2	0.03	0.03	0.57	0	2.07	0.1	0.07	3.03	0	0	0	0.07	0.03	0.07	0	6.53	11.43	0.07	0.18	1.11	0.4	0.22
ENSMUSG00000101778	0	0	0	0	2	0	0	3	6	0	0	0	0	0	0	0	0	0	0	0	7	0	0	0	1	1
ENSMUSG00000099959	1	0	0	0	0	0	0	0	0	0	0	0	0	0	0	0	0	0	0	0	0	0	0	0	0	0
ENSMUSG00002076189	0.33	0	0	0	0	0	0	0.5	0	0	0	0	0.5	0	0.33	0	0.33	0	0	0	0.5	0.33	0.67	0.67	0.83	0.5
ENSMUSG00000026058	0	0.11	0.07	0	0.03	0	0.12	0.4	0	0	0	0	0	0	0	0.23	0.28	0	0.03	0.12	0.6	0.03	0.03	0.32	0.07	0
ENSMUSG00000064688	0	0	0	0	0	0	0	0	0	0	0	0	0	0	0	0	0	0	0	0	0	0	0	0	0	0
ENSMUSG00000103482	0.03	0	0	0	1	0	0.03	1.03	0	0.07	0.03	0.03	0	0	0	0.03	3	0	0	0	0	0	0.03	0	0.13	0.19
ENSMUSG00000104498	0	0.07	0.07	0	0.07	0.13	0.13	0	0.03	0.17	0.03	0.07	0	0.03	0.03	0.07	0.03	0.03	0	0.07	0.13	0.1	0.03	0.03	0.07	0.07
ENSMUSG00000104313	0	0	0	0	0	0	0	0	0	0	0	0	0	0	0	0	0	0	0	0	0	0	0	0	0	0
ENSMUSG00000102865	0	0	0	0	0	0	0	0	0	0	0	0	0	0	0	0	0	0	0	0	0	0	0	0	0	0
ENSMUSG00000055184	0	0	3	0	7	0	0	10	0	6	1	0	0	2	0	0	19	0	0	7	0	3	8	24	1	0
ENSMUSG00000102321	0	0	0	0	0	0.03	0	0	0	0	0	0	0	0.25	0	0.03	0	0	0	0	0.2	0	0	0	0	0
ENSMUSG00000091318	0	0	0	0	0	0	0	0	0	0	0	0	0	0	0	0	0	0	0	0	0	0	0	0	0.05	0
ENSMUSG00000089489	0	0	0	0	0	0	0	0	0	0	0	0	0	0	0	0	0	0	0	0	0	0	0	0	0	0
ENSMUSG00000104433	0	0	0	0	0	0	0	0	0	0	0	0	0	0	0	0	0	0	0	0	0	0	0	0	0	0
ENSMUSG00002076392	0	0	0	0	0	0	0	0	0	0	0	0	0	0	0	0	0	0	0	0	0	0	0	0	0	0
ENSMUSG00000026432	0	0	0	0	0	0	0	0	0	0	0	1	0	0	0	0	0	0	0	0	0	0	0.03	0.03	0	0
ENSMUSG00000102926	0	0	0	0	0	0.04	0	0	0	0	0	0	0	0	0	0	0	0.04	0	0.03	0.04	0.03	0.03	0	0	0
ENSMUSG00000095841	0	0	0	0	0	0	0	0	0	0	0	0	0	0	0	0	0	0	0	0	0	0	0	0	0	0
ENSMUSG00000100497	0	0	0	0	0	0	0	0	0	0	0	0	0	1	0	0	0	0	0	0	0	0	1	0	0	0
ENSMUSG00000102917	0	0	0	0	0.03	0	0.1	0.03	0.03	0	0	0	0	0	0	0	0	0.1	0.03	0.03	0	0	0	0	0	0.03
ENSMUSG00000100481	3	0	2	6	7.5	9.33	4.83	4.83	0.33	0.5	4	1.67	0	0	1.5	4.33	0	4	0	8.5	2.83	3	3.5	1	6.5	1.5
ENSMUSG00000100590	0	0	0	0	0	0	0	0	0	0	0	0	0	0	0	0	0	0	0	0	0	0	0	0	0	0
ENSMUSG00000088750	0	0	0	0	0	0	0	0	0	0	0	0	0	0	0	0	0	0	0	0	0	0	0	0	0	0
ENSMUSG00000104230	0	0	0	0	0	0	0	0	0	0	0	0	0	0	0	0	0	0	0	0	0	0	0	0	0	0
ENSMUSG00000101754	0	0	0	0	0	0	0	0	0	0	0	0	0	0	0	0	0	0	0	0	0	0	0	0	0	0
ENSMUSG00000065223	0	0	0	0	0	0	0	0	0	0	0	0	0	0	0	0	0	0	0	0	0	0	0	0	0.03	0
ENSMUSG00000103087	0	0	0	0	0	0	0	0	0	0	0	0	0	0	0	0	0	0	0	0	0	0	0	0	0	0
ENSMUSG00000100318	0	0	0	0	0.67	0	0	0	0	0	0	0	0	0	0	0	0	0	0	0	0	0	0	0	0	0
ENSMUSG00000101612	0	0	0	0	0	0.5	0	0	0	0	0	0	0	0	0	0	0	0	0	0	0	0	0	0	0	0
ENSMUSG00000065260	0	0	0	0	0	0	0	0	0	0	0	0	0	0	0	0	0	0	0	0	0	0	0	0	0	0
ENSMUSG00000026709	31	30	20	16	28	28	16.33	22	13	35	12	39	7	20	41	20	45	22	10	47	53	22.06	27	37	26	33
ENSMUSG00000102864	0.33	0	0	0	0	0	0	0	0.24	0	0	0.5	0.04	0	0	0.19	0	0.03	0	0	1	0	0	0	1	0
ENSMUSG00000026134	4.1	6.07	4.12	0.03	3.07	17	2	3.09	0.84	1.11	11	0.07	0	1	11.07	3.13	0.03	6.13	9.03	12.21	4.03	24.07	13.08	23.2	27.07	8.03
ENSMUSG00000101682	0	0	0	0	0.25	0	0	0	0	0	0	0	0	0	0	0	0.17	0.14	0	0	0	0	0	0	0	0.25
ENSMUSG00000004552	3	0	0	0	0	0	0	0	0	0	0	6	0	4	0	4	1	0	0	0	0	0	7	0	0	0
ENSMUSG00000026605	0.82	1	0.32	0.78	6.85	13.86	7.52	4.64	15.87	0.88	10.65	0.9	0.33	0.47	0.7	3.32	1.2	1.3	0.58	7.09	21.09	7.95	2.72	31.68	52.96	23.99
ENSMUSG00000103374	0	0	0	0	0	0	0	0	0	0	0	0	0	0	0	0	0	0	0	0	0	0	0	0	0	0
ENSMUSG00000026027	138	172	196	78	151.03	212	129	198.29	102	161	160	117	99	70	137	172.08	129.06	151.07	93	215	215.03	120.07	153	155	226.14	183
ENSMUSG00000052688	3	6	2.03	3	12.03	10	3	6	8	0	17	3	4	5	6	9	0.03	1	0	6.03	6.03	10	0	9	9	0
ENSMUSG00000072295	0	0.25	0	0	0	0	0	0	0	0	0	0	0	0	0	0	0	0	0	0	0	0	0	0	0	0
ENSMUSG00000047383	0	0	0	0	0	0	0	0	0	0	0	0	0	0	0	0	0	0	0	0	0	0	0	0	0	0
ENSMUSG00000099752	0	0	0	0	0	0	0	0	0	0	0	0	0	0	0	0	0	0	0	0	0	0	0	0	0	0
ENSMUSG00000077616	0	0	0	0	0	0	0	0	0	0	0	0	0	0	0	0	0	0	0	0	0	0	0	0	0	0
ENSMUSG00000026604	8	7	0	13	2	5	1	0	3	10	12	5	0	6	1	8	5	9	0	3	15	14	3	11	12	9
ENSMUSG00000042268	0.03	0	0	0.03	0	0	0	0	0	0	0	0	0	0	0	0	0	0	0	0	0	0	0	0	0	0
ENSMUSG00000102248	0	0	0	0	0	0	0	0	0	0	0	0	0	0	0	0	0	0	0	0	0	1	0	0	0	0
ENSMUSG00000097925	0	0	0	0	0	0	0	0	0	0	0	0	0	0	0	0	0	0	0	0	0	0	0	0	0.03	0
ENSMUSG00000104435	0	0	0	0	0	0	0	0	0	0	0	0	0	0	0	0	0	0	0	0	0	0	0	0	0	0
ENSMUSG00000026603	45	69	72	14	60	58	42	56	68	34	40	51	9	26	76	63	57	71	19	66	98	64	77	66	81	46
ENSMUSG00000103467	0	0	0	0	0	0	0	0	0	0	0	0	0	0	0	0	0	0	0	0	0	0	0	0	0	0
ENSMUSG00000042251	246	417.5	339	267.83	386	385.5	254	268	237	222	205.5	351	136.04	200.03	278	358.54	307.26	342.08	238.5	462	337	329	292.4	225	301	423
ENSMUSG00000013275	3	12	31	9	20	5	9	5	7	9	0	0	8	25	0	21	0	9	2	15	0	3	22	9	13	9
ENSMUSG00000010175	375.88	728.46	568.76	446.56	398.79	654.97	567.22	713.65	652.1	497.43	334.5	303.86	395.22	229	448.63	735.95	629.22	592.28	319.03	859.52	756.21	894.77	624.58	595.54	628.63	663.3
ENSMUSG00000099404	7	4	0	0	0	0	0	16	4	0	0	0	0	0	0	0	0	3	0	0	0	0	0	0	9	0
ENSMUSG00000103644	0	0	0	0	0	0	0	0	0	0	0	0	0	0	0	0	0	0	0	0	0	0	0	0	0	0
ENSMUSG00000103510	0	0	0.04	0.04	0	1.07	0.27	0.41	0.03	1.11	0.09	0	0	0.06	0	0.73	0.2	0	0	0.16	0	0.08	0	0.14	0.07	0.22
ENSMUSG00000093064	1.02	0	0	0	0	0	0	0	0	0	0	0	0	0	0	0	0	0.47	0	0.3	0	0.23	0	0	0	0
ENSMUSG00002075368	0.19	0	0	0	0	0	0	0	0	0	0	0	0	0	0	0	0	0.47	0	0.3	0	0.23	0	0	0	0
ENSMUSG00000103963	0	0	0	0	0	0	0	0	0	0	0	0	0	0	0	0	0	0	0	0	0	0	0	0	0	0
ENSMUSG00000026433	32	38	21	5	8	27	26	36	23	16	11	9	13	18	17	37	12	25	9	34	31	37	34	27	37	31
ENSMUSG00000100026	0	0.03	0.08	0	0	0.03	0	0	0	0	0	0	0	0	0	0	0	0	0	0	0	0	0	0	0	0
ENSMUSG00000026434	644.7	745.56	669.73	662.92	730.5	1112.64	781.67	635.57	584.67	631.06	521.17	635.33	400.83	477.33	523.67	802.5	736.07	722.83	303.5	923.5	960.24	719.74	912.17	939.87	871.17	576.68
ENSMUSG00000103569	0	0	0	0	3	0	0	5	0	3	0	7	0	0	0	0	0	0	0	0	0	0	0	3	0	1
ENSMUSG00000103975	0	0	0	0	0	0	0	0	0	0	0	0	0	0	0	0	0	0	0	0	0	0	0	0	0	0
ENSMUSG00000038079	13	8	13	0	12	15.04	13	8	15	0	34	8	9.03	1	18	17	2	9	11	13	26	13	14	14	28	23
ENSMUSG00000026700	0	0	0	0	0	0	0	0	0	0	0	0	0	0	0	0	0	0	0	0	0	0	0	0	0	0
ENSMUSG00000089872	13	11.07	4.07	6	16.03	6.07	16.07	23.07	33.03	10	16.5	13.03	7	10	2	15	17	16.07	0.03	16.1	55.03	6.03	14	23.04	24.1	36.03
ENSMUSG00000066755	0	0	1	0	0	0	0	0	0	0	1	0	0	0	0	0	0	0	0	0	0	0	0	0	0	0
ENSMUSG00002076072	0	0	0	0	0	0	0	0	0	0	0	0	0	0	0	0	0	0	0	0	0	0	0	0	0	0
ENSMUSG00000102860	0	0	0	0	0	0	0	0	0	0	0	0	0	0	0	0	0	0	0	0	0	0	0	0	0	0
ENSMUSG00000040323	0	0	0	0	0	0	0	0	0	0	0	0	0	0	0	0	2	0	0	0	0	0	0	0	0	0
ENSMUSG00000102399	0.53	0	0	0	0	0	0	0	0.5	0	0	0	0	0.5	1	0	0	0	0.14	0	1.5	0	0.5	0	0	0
ENSMUSG00000000817	0	5	0	0	0	0	0	5	0	0	4	0	0	0	0	0	0	3	0	0	0	0	0	0	0	0
ENSMUSG00000103625	0	0	0	0	0	0	0	0	0	0	0	0	0	0	0	0	4	0	0	0	0	0	3	0	0	0
ENSMUSG00000026634	91	102.5	76	44.53	136.5	112.56	44	89	82	67.03	108.1	71	65	50.04	89.04	107	96.07	104.5	60	148.5	98	77.31	82	126.12	135.32	120.57
ENSMUSG00000040297	42.13	71	39	58.03	47	74	46.07	74	56	55	36	34	53	31	26	39.03	39	79	66	102	51.06	36.03	75	72	69.17	39
ENSMUSG00000102254	0	0	0	0	1	0	0	0	0	0	0	0	0	0	0	0	0	0	0	0	0	0	0	0	0	0
ENSMUSG00000103158	0	0	0	0	0	0	0	0.25	0	0	0	0	0	0	0	0	0	0	0	0	0	0	0	0	0	0
ENSMUSG00000037568	0	0	0	0	0	0	0	0	0	0	1	0	0	0	0	0	0	0	0	0	0	0	0	0	0	0
ENSMUSG00000104487	0	0	0	0	0	0	0	0	0	0	0	0	0	0	0	0	0	0	0	0	0	0	0	0	0	0
ENSMUSG00000103723	0	0	0	0	0	0	0	0	0	0	0	0	0	0	0	0	0	0	0	0	0	0	0	0	0	0
ENSMUSG00000103964	0	0	0	0	0	0	0	0	0	0	0	0	0	0	0	0	0	0	0	3	0	0	0	0	0	0
ENSMUSG00000086277	0	0	0	0	0	0	0	0	0	0	0	0	0	0	0	0	0	0	0	0	0	0	0	0	0	0
ENSMUSG00000026698	72	62.07	49	20.9	64.2	24.25	32	50	25	42	56	23	25.25	38.2	42	49	47	43	36.68	54.7	44	42	28	67	67	28
ENSMUSG00000103393	0	0	0	0	0	0	0	0	0	0	0	0	0	0	0	0	0	0	0	0	0	0	0	0	0	0
ENSMUSG00000066595	3	8.08	4.09	6	2	14	0.03	20	0	0	1	1	0	7	8	15	5	1	0	7	7	8.03	11.04	9	7.38	4
ENSMUSG00000097845	0	0	0	0	0	0	0	0	0	0	0	0	0	0	0	0	0	0	0	0	0	0	0	0	0	0
ENSMUSG00000057072	0	0	0	0	0	1	0	0	0	0	0	0	0	0	0	0	1	0	0	0	0	0	0	0	1	0
ENSMUSG00000079550	22	33	30	23	18	35	23	11.5	13	24	14	15	13	29.5	29	30	25	28	16	30.5	26.5	19	21	19.5	23	17
ENSMUSG00000101586	0	0	0	0	0	0	0	0	0	0	0	0	0	0	0	0	0	0	0.06	0	0	0	0	0	0	0
ENSMUSG00000099563	0	0	0	0	0	0	0	0	0	0	0	0	0	0	0	0	0	0	0	0	0	0	0	0	0	0
ENSMUSG00000026632	32	42	36	7	48	34	43	15.33	40	32	28	51	44	22	57	32	36	63	15	39	26	59	34	42	47	28
ENSMUSG00000040265	5.5	2.08	0.03	0	9.5	11.03	0.03	1	2.03	9	3	1.22	0.5	0	5.11	1.25	0.53	12.53	0	3.03	25	0.07	0	11	1.83	0.07
ENSMUSG00000062510	0	0	0	0	0	0	0	0.5	0	0	0	0	0	0	0	0	0	0	0	0	4	0	3	4	0	0
ENSMUSG00000090260	0	0	0	0	0	0	0	0	0	0	2	0	0	2	0	0	0	0	0	0	0	0	0	0	0	0
ENSMUSG00000102994	0	0	0	0	0	0	0	0	0	0.03	0	0	0	0	0	0	0	0	0	0.07	0	0.03	0	0.03	0	0
ENSMUSG00000103576	0	0	0	0	0	0	0	0	0	0	0	0	0	0	0	0	0	0	0	0	0	0	0	0	0	0
ENSMUSG00000078190	4	0	1	1	2	2.03	2	5	4	3	7	13	0	0	5	20	0	10	0	1	1.03	0	2.33	25	0	0
ENSMUSG00000070126	0	0	0	0	0	0	0	0	0	0	0	0	0	0	0	0	0	0	0	0	0	0	0	0	0	0
ENSMUSG00000065516	0	0	0	0	0	0	0	0	0	0	0	0	0	0	0	0	0	0	0	0	0	0	0	0	0	0
ENSMUSG00000089933	0	0	0	0	0	0	0	0	0	0	0	0	0	0	0	0	0	0	0	0	0	0	0	0	0	0
ENSMUSG00000066752	0	0	0	0	0	0	0	0	0	0	0	0	0	0	0	0	0	0	0	1	0	0	3	0	0	0
ENSMUSG00000026630	2	0	0	0	0	8	0	0	4	0	0	0	1	0	4	7	6	2	1	2	0	1	5	2	3	0
ENSMUSG00000102777	0	0	0	0	0	0	0	0	0	0	0	0	0	0	0	0	0	0	0	0	0	0	0	0	0	0
ENSMUSG00000091017	0	0	0	0	0	0	0	0	0	0	0	0	0	0	0	0	0	0	0	0	0	0	0	0	0	0
ENSMUSG00000026628	0	3	0	15	3	0	0	15	0	2	54	0	4	3	3	3	4	2	0	5	76	12	18	81	3	32
ENSMUSG00002076612	0	0	0	0	0	0	0	0	0	0	0	0	0	0	0	0	0	0	0	0	0	0	0	0	0	0
ENSMUSG00000026024	73.43	68.43	61.48	34.2	48.41	67.27	44.5	38.8	39.14	38.68	30.49	26.54	41.23	34.3	54.52	75.6	49.71	82.49	24.19	132.8	72.06	31.34	59.1	52.18	81.53	40.65
ENSMUSG00000103685	0	0	0	0	0	0	0	0	0	0	0	0	0	0	0	0	0	0	0	0	0	0	0	0	0	0
ENSMUSG00000026694	6	14	14	2	16	21	2.03	15	28	6.13	4	27	14	12	10.03	16.04	14	17.03	8	21	43	12.5	19.03	15	26	14
ENSMUSG00000037499	45	83	48	41	62	37	54	63	47	65	41	49	18	34	42	60	68	79	19	83	131	60	81	114	126	71
ENSMUSG00000026627	4	0	1	0	0	7	0	0	2	0	6	1	0	0	0	8	0	6	3	1	2	1	2	26	7	2
ENSMUSG00000026023	3.64	0.62	0.88	0.3	1.86	0.64	1.53	1.05	0.67	0.47	0.23	1.01	0.42	0.2	0.4	1.53	2.21	0.86	1.57	0.55	1.3	6.89	0.53	0.73	0.72	0.42
ENSMUSG00000099922	0	0	0	0	0	0	0	0	0	0	0	0	0	0	0	0	0	0	0	0	0	0	0	0	0	1
ENSMUSG00000104502	0	0	0	0.5	0	0	0	0.03	0	0	0	0	0	0	0	0	0	0	0	0	1	0	0	0	0	0
ENSMUSG00000026626	541.73	568.43	441.83	404.4	392.87	386.5	273.2	360.5	358.07	324.53	284.47	459.13	234.07	359.17	472.6	587.77	557.7	586.27	267.5	443.55	295.67	298.23	253.43	352.6	267.93	322.03
ENSMUSG00000041075	3	15	28	4	8	9	10	7	0	3	4	18	5	16	10	10	14	13	15	17	18	12	4	24	27	6
ENSMUSG00000097819	0.03	0.33	2.17	0.07	1.18	0.18	0	0	0.03	0.27	0	0	0.1	1.17	0.07	0.33	0	0.03	0	0	0.72	0.07	0.1	0.1	0.1	0.07
ENSMUSG00000103433	0	0	1	1	0	0	0	0	2	0	1	0	0	1	0	0	0	0	0	0	0	0	0	0	0	0
ENSMUSG00000103114	0	0.15	0	0	0	0.03	0	0	0	0.03	0	4	0	0	0	0	0	0	0	0.03	0.13	0	6	0	0	0
ENSMUSG00000104341	0	0	0.12	0.2	0.31	0	0.08	0	0.11	0.2	0	0.5	0	0	0.11	0	0.2	0	0.2	0.08	0.24	0.2	0	0	0.07	0
ENSMUSG00000103517	0	0	0	0	0	0	0	0	0	0	0	0	0	0	0	0	0	0	0	0	0	0	0	0	0	0
ENSMUSG00000102246	0	0	0	0	0	0	1	0	0.03	0	0	0	0	0.03	0.03	0	0	0	0	0	3	0	0	1	0	0
ENSMUSG00000047361	0	0	0	0	0.25	0	0	0	0	0	0	0	0	0	0	0	0	0	0	0	0	0	0	0	0	0
ENSMUSG00000099811	0	0	0	0	0	0	0	0	0	0	0	0	0	0	0	0	0	0	0	0	0	0	0	0	0	0
ENSMUSG00000101409	0	0	0	0	0	0	0	0	0	0	0	0	0	0	0	0	0	0	0	0	0	0	0	0	0.5	0
ENSMUSG00000026021	212.5	327	226	163	239.5	251	140	200	200.53	206	246	222.33	103.83	143.5	175	296	195.5	275.5	200	285.03	303	203.07	243	309.5	301	255.5
ENSMUSG00000026696	14	40	45	11	37	46	30	56	12	21	46	46	10	18	24	30	40	36	7	48	33	36	20	74	37	15
ENSMUSG00002075401	0	0	0	0	0	0	0	0	0	0	0	0	0	0	0	0	0	0	0	0	0	0	0	0	0	0
ENSMUSG00000103821	4.03	1.03	0.03	0	4	14	0	14	5	4.03	4	4	15	0	0.03	0	2	21.03	0	9	1.07	5	3.07	11	6.07	6.04
ENSMUSG00000091743	0	0	0	0	0	0	0	0	0	0	0	0	0	0	0	0	0	0	0	0	0	0	0	0	0	0
ENSMUSG00000101400	0	0	0	0	0	0	0	0	0	0	0	0	0	0	0	0	0	0	0	0	0	0	0	0	0	0
ENSMUSG00000026697	0	0	0	0	0	0	0	0	1	0	0	0	0	0	0	0	0	0	0	0	0	0	0	0	0	2
ENSMUSG00000091060	0	0	0	0	0	0	0	0	0	0	0	0	0	0	0	0	0	0	0	0	0	0	0	0	0	0
ENSMUSG00000037474	0.03	0.19	2.17	0.1	4.06	8.18	0.26	9.53	0	3.06	0.11	0.17	0.1	0.07	0.2	0.03	6.06	0.27	0.33	4.17	13.23	13.37	16.23	4.63	17.48	7.09
ENSMUSG00000026020	101.07	214.6	137.23	145.03	122.1	261.1	170.11	148.18	143.54	226.03	214.03	150.6	69.18	146	90.07	200.13	223.53	245.43	83.17	178.81	303	225.7	205.43	377.33	204.16	133.07
ENSMUSG00000077345	0	0	0	0	0	0	0	0	0	0	0	5	0	0	0	0	2	2	0	3	0	0	0	0	0	0
ENSMUSG00000077358	0	0	0	0	0	0	0	0	0	0	0	0	0	0	0	0	0	0	0	0	0	0	0	0	0	0
ENSMUSG00000089512	0	0	0	0	0	0	0	0	0	0	0	0	0	0	0	0	0	0	0	0	0	0	0	0	0	0
ENSMUSG00000089093	0	0	0	0	0	2	0	0	0	0	0	0	4	0	0	0	4	2	4	0	3	0	0	2	0	2
ENSMUSG00000037461	21	44	44	20	29	43	37	34	71	30	33	59	45	44	39.03	64	50	57	25	35	77	62	57	62.58	47	49
ENSMUSG00000102970	0.57	4.28	5.33	0	1	0.07	18.25	4.64	3.14	4.33	1	8.62	0	2	0.58	2.03	7	8.53	4	4.03	19.03	2.03	5	5.03	10	0.07
ENSMUSG00000067336	80	181.5	68.03	122.03	50	111.03	62.07	90	108.08	75.53	71.04	122.07	79	65	78	122	75	109.03	50	138	81.07	74.03	85	148.1	100.03	112
ENSMUSG00000104052	3	2	4	0	0	0.03	6	0	0	0	0	7	0	5	0	6	1	1	0	0	5	0	8	7	9	6
ENSMUSG00000103131	0	0.03	0.03	0	0.16	0.03	0.03	0.1	0.07	0.03	0.07	0.07	0	0	0.03	0	0	0.1	0	0.03	0.03	0	0.03	0.03	0.07	0
ENSMUSG00000041040	38	43	56	44	49	42	30	31	29	32	15	61	13	25	22	44	27	47.03	19.5	26	33	26	18	39	35	17
ENSMUSG00000103696	0	12.07	4.03	0	4.03	6	7.06	7.03	4.08	1.06	0.07	10	2	2.03	0.1	2.03	18.07	3.32	0.03	7.19	5.25	5	0	15.22	10.03	2.03
ENSMUSG00000100901	0	0	0	0	0	1	0	1	0	0	0	0	0	0	0	0	0	0	0	0	1	0.04	0	0	0	0.03
ENSMUSG00000026623	409	499.5	493	362.83	384.5	584.5	373.5	550	419	389	332	375.5	277.5	368	305	696	509	637	253.5	502.5	494.5	450.5	536	468	433	404
ENSMUSG00000119660	0	0	0	0	0	0	0	0	0	0	0	0	0	0	0	0	0	0	0	0	0	0	0	0	0	0
ENSMUSG00000064845	0	1	0	0	0	0.07	0	0	0	0	0.03	0.03	0	0	0.03	2	0	0	0	0	0	2	0.03	0	0	0
ENSMUSG00000102596	0	0	0	0	0	0	0	0	0	0	0	0	0	0	0	0	0	0.5	0	0	0	0	0	0	0	0
ENSMUSG00000102840	1	0	0.53	1	0.4	2.37	17.2	10.67	0.23	11.43	0	0.03	0.53	0.53	0	1.36	0.03	56.37	0	1.38	0.09	0.03	2.03	30.53	3.15	1
ENSMUSG00000026018	0	0	0	0	0	0	0	0	0	0	0	0	0	0	0	0	0	0	0	0	0	0	0	0	0	0
ENSMUSG00000026622	0	6	1	0	11	5	1	0	0	0	2	6	0	0	0	4	0	0	0	9	18	10	6	23	12.5	0
ENSMUSG00000055833	0	0	0	0	0	0.21	0	0	2	0	0	1	0	0	0	0	0.07	8	0	0	0	1	0	0	0	0.05
ENSMUSG00000037434	95	196	109	73	129	198	139	199	137	129	118	112	80	94	115	182	114	123	67	138	176	143	140	116	116	144
ENSMUSG00000026019	117.32	149.39	82.37	76.66	124.61	114.44	112.97	98.05	75.15	88.87	82.11	85.57	55.78	34.34	63.16	100.69	88.4	104.01	65.71	114.25	88.94	84.37	99.14	104.89	102.18	66.87
ENSMUSG00000040225	211.72	135.57	214.41	196.59	203.83	302.62	237.41	282.87	238.93	157.38	176.22	186.2	143.6	107.26	184.69	170.93	233.68	277.61	102.89	385.14	317.31	350.11	259.19	364.76	295.57	244.42
ENSMUSG00000098259	0	0	0	0	0	0	0	0	0	0	0	0	0	0	0	0	0	0	0	0	0	0	0	0	0	0
ENSMUSG00000026017	9.25	13.33	3.17	4.03	8.03	13.24	22.58	15.03	31.1	41.37	6.14	12.79	8.11	15	20.07	31.03	15.03	32.45	20.05	22.13	8.76	18.63	34.07	17.11	43.72	25.07
ENSMUSG00000082609	115	146.47	101.25	72.64	107.97	112.36	82.52	112.54	75.29	84.79	84.28	95.28	49.16	75.01	93.39	123.65	85.39	114.6	69.56	120.58	129.73	111.57	87.44	128.88	97.6	90.34
ENSMUSG00000026692	5	36	27	4	15	27	12	32	14	33	19	26	12	19	15	22	3	26	10	61.5	45	37	21	26	46	17
ENSMUSG00000037395	69	7.03	38.03	15.03	32	26	38	11	32	28	15.08	25.03	3	11	49	24	17.25	66	27.03	49	15	25.32	24	46	25.28	33
ENSMUSG00000102755	0	0	0	0	0	0	0	0	0	0	0	0	0	0	0	0	0	0	0	0	0	0	0	0	0	0
ENSMUSG00000097316	0	5	16	6	1	14	0	4	0	0	0	1	5	0	4	10	4	2	0	2.03	13	1	11.07	6.03	4	2
ENSMUSG00000040181	388	734.1	371.07	348.13	475.03	522.03	249	453.07	324.12	261.14	342	406.5	323	335.03	399	608.07	452	423.07	395	407.13	559	474.5	438	290	481.07	421.03
ENSMUSG00000026442	5	6.03	0	0	5.03	3.03	0.39	0.03	0	0	1	0	0	0	0	0.17	1.5	0.5	0	0.33	1	0	1	0	5.33	0
ENSMUSG00000073664	119.62	115.03	147.07	97.54	146.08	139	82	106.1	119	99.53	82.03	128	68	51	120.33	118.08	99.1	131.53	72.18	222.08	180.07	114	149.67	215.03	139.03	83
ENSMUSG00000101126	0	0	0	0	0	0	0	0	0	0	0	0	0	0	0	0	0	0	0	0	0	0	0	0	0	0
ENSMUSG00000100516	0	0	0	0	0	0	0	0	0	0	0	0	0	0	0	0	0	0	0	0	0	0	0	0	0	0
ENSMUSG00000088911	0	0	0	0	0	0	0	0	0	0	0	0	0	0	0	0	0	0	0	0	0	0	0	0	0	0
ENSMUSG00000026443	0	0	0	0	0	0	0	0	0	0	0	0	0	0	0	0	0	0	0	0	0	0	0	0	0	0
ENSMUSG00002075842	0	0	0	0	0	0	0	0	0	0	0	0	0	0	0	0	0	0	0	0	0	0	0	0	0	0
ENSMUSG00000102709	0	0	0	0	0	0	0	0	0	0	0	0	0	0	0	0	0	0	0	0	0	0	0	0	0	0
ENSMUSG00000040170	53.7	72.22	39.11	103.42	69.36	147.75	16.36	150.28	70.95	51.75	65.65	73.1	92.5	60.86	54.61	135.95	82.79	130.79	44.49	78	161.5	145.11	146.78	93.38	104.95	91.33
ENSMUSG00000100798	0	0	0	0	0	0	0	0.04	0.11	0	0	0.07	0	0	0	0	0	0.12	0	0	8	0	0	0	0	0
ENSMUSG00000104057	0	0	0	0	0	0	0	0	0	0	0	0	0	0	0	0	0	0	0	0	0	1	0	0	0	0
ENSMUSG00000100367	0	0	0	0	0	0	0	0	0	0	0	0	0	0	0	5	0	0	0	0	0	0	0	0	0	0
ENSMUSG00000049439	19	35	33	11	30	38	18	35	58	28	27	9	12	45	18	30	13	46	24	56	46	41	25	32	62	38
ENSMUSG00000103822	2.03	0	7.83	0	1	0	0	4.03	4	4	1.03	0	0	0	0	3	4	1	5	1	2.07	0.07	4.04	0	0	5
ENSMUSG00000049866	12	19	8	9	13	19	7	15	10	6	9.33	5	1	2	6	5	13	7	5	17	11	12	13	26	6	6
ENSMUSG00000101736	0	0	0	0	0	0	0	0	0	0	0	0	0	0	0	0	0	0	0	0	0	0	0	0	0	0
ENSMUSG00000099848	0	0	0	0	0	0	0	0	0	0	0	0	0	0	0	0	0	0	0	0	0	0	0	0	0	0
ENSMUSG00000058248	0	0	0	0	0	0.2	0	0	0	0	0	0	0	0	0	0	0	0.1	0	0	0.05	0.33	0	0	0	0
ENSMUSG00000101333	0	0	0	0	0	0	0	0	0	0	0	0	0	0	0	0	0	0	0	0	0	0	0	0	0	0
ENSMUSG00000099378	0	0	0	0	0	0	0	0	0	0	0	0	0	0	0	0	0	0	0	0	0	0	0	0	0	0
ENSMUSG00000099544	0	0	0	0	0	0	0	0	0	0	0	0	0	0	0	0	0	0	0	0	0	0	0	0	0	0
ENSMUSG00000095576	0	0	0	0	0	0	0	0	0	0	0	0	0	0	0	0	0	0	0	0	0	0	0	0	0	0
ENSMUSG00000036206	0	0	4	0	0	1	8	0	0	0	0	5	0	0	0	0	2	0	0	0	2	0	0	3	3	2
ENSMUSG00000102700	0	0.38	0	0.25	0	0.67	0.78	1.25	1.25	0.62	0.53	0	0	1	0.62	0.57	0	0.38	0.38	0.69	1.88	0.28	0.6	2.03	0.78	0.64
ENSMUSG00000102083	0.06	0.12	0	0.13	0.12	0	0	0.34	0	0	0.07	0	0	0	0	0.06	0.06	0.06	0	0.09	0.12	0	0.12	0.06	1	0.05
ENSMUSG00000101288	0	0	0	0	0	0	0	0	0	0	0	0	0	0	0	0	0	0	0	0	0	0	0	0	0	0
ENSMUSG00000099938	0	0	0	0	0	0	0	0	0	0	0	0	0	0	0	0	0	0	0	0	0	0	0	0	0	0
ENSMUSG00000026691	6	4	2	8	26.33	76	17	61	16	13	3	0	7	7	1	6	5	3	12	67	303	170	99	16	37	138
ENSMUSG00000103288	0	0	0	0	0	0	0	0	0	0	0	0	0	0	0	0	0	0	0	0	0	0	0	0	0	0
ENSMUSG00000071890	0	0	0	0	1	0	0	0	0	0	0	0	0	0	0	0	0	0	0	0	0	0	0	0	0	0
ENSMUSG00000077608	0	0	0	0	0	0	0	0	0	0	0	0	0	0	0	0	0	0	0	0	0	0	0	0	0	0
ENSMUSG00000103102	0	0	0	0	0	0	0	0	0	0	0	0	0	0	0	0	0	0	0	0	0	0	0	0	0	0
ENSMUSG00000089174	0	0	0	0	0	0	0	0	0	0	0	0	0	0	0	0	0	0	0	0	0	0	0	0	0	0
ENSMUSG00000037375	3.58	6.4	1.03	0.08	0.39	7.19	2.07	3.1	0.94	3.57	0.13	3.17	0	0.03	0.27	0.5	0.35	7.1	0.11	1	0.62	0	0.35	2	0.31	0.03
ENSMUSG00000119403	0	0	0	0	0	0	0	0	0	0	0	0	0	0	0	0	0	0	0	0	0	0	0	0	0	0
ENSMUSG00000103874	0	0	0	0	0	0	0	0	0	0	0	0	0	0	0	0	0	0	0	0	0	0	0	0	0	0
ENSMUSG00000047384	0	0	0	0	0	0	0	0	0	0	0	0	0	0	0	0	0	0	0	0	0	0	0	0	0	0
ENSMUSG00000100872	0	0	0	0	0	0	0	0	0	0	0	0	0	0	0	0	0	0	0	0	0	0	0	0	0	0
ENSMUSG00000055013	39	51	45.03	42	69.03	113.5	46	86	71	32	32	63.03	37	41	58.4	82	45	40.03	21	60	101.11	69.25	84	104	61	87
ENSMUSG00000104114	2	0	7	0	0	4	8	9	0	0	5	12	3	0	0	4	2	0	0	2	2	8	6	0	0	0
ENSMUSG00002075930	0	0	0	0	0	0	0	0	0	0	0	0	0	0	0	0	0	0	0	0	0	0	0	0	0	0
ENSMUSG00000101662	0	0	0	0	0	0	0	0	0	0	0	0	0	0	0	0	0	0	0	0	0	0	0	0	0	0
ENSMUSG00000102009	0	0	0	0	0	0	0	0	0	0	0	0	0	0	0	0	0	0	0	0	0	0	0	0	0	0
ENSMUSG00002076983	0	0	0	0	0	0	0	0	0	0	0	0	0	0	0	0	0	0	0	0	0	0	0	0	0	0
ENSMUSG00000103252	0	0	0	0	0	0	0	0.03	0	0	0	1	0	0	0	0	2	0	0	3.03	0	0	0	3	0	0
ENSMUSG00000026586	2.53	4.03	0	8.03	5.25	12	3	0.03	0.03	0	4.5	7.67	0.04	0	0.07	0	0	31.48	0	3	7.7	1.07	12.5	4	7	0.03
ENSMUSG00000092188	0	0	0	0	0	0	0	0	0	0	0	0	0	0	0	0	0	0	0	0	0	0	0	0	0	0
ENSMUSG00000034486	0	0	0	0	0	0	0	0	0	0	0	0	0	0	0	0	0	0	0	0	0	1	0	1	0	0
ENSMUSG00000103195	3.33	17.67	0.48	0	3.11	1.89	6.67	0	9.39	6.17	2.11	6.5	1.67	0.25	2.37	3.67	0.25	10.67	0	8.17	5.33	0	0.03	0.5	0.03	0.47
ENSMUSG00000016262	0	2	5.11	0	0	1	0	0	0	0	0	0	0	0	0	0	0	0	0	3	0	0	0	0	0	0
ENSMUSG00000102162	0.85	1.15	2.9	0.93	0.43	2.43	1.13	0.79	0.94	0.97	1.13	1.21	0.84	0.83	1.09	2.05	1.29	2.39	2.06	1.65	2.78	1.03	0.45	1.06	0.78	1.82
ENSMUSG00000040124	0	12.5	15	0	6	6	0	7	0	12	2	0	1	2	4	0	6	0	0	12	7	2	5	12	5	4
ENSMUSG00000088951	0	0	0	0	0	0	0	0	0	0	0	0	0	0	0	0	0	0	0	0	0	0	0	0	0	0
ENSMUSG00000101869	0	0	0.03	0	0	0	0	0	0	0	0	0	0	0	0	0	0	0	0	0	0	0.53	0	0	3.33	0
ENSMUSG00000102117	14.01	6.53	4.42	3.87	10.43	6.72	6.87	6.62	6.07	7.74	4.17	2.5	2.4	3.92	8.67	5.9	5.98	7.1	4.2	6.6	5.05	9.61	4.88	4.9	5.94	4.63
ENSMUSG00000040113	0	0	0	0	0	0	0	0	0	0	0	0	0	0	0	0	0	0	0	0	0	0	0	0	0	0
ENSMUSG00000089700	0	0	0	0	0	0	0	0	0	0	0	0	0	0	0	0	0	0	0	0	0	0	0	0	0	0
ENSMUSG00000067081	0	0	0	0	0	0	0	0	0	0	0	0	0	0	0	0	0	0	0	0	0	0	0	0	0	0
ENSMUSG00000026782	17	8	3	9	8.5	12	2	1	13	14	8	0	0	11	6	10	1	12	1	7	23.5	6	17.03	21.73	16	12
ENSMUSG00000054387	33.1	104.57	52.53	30.5	28.1	73.57	33.5	75.07	40.03	62.5	69.07	57	17.5	40.53	37.57	82.07	49.03	80.16	38	79.13	80.63	42	59.57	147.77	75.1	75.03
ENSMUSG00000100228	78.59	86.61	58.51	63.63	61.09	76.44	61.27	75.4	60.49	72.21	48.43	66.21	39.19	51.72	85.51	74.77	64.88	72.29	34.7	78.06	81.88	62.78	56.01	101.85	89.22	50.46
ENSMUSG00000016200	0	0	0	0	0.05	0	0	0	0	0	9	0	0	0.03	0	2	0	0	0	0	1	0	0	0	0	0
ENSMUSG00002076180	0	0	0	0	0	0	0	0	0	0	0	0	0	0	0	0	0	0	0	0	0	0	0	0	0	0
ENSMUSG00000103640	0	0	0	0	0	0	0	0	0	0	0	0	0	0	0	0	0	0	0	0	0	0	0	0	0	0
ENSMUSG00000102442	0	0	2.5	0	0	0	0	0	0.5	0	0	0	0	0	0	0	0	0	0	0	0	0	0	0	0	0
ENSMUSG00000026301	0.07	0.03	0	0.03	0	0.03	0	0.17	0.07	0.03	0.03	0	0	0	0	0.1	0.03	0.03	0	0.03	0.07	0	0.04	0	0.03	2
ENSMUSG00000100850	0	0	0	0	0	0	0	0	0	0	0	0	0	0	0	0	0	0	0	0	0	0	0	0	0	0
ENSMUSG00000044337	0.37	2	0	0	13	3.28	0	0	0	0	2	0	0	0	0.22	4.03	0	0.03	0	0	0.07	0	1	0	4	0
ENSMUSG00000104087	0.03	0	0	0	0	0	0.03	0	0.03	0	0	0	0	0.03	0	0	0	0.07	0	0.03	0	0	0	0.03	0.14	0
ENSMUSG00000026014	166.23	268.97	200.86	161.8	276.98	293.98	144.81	318.62	213.54	225.13	207.1	254.6	153.52	94.63	201.46	242.95	130.69	282.61	93.19	399.48	414.08	359.3	315.13	373.61	293.79	296.78
ENSMUSG00000101951	0	0	0	0	0	0	0	0	0	0	0	0	0	0	0	0	0	0	0	0	0	0	0	0	0	0
ENSMUSG00000101028	0	0	0	0	0	0	0	0	0	0	0	0	0	0	0	0	0	0	0	0	0	0	0	0	0	0
ENSMUSG00000081562	3.89	4.07	3.77	4.87	7.03	5.99	4.1	7.63	13.5	5.91	4.37	2.23	2.99	2.73	7.9	10.02	3.89	6.97	3.97	6.93	7.52	2.49	2.4	9.66	3.63	5.88
ENSMUSG00000084400	0	0	0	0	0	0	0	0	0	0	0	0	0	0	0	0	0	0	0	0	0	0	0	0	0	0
ENSMUSG00002075783	0	0	0	0	0	0	0	0	0	0	0	0	0	0	0	0	0	0	0	0	0	0	0	0	0	0
ENSMUSG00000026447	8	20	18.5	3.5	18.5	4	8.5	9	4.5	3	4	16.5	0.5	3	2.5	16	9	5	2	21	26	3	2.5	17.5	10.5	23
ENSMUSG00000082160	0	0	0	0	0	0	0	0	0	0	0	0	0	0	0	0	0	0	0	0	0	0	0	0	0	0
ENSMUSG00000103215	0	0	0	0	0	0	0	0	6	2	3	0	0	0	0	0	0	0	0	0	0	0	4	0	0	0
ENSMUSG00000101997	0	0	0	0	0	0	0	0	0	0	0	0	0	0	0	0	0	0	0	0	0	0	0	0	0	0
ENSMUSG00002075076	0	0	0	0	0	0	0	0	0	0	0	0	0	0	0	0	0	0	0	0	0	0	0	0	0	0
ENSMUSG00000103292	0.03	5.41	0.03	0.28	0	1.07	1.37	0.5	0.03	1.07	0	0	0	0	0	4	0.08	0.07	0	0	0.03	0.05	0.08	0.81	2	0
ENSMUSG00000084151	0	0	0	0	0	0	0	0	0	0	0	0	0	0	0	0	0	0	0	0	0	0	0	0	0	0
ENSMUSG00000101188	0	0	0.5	0	0	0	0.5	1	0	0	0	0	0	0	0	1.5	0	1.5	0	0	0	0	0	0	0	2.5
ENSMUSG00000102425	0	2	1.03	0	0	0.03	7	0.17	8	0.07	10	7	4	0	16	5	0	8.03	0	0	0	1	11	7	0	0
ENSMUSG00000046062	225	303.52	189.94	180	215.45	263.57	169	175.93	156.2	190.32	173	170	147	131.5	152.32	186	221	234.5	169.5	217.5	211.5	203.5	173	184	157.08	164.5
ENSMUSG00000026012	1	2.03	1.12	5.03	1	0.03	0.03	2.08	4	0.19	0	7.07	1	0	6	3.08	0.03	0	0	4	3	15	1.03	0.23	0	0
ENSMUSG00000086795	0.2	0	0	0	0	0	0	0	0.2	0	0	0.28	0	0	0	0	0	0	0	0.2	0	0	0	0	0	0.2
ENSMUSG00000104069	0	1	0.03	0	0.03	0.03	0	0.07	0	0	1	0	0	0	0.03	0	0.07	0.2	0.03	0	0.07	0.03	0.09	0.03	0.2	0.07
ENSMUSG00000083118	0	0	0	0	0	0	0	0	0	0	0	0	0	0	0	0	0	0	0	0	0	0	0	0	0	0
ENSMUSG00000083355	0	0	0	0	0	0	0	0	0	0	0	0	0	0	0	0	0	0	0	0	1	0	0	0	0	0
ENSMUSG00000102549	0	0	0	0	0	0	0	0	0	0	0	0	0	0	0	0	0	0	0	0	0	0	0	0	0	0
ENSMUSG00000026585	3	17	19	14	5	16	0	7	16	29	16	15	7	3	13	8	16	16	3	17	20	10	26	39	10	30
ENSMUSG00000034432	75	116	96	62	93.03	65.03	88	98	99	104	66	78.5	31	55	91	96.5	122.03	91	62	104	152	106.5	105	88	109	84
ENSMUSG00000056128	0	0	0	0	0	0	0	0	0	0	0	0	0	0	0	0	0	0	0	0	0	0	0	0	0	0
ENSMUSG00000026011	0	0	0	0	0	0	0	0	0	0	0	0	0	0	0	0	0	0	0	0	0	0	0	0	1	0
ENSMUSG00000081382	21.17	41.5	22.17	26.67	34.25	9.17	12.83	29.42	31.5	29.5	18.67	33	19	23.08	37.33	55.83	26.67	43.75	48.17	32.5	25.17	25.92	35.17	19.17	27.83	39.33
ENSMUSG00000080800	0	0	0	0	0	0	0	0	0	0	0	0	0	0	0	0	0	0	0	0	0	0	0	1	0	0
ENSMUSG00000045815	0	0	0	0	0	0	0	0	0	0	0	0	0	0	0	0	0	0	0	0	0	0	0	0	0	0
ENSMUSG00000045174	0	0	0	0	0	0	0	0	0	0	0	0	0	0	0	0	0	0	0	0	0	0	0	0	0	0
ENSMUSG00000100524	0	0	0	0	0	0	0	0	0	0	0	0	0	0	0	0	0	0	0	0	0	0	0	0	0	0
ENSMUSG00000102499	0	0	0	0	0	0	0	0	0	0	0	0	0	0	0	0	0	0	0	0	0	0	0	0	0	0
ENSMUSG00000103521	0	0	0	0	0	0	0	0	0	0	0.11	0	0	0	0.5	0.29	0	0	0	0	0	0	0.5	0.17	0.5	0
ENSMUSG00000104098	0	0	0	0	0	0	0	0	0	0	0	0	0	0	0	0	0	0	0	0	0	0	0	0	0	0
ENSMUSG00000026009	0	5	0	1	0	2	11	2	0	0	3.67	0	0.25	0	0	6	0.03	0	3	1.07	0.17	6.17	17.38	17	12	1
ENSMUSG00000102561	0	0	0	0	0	0	0	0	0	0	0	0	0	0	0	0	0	0	0	0	0	0	0	0	0	0
ENSMUSG00000082804	14.39	16.29	11.43	9.37	11.77	12.9	8.72	17.28	12.87	14.33	7.14	11.22	6.12	3.72	6.89	12.17	15.22	17.56	4.96	12.84	16.23	14.86	13.17	15.57	13.55	11.13
ENSMUSG00000082661	0	0	0	0	0	0	0	0	0	0	0	0	0	0	0	0	0	0	0	0	0	0	0	0	0	0
ENSMUSG00000080785	0	0	0	0	0	0	0	0	0	0	0	0	0	0	0	0	0	0	0	0	0	0	0	0	0	0
ENSMUSG00000100893	0	0	0	0	0	0	0	0	0	0	0	0	0	0	0	0	0	0	0	0	0	0	0	0	0	0
ENSMUSG00000085248	0	0	0	0	0	0	0	0	0	0	0	0	0	0	0	0	0	0	0	0	0	0	0	0	0	0
ENSMUSG00000085447	0	0	0	0	0	0	0	0	0	0	0	0	0	0	0	0	0	0	0	0	0	0	0	0	0	0
ENSMUSG00000086408	0	0	0	0	0	0	0	0	0	0	0	0	0	0	0	0	0	0	0	0	0	0	0	0	0	0
ENSMUSG00002075578	0	0	0	0	0	0	0	0	0	0	0	0	0	0	0	0	0	0	0	0	0	0	0	0	0	0
ENSMUSG00000100965	0	0	0	0	0	0	0	0	0	0	0	0	0	0	0	0	0	0	0	0	0	0	0	0	0	0
ENSMUSG00000102168	0	0	0	0	0.25	0	0	0	0	0	0	0	0	0.08	0	0	0.12	0.03	0	0	0	0	0	0	0	0
ENSMUSG00000100381	0	0	0	0	0	0	0	0	0	0	0	0	0	0	0	0	0	0	0	0	0	0	0	0	0	0
ENSMUSG00000086009	0	0	0	0	0	0	0	0	0	0	0	0	0	0	0	0.07	0	0	0	0	0	0	0	0	0	0
ENSMUSG00000026584	46.2	40	34	40	38	62	50	40	54	27	36	18	50	39	33	25	56	56	21	34	110	46	56	44	88	42
ENSMUSG00000052062	59	19	30	22	11	50	27	34	37	22	19	22	2	7	21	57	39	65	11	48	43	52	37	51	46	30
ENSMUSG00000103656	4	0	0	0	0	0	0	0	0	0	0	0	0	0	0	1	0	0	0	0	0	0	0	0	0	0
ENSMUSG00000104402	1.27	0.33	0.4	0.37	0.53	0.2	0.2	0.57	0.23	6.41	0.3	0.23	0.3	0.1	0.67	6.32	0.36	0.42	0.23	0.5	2.6	2.46	0.25	1.43	2.36	0.23
ENSMUSG00000104081	0	0	0	0	0	0	4	0	0	0	0	0	0	0	0	0	0	0	0	0	0	0	0	0	0	0
ENSMUSG00000085842	0	0	0	0	0	0	0	0	0	0	0	0	0	0	0	0	0	0	0	0	0	0	0	0	0	0
ENSMUSG00000103002	3	0	0	0	0	0	0	0	0	0	0	0	0	0	0	0	0	2	0	5	0	0	5	0	0	0.03
ENSMUSG00000100344	0	0	0	0	0	0	0	0	0	0	0	0	0	0	0	0	0	0	0	0	0	0	0	0	0	0
ENSMUSG00000101509	0	0	0	0	0	0	0	0	0	0	0	0	0	0	0	0	0	0	0	0	0	0	0	0	0	0
ENSMUSG00000085019	0	0	0	0	0	0	0	0	1	0	0	0	0	0	0	0	0.17	0	0	0	0	0	0	0	0	0
ENSMUSG00000102359	0.06	1.03	0.03	0	0	0	0	0	0	0	1	0	0	0	0.03	2	0.33	0.03	0	0	0.03	0	0.07	0	0	0
ENSMUSG00000085400	0	0	0	0	0	0	0	0	0	0	3	0	0	0	0	0	0	0	0	0	0	0	0	0	3	0
ENSMUSG00000100750	0	0	0	0	0	0	0	0.03	0	0	0	0	0	0	0	0	0	0	0	0	0	0	0	0.03	0.03	0
ENSMUSG00000081950	0	0	0	0	0	0	0	0	0	0	0	0	0	0	0	0	0	0	0	0	0	0	0	0	0	0
ENSMUSG00000084333	2.71	4.51	3.07	2.59	2.56	2.11	1.62	2.17	2.72	3	0.79	2.48	1.62	1.86	1.95	3.33	1.94	1.94	1.42	2.65	2.86	2.2	2.83	2.9	1.9	2.57
ENSMUSG00000048126	0	6.03	11	0	3	5	4	2	4.03	6	6	9	0	2	2	9	9	13	0	20.25	5	4	4.03	19	10	6.23
ENSMUSG00000037509	1	0	1.16	0	0	3	0	0	0	0	3.03	2	0	0.54	0	0	0.5	4	0.03	10	0	0	0	0	0	0.03
ENSMUSG00000103061	0.03	0	0	0.07	0.03	0.07	0	0.03	0	0	0	0	0	0.07	0	0	0	0.1	0.03	0	0.03	0	0	0	0	0
ENSMUSG00000103978	0	0	0	0	0	0	0	0	0	0	0	0	0	0	0	0	0	0	0	0	0	0	0	0	0	0
ENSMUSG00000102537	0	0	0	0	0	0	0	0	0	0	0	0	0	0	0	0	0	0	0	0	0	0	0	0	0	0
ENSMUSG00000102612	0	0	0	0	0	0	0	0	0	0	0	0	0	0	0	0	0	0	0	0	0	0	0	0	0	0
ENSMUSG00000118272	0	0	0	0	0	0	0	0	0	0	0	0	0	0	0	0	0	0	0	0	0	0	0	0	0	0
ENSMUSG00000104002	0	5	0	0	0	0	0	0	0	0	0	0	0	1	0	0	0	1	0	0	0	0	2	2	0	0
ENSMUSG00000041757	74	102	109	57	105	126	60	118	90	59	63	132	73	55	57	129	128	145.5	82	96	86	135	124	63	73	88
ENSMUSG00000041406	0	2	4	3	23	7	5	0	0	0	0	4	0	4	6	0	4	0	5	6	37	11	5	46	12	3
ENSMUSG00000037503	50	104	50	52	74	62	69	99	51.5	58	59	44	35	60	94	75	74	80	42	67	93	101	50	102	68	67
ENSMUSG00000026639	9	14	24	2	4	19	2	8	13	9.03	7	12	0	17	6	23.03	7	11	9	6	0.07	4	4	8	0	11
ENSMUSG00000104358	2.59	2.42	2.34	0.43	2.56	4.57	2.68	1.94	2.14	1.54	1.29	4.68	0.89	3.1	1.35	1.06	1.67	3.36	1.14	2.9	4.58	1.89	1.24	3.74	3	0.62
ENSMUSG00000026123	23	49	16	26	29	21	10.5	25	7	11	16	34.53	10	28	19	33	13.03	54.1	33	39.03	31	16.12	21	45.5	16	27
ENSMUSG00000103716	0	0	0	0	0	0	0	0	0	0	0	0	0	0	0	0	0	0	0	0	0	0	0	0	0	0
ENSMUSG00000103548	4	0	3	0	0	3	1	3.5	3	1	1.5	0	1	2	1	4.33	0	4.5	0	3	1.83	1	0	1.5	3	0
ENSMUSG00000103760	1	0.33	0	0.5	1.5	0	0.5	1	1.5	3.06	0	0.5	0	0.5	0.5	0	0	1.5	0	0	1	0	1.5	0.5	1	0
ENSMUSG00000103997	0	0	0	0	0	0	0	0	0	0	0	0	0	0	0	0	0	0	0	0	0	0	0	0	0	0
ENSMUSG00000077231	0	0	0	0	0	0	0	0	0	0	0	0	0	0	0	0	0	0	0	0	0	0	0	0	0	0
ENSMUSG00000104417	0	0	0	0	0	0	0	0	0	0	0	0	0	0	0	0	0	0	0	0	0	0	0	0	0	0
ENSMUSG00000064601	0	0	0	0	0	0.06	0	0	0	0.07	0	0	0	0	0	0	0	0	0	0	0	0	0	0	0	0
ENSMUSG00000101714	0	0	0	0	0	0	0	0	0	0	0	0	0	0	0	0	0	0	0	0	0	0	0	0	0	0
ENSMUSG00000016194	1101	2674	1567	1108	2035	1833.5	1371.5	1899.5	1350	1345	952	1181	674	1183	1426	1789	1350	1316	1167	1486	1592	1437	1267	449	1223	1358
ENSMUSG00000102531	0	0	0	0	0	0	0	0	0	0	0	0	0	0	0	0	0	0	0	0	0	0	0	0	0	0
ENSMUSG00000103089	0	0	6.18	0	0	0.03	0.03	0.03	0	0	0	0	0	0	0	0	1	0	0	0	0.03	4	0	0	0	17.52
ENSMUSG00000103096	0	0	0	0	0	0	0	0	0	0	0	0	0	0	0	0	0	0	0	0	0	0	0	0	0	0
ENSMUSG00000102279	0	0	0	0	0	0	0	0	0	0	0	0	0	0	0	0	0	0	0	0	0	0	0	0	0	0
ENSMUSG00000009633	424	890	299	837	224	353	375	593	255	271	165	297	122	634	443	1038	594	668	373	91	143	334	425	266	136	269
ENSMUSG00000104348	3	5	3	4	0	0	0	5.05	0	0	2.11	0	0	2.4	2	4.5	0	0.61	0	0	0	0.2	0	1.16	0	0
ENSMUSG00000104201	0	0	0	0	0	0	0	0	0	0	0	0	0	0	0	0	0	0	0	0	0	0	0	0	0	0
ENSMUSG00000102434	0	0	0	0	0	0	0	0	0	0	0	0	0	0	0	0	0	0	0	0	0	0	0	0	0	0
ENSMUSG00000103736	0	0	0	0	0	0	0	0	0	0	0	0	0	0	0	0	0	0	0	0	0	0	0	0	0	0
ENSMUSG00000045216	361	442.5	343	350	404	419	253	394	377	314	383	437	277.5	298.5	364.5	397	328.5	361	258.5	449	439	362	408.5	486	346	405
ENSMUSG00000104523	0	0	0	0	0	6	0	1	0	0	0	0	0	0	0	0	0	0	0	0	0	0	0	0	0	0
ENSMUSG00000016179	0	0	0	0	0	0	0	0	0	0	0	0	0	0	0	0	0	0	0	0	0	0	0	0	0	0
ENSMUSG00000103895	0	0	0	0	0	0	0	0	0	0	0	0	0	0	0	0	0	0	0	0	0	0	0	0	0	0
ENSMUSG00000102648	0	0	0	0	0	0	0	0	0	0	0	0	0	0	1	0	0	0	0	0	0	0	0	0	0	0.2
ENSMUSG00000102981	0.63	0.08	0.07	0.17	0.27	0.63	0.13	0.17	1.07	0.13	0	0.2	0	0.5	0.14	0.03	0.07	0.53	0.07	0.17	0.44	0	0.1	0.33	0.24	0.41
ENSMUSG00000097850	0	0	0	0	0	0	0	0	0	0	0	0	0	0	0	0	0	0	0	0	0	0	0	0	0	0
ENSMUSG00000065533	0	0	0	0	0	0	0	0	0	0	0	0	0	0	0	0	0	0	0	0	0	0	0	0	0	0
ENSMUSG00000104182	0	0	0	0	0	0	0	0	0	0	0	0	0	0	0	0	0	0	0	0	0	0	0	0	0	0
ENSMUSG00000103692	0	0	0	0	0	0	0	0	0	0	0	0	0	0	0	0	0	0	0	0	0	0	0	0	0	0
ENSMUSG00000026579	1310	1307	1204.73	1169	1424.4	1558	1055.5	1564.77	1127.12	942.4	741.5	1204	710.5	716	1010.23	1211	1409	1432.04	717.5	1701.53	1570.14	1291	1325.5	1211.6	1304.64	1039
ENSMUSG00000089790	0	0	0	0	0	0	0	0	0	0	0	0	0	0	0	0	0	0	0	0	0	0	0	0	0	0
ENSMUSG00000040918	185	141	153	88	99	79	62	101	83	61	129	173	48	94	112	185	147	190	113	136	99	103	76	103	138	84
ENSMUSG00000037470	184.08	201.38	219.1	131.03	218.07	122.55	142.07	135.43	143.16	83.07	106.1	154.53	118.07	74.03	129.1	155.13	112.03	105.1	95	186.47	269.1	162.1	148.07	212.83	259.13	191.23
ENSMUSG00000026640	24	33	18	15	25	29	32	41	26	24	24	33	20	22	21	42	29	41.06	7	31	45	43	50	48	10	17
ENSMUSG00000026578	9	7	26	5	25.03	19	9	19	49	11	9	24	4	5	12	3	24	2	9	18	36	36	4	36	49.03	25
ENSMUSG00000098752	0	0	0	0	0	0	0	0	0	0	0	0	0	0	0	0	0	0	0	0	0	0	0	0	0	0
ENSMUSG00000102523	0	0	0	0	0	4	0.03	0	1	0	0	0.03	0	0	0	0	0	0	0	0	0	0	0	0	0	0
ENSMUSG00000102621	0	0	0	0	0	0	3	0	0	0	0	0	0	0	0	0	0	0	0	0	0	0	0	0	0	0
ENSMUSG00000102841	0	0	0	0	0	0	0	5	0	0	0	0	0	0	0	0.03	1	0	0	0	0	0	12	0	0	0
ENSMUSG00000103776	0	0.05	0	0	0	0	0	0	0	0	0	0	0	0	0	0	0	1	0	0	4	0	0	4	0	0
ENSMUSG00000047180	1.13	12.04	3	1.33	10.11	4.8	2	5	11	19.11	18.16	5.11	5	0	0	1	3	0	2	16.45	8	4.04	10	13.17	7.1	16.5
ENSMUSG00000103597	0	0	0	0	1	1	1	1	0	0	0	1	1	0	0	1	0	0	0	0	0	0	0	0	0	0
ENSMUSG00000092633	0	0	0	0	0	0	0	0	0	0	0	0	0	0	0	0	0	0	0	0	0	0	0	0	0	0
ENSMUSG00002075163	0	0	0	0	0	0	0	0	0	0	0	0	0	0	0	0	0	0	0	0	0	0	0	0	0	0
ENSMUSG00000026577	17.07	14.1	27.13	10.17	22.13	17.21	6	39.1	10.06	23.07	26.07	7.03	18	19.1	24	16.18	19	25.16	41.1	15.07	26.2	15.1	33.58	38.52	27.1	44.23
ENSMUSG00000026305	73.07	86.53	92.57	58.83	104.33	97.4	82.53	106.13	43	76.53	81.37	85.03	24	58.4	91.43	84.37	92.03	122.33	48.07	154.03	105.07	82.17	103.07	182.85	122.17	117.23
ENSMUSG00000016494	11	9	6	2	8	4	2	0	4	6	16	0	1	3	4	11	2	20	15	2	16	8	6	27	14	3
ENSMUSG00000097325	0	0	0	0	0	0	0	0	0	8	0	0	0	0	0	0	0	0	0.5	0	0	0	0	0	0	0
ENSMUSG00000104206	0	0	0	0	0	0	0	0	0	0	0	0	0	0	0	0	0	0	0	0	0	0	0	0	0	0
ENSMUSG00000104525	0	3	1	0	0	0	0	17	0	5	0	3	0	0	0	0	0	0	2	2	3	1.03	1	4	3	0
ENSMUSG00000103867	16	8.37	10	3	6.03	8	27	18	15	14	3	5	0	4	10	44.03	0	12	0	6.03	17	10	23.07	20	12	7
ENSMUSG00000070732	0	0	0	0.03	0	0	0	0	0	0	0	0	0	0	0	0	0	0	0	0	4	0	0	1	0	0
ENSMUSG00000100018	8	0	3	0	1	1	4	1	0	0	1	0	0	0.5	3	3	2	1	0	2	1	0	1.5	1.5	2	1
ENSMUSG00000034353	32	44	34.03	39	28	13	34	41	23	21	26	35	6	3	15	22	24	21	15	39	33	15	21	41	27	43
ENSMUSG00000026575	11	7.17	3.17	4	2	17.4	3	26.37	17.73	14	0	6.33	13	3.29	20.83	31.37	10.2	13	11	36	29.05	8.17	16.33	9	19	28.25
ENSMUSG00000103493	0	0	0	0	0	0	0	0	0	0.03	0.03	0	0	0	0	0	0	0	0	0	0	1	0	0	0	0
ENSMUSG00000016493	0	7	1	3	2	3	0	2	2	0	7	2	0	0	12	3	1	8	0	14	7	0	4	15	0	4
ENSMUSG00000065412	0	0	0	0	0	0	0	0	0	0	0	0	0	0	0	0	0	0	0	0	0	0	0	0	0	0
ENSMUSG00000065548	0	0	0	0	0	0	0	0	0	0	0	0	2	0	0	0	0	0	1	0.5	0.5	2	0	0	1.5	0
ENSMUSG00000104010	0	0	0	0	0	0	0	0	0	1	0	0	0	0	0	0	0	0	0	0	0	0	0	0	0	0
ENSMUSG00000103443	0.03	0.18	4.03	0.03	0	0.07	0.03	0.15	0.07	3.07	0.03	0.07	3	0	0	0.18	0.03	0.03	0	0.07	0.07	2.1	3.44	5.07	0.03	0
ENSMUSG00000026576	245	432	233	331.5	273	333	172	293	228.5	163	204	314	231	310.5	261	219.5	248	345	197	203.5	322	302	326	439	270.5	395
ENSMUSG00000103226	0	0	0	0	0	0	0	0	0	0	0	0	0	0	0	0	0	0	0	0	0	0	0	0	0	0
ENSMUSG00000097281	0	0	0	0	0	0	0	0	0	0	0	0	0	0	0	0	0	0	0	0	0	0	0	1	0	0
ENSMUSG00000102389	1	0	0.08	0	6.37	0.81	0	0	7	2.57	0.3	0.56	0.5	1.17	0.23	2.15	0.37	4.17	0	0.07	7.6	0.33	0.33	0	0.67	0
ENSMUSG00000102897	0	0	0	0	0	0	0	0	0	0	0	0	0	0	0	0	0	0	0	0	0	0	0	0	0	0
ENSMUSG00000102761	0	1	0	0	0	0	0	1	0	0	0	0	0	0	0	0	0	0	0	0	0	0	0	0	0	0
ENSMUSG00000025969	48	35	38	23	11	43	20	50	22	17	28	41	19	20	9	32.37	30	28	18	42	31	23	26	26	53	8
ENSMUSG00000102163	0	0	0	0	0	0	0	0	0	0	0	0	0	0	0	0	0	0	0	0	0	0	0	0	0	0
ENSMUSG00000100811	0	0	0	0	0	0	0	0	0	0	0	0	0	0	0	0	0	0	0	0	0	0	0	0	0	0
ENSMUSG00000026574	12	32	13	8	12	6	20	18	13	8	12	9	11	14	12	15	5	35	1	18	24	17	27	55	15	12.33
ENSMUSG00000103032	0	0	0	2	0.03	8	0	0	0	0	0	0	0	0.07	0	0	0	1	0	2	0	0	0	0	0	0
ENSMUSG00000103659	0	0	0	0	0	0	0	0	0	0	0	0	0	0	0	0	0	0	0	0	0	0	0	0	0	0
ENSMUSG00000104117	0	0	0	0	0	0	0	0	0	1	0	0	0	0	0	0	0	0	0	0	0	0	0	0	0	0
ENSMUSG00000103320	8	0	0	0	0	0	0	0	0	0	0	0	0	0	0	0	0	0	0	0	0	0	0	0	0	0
ENSMUSG00000026573	0	0	0	0	0	8	0	1	0	0	5	0	0	0	0	0	0	0	0	2	0	0	0	13	2	0
ENSMUSG00000101189	0	0	0	0	0	0	0	0	0	0	0	0	0	0	0	0	0	0	0	0	0	0	0	0	0	0
ENSMUSG00002075650	0	0	0	0	0	0	0	0	0	0	0	0	0	0	0	0	0	0	0	0	0	0	0	0	0	0
ENSMUSG00000102408	0	0	0	0	0	0	0	0	0	0	0	0	0.03	0	0	0	0	0	0	0	0	0	0	0	0	0
ENSMUSG00000034343	73.5	127.5	78.5	67.5	104.83	89.05	90	96.5	104.7	100.07	68.03	112	82.37	67	105.03	93.55	120.39	130.67	98.5	104.03	86.67	87.61	76.5	118	124.53	67.5
ENSMUSG00000083064	0	0.5	1	0	1.5	1.5	0	1	0	0	1	0.5	0	0	0	0	0.5	5.5	1	0	0.5	1	0	0	0	0
ENSMUSG00000026572	0	0	2	0	0	0	0	0	0	0	0	0	0	0	0	0	0	1	0	0	0	0	0	0	0	0
ENSMUSG00000089967	0	1	0	0	1.5	0	1.5	0	0	0.5	0	0	0	0	0	0	0	0	0	0.5	0	1	0	1	1	0
ENSMUSG00000037447	5	5	5	9	5	8	5.05	2	15.12	0	8	0	6	7	3	22	16	13	1	13	40	8	1	23	2	2
ENSMUSG00000102762	0	0	0	0	0	0	0	0	0	0	0	0	0	0	0	0	0	0	0	0	0	0	0	0	0	0
ENSMUSG00000016481	238.53	252	207	120.5	179.5	166	116	163.53	169.83	169.03	105.2	116.57	98	109.15	147	163	192.5	167.03	121	211.08	280.5	166	265.05	217	240	203.33
ENSMUSG00000040848	65	70	60	55	78	61	51	92	49	41	44	44	53	59	34	78	55	100	30	92	76	98	76	88	90	56
ENSMUSG00000040843	78	113	79	79	77	102	44	108	36	75	70	75	58	70	44	102	80	90	38	60	62	89	91	63	75	84
ENSMUSG00000102302	11.14	0.03	6.18	0	0.42	1.2	10	9.39	3.13	6.1	0.07	6.03	0.07	4.07	7	0.03	1.11	8.07	0.07	19.1	0.33	3	7.03	3.63	3.13	5
ENSMUSG00000040836	0	0	1	0	0	0	0.5	0	0	0	0	0	0	0	0	0	0	0.5	0	0	0	0	0	1	0	0
ENSMUSG00000026307	206.03	319.03	241	140	277.53	242	154.5	225.94	127	186.92	185.5	218	146	187	264.03	270	174	208.5	192	376.83	398.33	265	255.33	326.5	279.17	255.5
ENSMUSG00000090322	0	0	0	0	0	0	0	0	0	0	0	0	0	0	0	0	0	0	0	0	0	0	0	0	0	0
ENSMUSG00000049515	0	0	0	0	0	0	0	0	0	0	0	0	0	0	0	0	0	2	0	0	0	0	0	0	0	0
ENSMUSG00000026571	182	301.11	246	240	163.03	250.17	128	240.5	143.03	150	146.09	133	105	138	162	222	176	235.03	168	151	169	163	227	221.5	215.53	142
ENSMUSG00000104427	0	0	0	0	0	0	0	0	0	0	0	0	0	0	0	0	0	0	0	0	0	0	0	0	0	0
ENSMUSG00000089299	0	0	0	0	0	0	0	0	0	0	0	0	0	0	0	0	0	0	0	0	0	0	0	0	0	0
ENSMUSG00000102401	0	0	0	0	0	0	0	0	0	0	0	0	0	0	0	0	0	0	0	0	0	0	0	0	0	0
ENSMUSG00000026308	0	0	0	0	0	0	0	0	0	0	0	0	0	0	0	0	0	0	0	0	0	0	0	0	0	0
ENSMUSG00000026616	4.77	0.54	3.9	1.37	1.05	4.41	4.55	17.93	0.97	0.41	0.07	1.08	2.27	0	1.97	0.18	0.07	3.97	0.26	10.06	1.52	20.84	2.2	74.87	3.04	0.57
ENSMUSG00000026568	1090	1497.5	974	874	1101.37	1306.33	827	1244.5	1054.5	983	772.83	860.5	635.25	901.33	955.03	1266.37	1088.03	1088.5	715.5	908.5	943.37	884.5	987	916.07	1138.33	864.33
ENSMUSG00000103763	4	9	0	0	0	2	0	3	12	24	0	12	3	0	4	12	1	4	0.83	7	0	11.04	3	0	6	0
ENSMUSG00000102236	0	0	0	0	0	0	0	0	0	0	0	0	0	0	0	0	0	0	0	0	0	0	0	0	0	0
ENSMUSG00002076810	0	0.19	0	0	0	0	0	0	0	0	0	0	0	0	0	0	0	0	0	0.03	0	0	0	0	0	0
ENSMUSG00002075165	0	0	0	0	0	0	0	0	0	0	0	0	0	0	0	0	0	0	0	0	0	0	0	0	0	0
ENSMUSG00000104297	0	0	0	0	0	0	0	0	0	0	0	0	0	0	0	0	0	0	0	0	0	0	0	0	0	0
ENSMUSG00000102307	0.03	0	0	0	0	0	0	0	0.03	0	0	0.1	0	0	0	0	0	0.03	0	0.1	0	0.03	0	0.07	0	0.07
ENSMUSG00000047443	0	0	0	0	0	0	0	0	0	0	0	0	0	0	0	0	0	0	7	0	0	0	0	8	0	1
ENSMUSG00000010453	141.25	194	163	87.03	171	178	78	97	97	107	111	107	55	72	130	183	165	209	136	191	158	131	151	135	199	125
ENSMUSG00000098680	0	0	0	0	0	0	0	0	0	0	0	0	0	0	0	0	0	0	0	0	0	0	0	0	0	0
ENSMUSG00000037432	0	0	0	0	0	0	0	0	0	0	0	0	0	0	0	0	0	0	0	0	0	0	0	0	0	0
ENSMUSG00000026309	72.03	64	48	36	85	82	69	41	63.03	101	56	83	35	37	86	69.07	58	138	27	91.03	86	71.03	43	110	59	59.03
ENSMUSG00000100253	0	1	0	0	0	0	0	0	0	0	0	0	0	0	0	0	0	0	0	0	0	0	0	0	0	0
ENSMUSG00000067071	145	260	148	127	229	265	104	179	111	121	66	223	111	73	209	256	111	215	188	219	128	175	130	92	163	93
ENSMUSG00000001143	16.03	53.07	52.07	21.03	14.1	42	20	57.03	35	19	31	25.13	24	30.13	52.53	53.03	36.6	43.03	22.03	39	51.03	30.07	26	52	37.03	40
ENSMUSG00000055866	35.03	30	41	8	52	27.03	23.03	52	17	12	44.03	29.03	15	18	22	29	16	80	23	75.03	28.03	38	36	52.07	41	31
ENSMUSG00000101911	0	0	0	0	0	0	0	0	0	0	0	0	0	0	0	0	0	0	0	0	0	0	0	0	0	0
ENSMUSG00000100151	0	0	0	0	0	0	0	0	0	0	0	0	0	0	0	0	0	0	0	0	0	0	0	0	0	0
ENSMUSG00000101958	0.07	0.03	13.35	2.52	0.6	0.8	1.23	42.6	0.1	1.07	0.07	0.07	0	0	0	1.11	0.21	0.1	0	0.55	0.1	52.44	1.8	2.14	19	2.11
ENSMUSG00000034292	29	5	25	3	11	15	13	5	12	8	19	9	10	1	12	30	2	18	4	16	3	23	9	19	18	0
ENSMUSG00000102536	0	0	0	0	0	0	0	0	0	0	0	0	0	0	0	0	0	0	0	0	0	0	0	0	0	0
ENSMUSG00000087561	0	0	0	0	0	0	0	0	0	0	0	0	0	0	0	0	0	0	0	0	0	0	0	0	0	0
ENSMUSG00002076057	0	0	0	0	0	0	0	0	0	0	0	0	0	0	0	0	0	0	0	0	0	0	0	0	0	0
ENSMUSG00000026311	6	19	8	24	35	8	0	12	10	5	18	8	10	14	9	32	9	12	14	24	42	15	23	25	23	30
ENSMUSG00000101705	0	0	0	0	0	0	0	0	0	0	0	0	0	0	0	0	0	0	0	0	0	0	0	0	0	0
ENSMUSG00000100980	0.2	1	0	1	0	0	0	1	0.08	1	0	0	0	0	1	1	0	4	0	0	0	0	1	0	0	0
ENSMUSG00000007805	0	4	0	0	7	0	0	0	0	0	0	0	0	0	0	0	0	6	5	0	1	0	0	1	0	2
ENSMUSG00000026567	0	0	0	0	0.03	0	0	0	0	0	0	0	0	0	0	0	0	0	0	0	0	0	0	0	0	0
ENSMUSG00000027520	0	0	0	0	0	0	1	0	0	1	0	0	0	0	0	0	0	0	0	0	0	0	0	3	0	0
ENSMUSG00000101414	0.13	0.03	0	0.03	4.03	0.03	0.1	0.19	0.09	0.07	0	0.07	0.03	0	0.07	0.03	0.03	0.13	0	0	0.07	0.07	0.13	2.03	0.04	0
ENSMUSG00000102745	0	0	0	0	0	0	0	0	0	0	0	0	0	0	0	0	0	0	0	0	0	0	0	0	0	0
ENSMUSG00000119074	0	0	0	0	0	0	0	0	0	0	0	0	0	0	0	0	0	0	0	0	0	0	0	0	0	0
ENSMUSG00000103059	0	0	0	0	0	0	0	0	0	0	0	0	0	0	0	0	0	0	0	0	0	0	0	0	0	0
ENSMUSG00000103583	0	0	0	0	0	0	0	0	0	0	0	0	0	0	0	0	0	0	0	0	0	0	0	0	0	0
ENSMUSG00002076323	0	0	0	0	0	0	0	0	0	0	0	0	0	0	0	0	0	0	0	0	0	0	0	0	0	0
ENSMUSG00002074951	0	0	0	0	0	0	0	0	0	0	0	0	0	0	0	0	0	0	0	0	0	0	0	0	0	0
ENSMUSG00000104474	0	0	0	0	0	0	0	0	0	0	0	0	0	0	0	0	0	0	0	0	0	0	0	0	0	0
ENSMUSG00000026566	0	8	3	0	0	0	4	1	0	12	0	0	0	2	4	1	1	5	0	7	10	1	6	3	10	0
ENSMUSG00000103098	0	0	0	0	0	0	0	0	0	0	0	0	0	0	0	0	0	0	0	0	0	0	0	0	0	0
ENSMUSG00000104517	0	0	0	0	0	0	0	0	0	0	0	0	0	0	0	0	0	0	0	0	0	0	0	0	0	0
ENSMUSG00000026313	75.68	73.08	77.51	99.18	55.78	78.33	44.41	109.07	83.6	80.51	30.22	57.19	44.57	41.65	56.57	65.89	83.91	61.64	49	106.94	59.6	40.3	120.39	99.29	53.23	47.43
ENSMUSG00000103101	0	0	0	0	0	0	0	0	0	0	0	0	0	0	0	0	0	1	0	0	0.07	0	0	0	0	0
ENSMUSG00000102565	0	0	0	0	0	0	0	0	0	0	0	0	0	0	0	0	0	0	0	0	0	0	0	0	0	0
ENSMUSG00000101265	0	0	0	0	0	0	0	0	0	0	0	0	0	0	0	0	0	0	0	0	0	0	0	0	0	0
ENSMUSG00000101522	0	0	0	2	0	0	0	0	0	0	0	0	0	0	0	0	2	0	0.5	0.33	0	0	0	0	0	0.12
ENSMUSG00000040723	19.53	25.6	10.03	13.07	20.07	12.03	32.1	27.14	16.13	24.07	22	17.17	14.07	12.03	9.13	20.17	10.13	12.15	33.1	32.45	43.03	5.07	30.12	54.1	26.1	36.07
ENSMUSG00002075583	0	0	0	0	0	0	0	0	0	0	0	0	0	0	0	0	0	0	0	0	0	0	0	0	0	0
ENSMUSG00000103686	0	0	0.03	0	0	0	0	0.33	0.5	0	0	0	0	0	0.03	0	0	0	0	0	0	0	0	0	0	0
ENSMUSG00000103242	0	0	0	0	0	0	0	0	0	0	0	0	0	0	0	0	0	0	0	0	0	0	0	0	0	0
ENSMUSG00000026260	752.7	931.22	816.2	751.1	834.2	960.13	686.2	801.33	826.2	732.2	582.17	899	420	599.29	606	1105.49	862.08	1000	434.5	1166.24	957	897	801.5	776	1058.4	778
ENSMUSG00000098288	0	0	0	0	0	0	0	0	0	0	0	0	0	0	0	0	0	0	0	0	0	0	0	0	0	0
ENSMUSG00000040713	1165	1693	1283	1133	1227	1265	738	935	884	774.5	865	1049.5	806	1082	1052	1730	1209	1405.5	883	1207.5	973	1046	904.5	1434	1073	940
ENSMUSG00000104306	0	0	0	0	0	0	0	0	0	0	0	0	0	0	0	0	0	0	0	0	0	0	0	0	0	0
ENSMUSG00000067064	0	0	0	0	0	0	0	0	0	0	0	0	0	0	0	0	0	0	0	0	1	0	0	0	1	0
ENSMUSG00000089829	0	0	0	0	0	0	1	0	0	0	0	3	0	0	0	0	0	0	0	0	1	0	0	0.5	0	0
ENSMUSG00002076221	0	0	0	0	0	0	0	0	0	0	0	0	0	0	0	0	0	0	0	0	0	0	0	0	0	0
ENSMUSG00000057464	0	0	0	0.03	0	0	0	0	0	0	0	0	0	0	0	0	0	0	0	0	0	1	0	0.03	0	0
ENSMUSG00000042849	0	0	0	1	0	0	0	0	0	0	0	0	0	0	0	0	0	0	0	0	0	0	0.03	0	0	0
ENSMUSG00000058904	0	0	0	0	0	0	0	0	0	0	0	0	0	0	0	0	0	0	0	0	0	0	0	0	0	0
ENSMUSG00000097001	0	0	0	0	0	0	0	0	0	0	0	0	0	0	0	0	0	0	0	0	0	0	0	0	0	0
ENSMUSG00000099363	0	0	0	0	0	0	0	0	0	0	0	0	0	0	0	0	0	0	0	0	0	0	0	0	0	0
ENSMUSG00000046300	0	0	0	0	0	0	0	0	0	0	0	0	0	0	0	0	0	0	0	0	0	1	0	0	0	0
ENSMUSG00000107778	0	0	0	0	0	0	0	0	0	0	0	0	0	0	0	0	0	0	0	0	0	0	0	0	0	0
ENSMUSG00000062497	0	0	0	0	0	0	0	0	0	0	0	0	0	0	0	0	0	1	0	0	0	0	0	0	0	0
ENSMUSG00000108131	0	0	0	0	0	0	0	0	0	0	0	0	0	0	0	0	0	0	0	0	0	0	0	0	0	0
ENSMUSG00000063583	0	0	0	0.03	0	0	0	0	0	0.03	0	0	0	0	0	0	0	0	0	0	0.03	4.05	0.07	0	0	0.07
ENSMUSG00000061616	0	0	0	0	0	0	0.5	0	0	0	0	0.03	0	0	0	0	0	0	0	0	0	0	0	0	0	0
ENSMUSG00000073616	376	503	353	252	445	471	347	487	411	386	354	348	233	348	419	668	451	519	351	501	520	458	360	449	526	389
ENSMUSG00000044055	0	0	0	0	0	0	0	0	0	0	0	0	0	0	0	0	0	0	0	0	0	0	0	0	0	0
ENSMUSG00000099665	0	0	0	0	0	0	0	0	0	0	0	0	0	0	0	0	0	0	0	0	0	0	0	0	0	0
ENSMUSG00000100781	0	0	0	0	0	0	0	0	0	0	0	0	0	0	0	0	0	0	0	0	0	0	0	0	0	0
ENSMUSG00000034220	60	81.06	26	63	96	50	20	46	53	26	67	39	20	19	60	34	58	21	29	61	54	73	45	28	18	43
ENSMUSG00000101995	0	0.03	0	0	0.03	0.03	0.1	0	0	0	0	0	0	0.03	0.08	0	0	0.07	0	0	0	0	0	0.03	0.03	0
ENSMUSG00000065470	0	0	0	0	0	0	0	0	0	0	0	0	0	0	0	0	0	0	0	0	0	0	0	0	0	0
ENSMUSG00000034212	6.4	7	1.87	18	4.46	12.2	3	3	16.1	9	1.83	12	5.94	0	2.33	7	1.58	3.73	0.67	17.5	10.49	18	11.58	4	20.17	4.2
ENSMUSG00000005763	1	2	0	0	8	0	0	0	0	0	2	0	0	5	0	13	0	0	0	0	0	4	1	3	0.5	0
ENSMUSG00000047067	23	50	33	23	55	40	41	26	36	38	29	34	32	15	39	56	65	30	28	33	71	34	41	62	46	40
ENSMUSG00000097251	0	0	0	0	0	0	0	0	0	5	0	0	0	1	0	1	0	0	0	0	8	0	0	0	0	0
ENSMUSG00000118799	0.1	0.03	0.28	0.03	0	0	0	0	0.07	0.03	0.03	0.1	0.03	0	0	0.03	0.07	0.03	0	0.03	0	0.03	0.1	0.12	0.07	0
ENSMUSG00000026455	10.09	27.03	42.1	31.2	34.1	16	43.53	25.06	33.33	20.69	7.78	11.11	31.09	23.03	7.07	37.75	27.03	38.03	20	45.13	25.1	12.1	30.53	35.17	54.3	20.16
ENSMUSG00000042229	43	20	33	24	23	21	13	18	22	32	8	11	3	26	28	6	24	25	12	31	24	67	28	37	29	44
ENSMUSG00000077202	0	0	0	0	0	0	0	0	0	0	0	0	0	0	0	0	0	0	0	0	0	0	0	0	0	0
ENSMUSG00000096712	2.97	6.46	3.32	3.8	2.98	3.66	2.06	2.33	3.89	3.24	3.1	2.38	1.53	3.04	3.92	4.29	4.85	5.12	4.03	6.56	6.01	2.56	3.83	4.91	4.42	5.2
ENSMUSG00000101955	0	0	0	0	0	0	0	0	0	0	0	0	0	0	0	0	0	0	0	6	0	0	0	0	0	0
ENSMUSG00000046367	0	0	0	0	0	0	0	0	0	0	0	0	0	0	0	0	0	0	0	0	0	0	0	0	1	0
ENSMUSG00000026269	132	246.07	185	110	147	173.07	127	205	116	149	138	146	125	110	183	250	197	194	104	204	261	177	115	201	220	245
ENSMUSG00000100632	0	4.5	0.57	0.03	0	0	0	0	0	0.5	3.58	6	0	0	3	0.03	1	0.1	0	0	0	14	2.53	0	2.1	0
ENSMUSG00000026270	13	57	63	40	60	55	48	59	58	53	85	22	44	5	15	53	38.5	67	21	84	92	83	85	71	70	70
ENSMUSG00000026271	0.03	0.03	0.19	0	0	0.06	0.07	2.07	1	0	9.03	0	0	0.03	0.07	3	0.6	0.03	0	5	10.03	0	0	8	1.03	0
ENSMUSG00000026116	38	66.5	78	34	41	78	11.5	46	52	42	79.5	50.5	29.03	38.5	53.5	65	59	79	53	43	50	68	60.5	39	43.5	55.5
ENSMUSG00000100021	0	0	0	0	0	0	0	0	0	0	0	0	0	0	0	0	0	0	0	0	0	0	0	0	0	0
ENSMUSG00000045091	0	0	1	0	0	0	0	0	0	0	0	0	0	0	0	0	0	0	0	0	0	0	0	0	0	0
ENSMUSG00000042207	73	61	63	45	51	60	61.18	102.03	56	54	35	56	27	16	59.5	41	58.5	93.1	26	128	94	103.17	91	59.5	144	56
ENSMUSG00000097435	0.33	0	0	0	0	0	0	0	0	0	0	0	0	0	0	0	0	0	0	0	0	0	0	0.33	0	0
ENSMUSG00000026452	0	0	0	0	0	0	0	0	0	0	0	0	0	0	0	0	0	0	0	0	0	0	0	0	0	0
ENSMUSG00000025959	62.49	28	49.05	8.08	46.18	69.5	35	35.04	42.07	25.07	14.03	69.18	11.24	3.17	33.03	48.2	37.03	56.2	26	103.15	43.38	33.07	70.07	104.28	87.14	31.7
ENSMUSG00000086836	0	0	0	0	0	0	0	0	0	0	0	0	0	0	0	0	0	0	0	0	0	0	0	0	0	0
ENSMUSG00000086721	0.12	0	1	0.11	0.11	0.1	0.25	0.5	0.12	0	0	0	0	0.12	0	0.11	0	0	0.12	0.33	0.11	0.12	0.11	0	0.25	0
ENSMUSG00000101895	0	0	0	0	0	0	0	0	0	0	0	0	0	0	0	0	0	0	0	0	0	0	0	0	0	0
ENSMUSG00002076107	0	0	0	0	0	0	0	0	0	0	0	0	0	0	0	0	0	0	0	0	0	0	0	0	0	0
ENSMUSG00000099658	0	0	0	0	0	0	0	0	0	0	0	2	0	0	0	0	0	0	0	0	0	0	0	0	0	0
ENSMUSG00000073557	6	9.13	5	11	12	0.25	4	12.16	11	13.03	4	9.26	0	3.13	9.03	4.1	5	10.11	1	11.19	10.12	14.07	16.03	17.92	4.03	6
ENSMUSG00000103614	0	3.08	0	0	3.05	0	0	0	0.05	5	0	5	0	0	0	0	0	15	0	7.1	21	0	5.18	1	0	0
ENSMUSG00002075458	0	0	0	0	0	0	0	0	0	0	0	0	0	0	0	0	0	0	0	0	0	0	0	0	0	0
ENSMUSG00000103976	0.12	0.1	0.13	0.35	2.1	0.2	8.09	2.2	3.67	6.13	0.1	0.52	0.55	6	0	3	0.11	2.18	2	1.07	4.13	5.17	6	6.15	2.36	0.03
ENSMUSG00000101168	0	0	0	0	0	0	0	0	0	0	0	0	0	0	0	0	0	0	0	0	0	0	0	0	0	0
ENSMUSG00000026429	0	6	0	2	2.03	5	0.03	0	3	0.1	0	0	0	0	0	0.03	3	0.17	0	0	5.07	6	8	14.03	9	0
ENSMUSG00000042793	0	0.1	0	0	0	0.03	0	0.2	0.03	0.03	0.03	0.1	0.03	0	0	0	0	0.03	0	7.07	0.03	0	0.03	0	0	0.25
ENSMUSG00000025958	33.5	49	46	34	44	56.03	8	78	35	33	38	28	27	33	61	67	27	62.03	30	79	59.03	41	70	78.53	77.03	62.03
ENSMUSG00000025956	13	12	17	22	47	20	18	27	12	55	17	16	18	41	36	21	31	18	30	35	52	24	44	13	33	37
ENSMUSG00000101832	0	0	0	0	0	0	0	0	0	0	0	0	0	0	0	1	0	2	0	0	0	0	0	8	0	0
ENSMUSG00000100437	0	0	0	0	0	0	0	0	0	0	0	0	0	0	0	0	0	0	0	0	0	0	0	0	0	0
ENSMUSG00000070871	2.5	18	7	5	10	9.5	2	3	10.5	20	2.5	8.5	1.5	14.5	8	13	13.5	1.5	17.5	2	26.5	14	17.5	11	16	3
ENSMUSG00000045005	4	14	12	9	7	18	12	7	26	9	21	5	12	3	6	23	12	6	4	9	35	0	13	5	22	10
ENSMUSG00000102140	0	0	0	0	0	0	0	0	0	0	0	0	0	0	0	0	0.09	0	0	0.07	0	0	0.03	0	2	0
ENSMUSG00000051344	0	0	0	5	0	9	0.03	0	0	0	1	2	0	0.03	5	0	1	0.03	0	9.03	5	0.03	2	12.03	0	0.03
ENSMUSG00000014602	2	0	0	0.03	0	0	0	0	0	0	0	0	0	0	0	0.03	0	0	0	0	0.03	0	0	0.03	0	0
ENSMUSG00000101378	0	0	0	0	0	0	0	0	0	0	0	0	0	0	0	0	0	0	0	0	1	0	0	0	1	0
ENSMUSG00000026272	1209	868	696	456	868	863	515.5	979	727	601	950	520	277	355	521	742	724	1011	362	1143	897	646	723	786	761	682
ENSMUSG00000034159	0	0	0	0	0	0	0	0	0	0	0	0	0	0	0	0	0	0	0	0	0	0	0	0	0	0
ENSMUSG00000084989	0	0	0	0	0	0	0	0	0	0	0	0	0	0	0	0	0	0	0	0	0	0	0	0	0	0
ENSMUSG00000047793	7.05	38	17.03	4	13	35	21	11	4	14	7	17	12	3	17	13	14	16	15	26.03	4	12	4	2	12	25
ENSMUSG00000098997	0	0	0	0	0	0	0	0	0	0	0	0	0	0	0	0	0	0	0	0	0	0	0	0	0	0
ENSMUSG00000086056	0	0	0	0	0	0	0	0	0	0	0	0	0	0	0	0	0	0	0	0	0	0	0	0	0	0
ENSMUSG00000026273	61.5	85	108	40.5	80	82	50	58	84	38	55	86.5	29	24	91	100	128	107	55	96.5	68	77	77	77	85	93.5
ENSMUSG00002076371	0	0	0	0	0	0	0	0	0	0	0	0	0	0	0	0	0	0	0	0	0	0	0	0	0	0
ENSMUSG00000100351	30.31	24.05	19.12	13.36	27.53	26.42	23.24	34.04	21.25	25.58	20.04	21.5	10.24	14.6	22.72	21.78	27.96	26.56	20.84	31.95	23.93	24.62	17.66	36.99	21.45	17.17
ENSMUSG00000051081	0	0	0	0	0	0	0	0	0	0	0	0	0	0	0	0	0	0	0	0	0	0	0	0	0	0
ENSMUSG00000026274	0.17	1.03	2.03	3.03	0.07	0.13	4.1	0.1	0.16	0.13	0.03	0.3	0.03	0.03	0.15	0.08	0.1	0.35	0.07	6.03	1.13	0.1	4.17	6.1	14.05	0.17
ENSMUSG00000026560	0	0	0	0	0	0	0	0	0	0	0	0	0	0	0	0	0	0	0	0	0	0	0	0	0	0
ENSMUSG00000085841	0	0	0	0	0	0.67	0	0	0.33	0	0	0	0	0	0	0	0	0	0	0.33	0	0	0	0	0	0
ENSMUSG00000103073	0	0	0	0	0	0	0	0	0	0	0	0	0	0	0	0	0	0	0	0	0	0	0	0	0	0
ENSMUSG00000086925	129.77	146.7	108.66	98.9	117.67	123.82	94.8	127.41	89.93	97.78	93.08	79.56	54.17	73.63	128.36	141.22	110.29	124.97	93.38	135.68	137.55	88.22	104.61	94.48	112.7	117.53
ENSMUSG00000102548	0	0	0	0	0	0	0	0	0	0	0	0	0	0	0	0	0	0	0	0	0	0	0	0	0	0
ENSMUSG00000025946	0	0	0	0	0	0	0	0	0	0	0	0	0	0	0	0	0	0	0	0	0	0	0	0	0	0
ENSMUSG00000097823	0	1	0	0	0	0	0	0	0	0	0	0	0	0	0	0	0	0	0	0	0	0	0	0	0	0
ENSMUSG00000100503	0	0	0.33	0	0.33	0	0	0	0	0	0	0	0	0	0	0	0	0	0	0	0.33	0.33	0	0	0	0
ENSMUSG00000100504	0	0	0.33	0	0	0	0	0	0	0	0.17	0.17	0	0	0	0.17	0	0	0	0	0	0	0	0	0.17	0.33
ENSMUSG00000099383	0	0	0.33	0	0	0	0	0	0	0	0.17	0.17	0	0	0	0.17	0	0	0	0	0	0	0	0	0.17	0.33
ENSMUSG00000100340	0	0	0	0	0	0	0	0	0	0	0	0	0	0	0	0	0	0	0	0	0	0	0	0	0	0
ENSMUSG00000100439	0	0	0	0	0	0	0	0	0	0	0	0	0	0	0	0	0	0	0	0	0	0	0	0	0	0
ENSMUSG00000099819	0	0	0	0	0	0	0	0	0	0	0	0	0	0	0	0	0	0	0	0	0	0	0	0	0	0
ENSMUSG00000082565	0	0	0	0	0	0	0	0	0	0	0	0	0	0	0	0	0	0	0	0	0	0	0	0	0	0
ENSMUSG00000082774	0	0	0.83	0	0	3.83	1.67	0	0	0	0.33	0	0	0	0	0	1	1.83	0	4	0	0	0	1	0.33	0
ENSMUSG00000060568	0	0	0	0	0	0	0	0	4	0	0	0	3	0	0	0	0	0	0	7	6	0	0	0	0	0
ENSMUSG00000102870	0	0	0	0	0	0	0	0	0	0	0	0	0	0	0	0	0	0	0	0	0	0	0	0	0	0
ENSMUSG00000103333	0	0	0	0	0	0	0	0	0	0	0	0	0	0	0	0	0	0	0	0	0	0	0	0	0	0
ENSMUSG00000025945	0	0	0	0	0	0	0	0	0	0	0	0	0	0	0	0	0	0	0	0	0	0	0	0	0	0
ENSMUSG00000081623	0	1	0	0	0	0	0	1	0	0	0	1	0	0	0	0	0	0	0	0	0	0	0	0	0	0
ENSMUSG00000083242	0	0	0	0.5	0	0	0	0	0	1	0	0	0	0	0	0	0	0	0	0	0	0	0	0	0	0
ENSMUSG00000083289	0	0	0	0	0	0	0	0	0	0	0	0	0	0	0	0	0	0	0	0	0	0	0	0	0	0
ENSMUSG00000026275	58.03	62.7	61.03	56.03	68.14	58	54	13.06	57.03	12.07	29.25	37.12	41.03	32.03	31.05	47.03	59.07	55	23	72.18	107	74.13	61.07	71.07	79.04	64
ENSMUSG00000106302	0	0	0	0	0	0	0	0	0	0	0	0	0	0	0	0	0	0	0	0	0	0	0	0	0	0
ENSMUSG00000098689	0	0	0	0	0	0	0	0	0	0	0	0	0	0	0	0	0	0	0	0	0	0	0	0	0	0
ENSMUSG00000064389	0	0	0	0	0	0	0	0	0	0	0	0	0	0	0	0	0	0	0	0	0	0	0	0	0	0
ENSMUSG00000026558	25	31	25	26	21	17	21	12	27	33	13	19	7	14	11	57.05	25	51	20	26	30	17	22	23	29	34
ENSMUSG00000103139	0	0	0	0	0	0	0	0	0	0	0	0	0	0	0	0	0	0	0	0	0	0	0	0	0	0
ENSMUSG00000102909	0	0	0	0	0	0	0	0	0	0	0	0	0	0	0	0	0	0	0	0	0	0	0	0	0	0
ENSMUSG00000098379	0	0	0	0	0	0	0	0	0	0	0	0	0	0	0	0	0	0	0	0	0	0	0	0	0	0
ENSMUSG00000102337	0	0	0	0	0	0	0	0	0	0	0	0	0	0	0	0	0	0	0	0	0	0	0	0	0	0
ENSMUSG00000034107	0	0	0	0	0	0	0	0	0	0	0	0	0	0	0	0	0	0	0	0	0	0	0	0	0	0
ENSMUSG00000052428	557	627	564	503	575.03	737	393.5	594	558	541	430	565	365	399	496	748.25	593	709	195.5	768	685	754	652	630	700.03	441
ENSMUSG00002075501	1.4	5.4	6.8	2	6.13	6.61	2.33	5	5.87	3	6.93	1.63	1.8	2.9	4	9.81	12.73	2.93	3.67	6.6	9.8	6.87	7.93	5.27	10.73	2
ENSMUSG00000119799	0.07	0.17	0.13	0.37	0.3	0.9	0.64	0.2	0.6	0.13	0.2	2.36	0.07	0.03	0.17	0.13	0.4	0.4	0.07	1.2	0.54	0.17	0.77	0.5	0.57	0.24
ENSMUSG00000026687	977.32	1279.71	1016.94	1043.62	1086.72	1191.28	792.5	1167.48	1038.1	878.66	859.55	886.75	528.03	601.53	808.48	1265.21	919.55	1312.6	510.67	1427.14	994.58	1276.7	1134.37	925.25	1060.79	1110.15
ENSMUSG00000026688	70	70	45	79	89	89.64	53	85	38.5	33	53	40	30	46	84	98.5	66	171.5	48	102	109	59	65.5	128	95	78
ENSMUSG00000040485	0	0	0	0	0	0	0	0	0	0	0	0	0	0	0	0	0	0	0	0	0	0	0	0	0	0
ENSMUSG00000015843	10	17	15	6	10.03	13.03	18	8	1.03	5.03	4	8.07	2	17	9.03	2	6	14	2	19	23	6	1.03	21	10	12
ENSMUSG00000026686	0	0	0	0	0	0	0	0	0	0	0	0	0	0	0	0	0	0	0	0	0	0	0	0	0	0
ENSMUSG00000093538	0	0	0	0	0	0	0	0	0	0	0	0	0	0	0	0	0	0	0	0	0	0	0	0	0	0
ENSMUSG00000026110	0	0	2	0	0	1	0	2.5	6	1.5	0	0	3	0	0	0	0	0	0	8	2	4	4	2	4	0
ENSMUSG00000026090	0	0	0	0	0	0	0	0	0	0	13	0	0	0	0	0	0	0	0	0	0	0	0	0	0	0
ENSMUSG00000089767	0	0	0	0	0	0	0	0	0	0	0	0	0	0	0	0	0	0	0	0	0	0	0	0	0	0
ENSMUSG00000104365	0	0	0	0	0	0	0	0.03	0	0	0	0.07	0	0	0	0	0	0	0	0	0	0.03	0	0	0	0
ENSMUSG00000102650	0	0	0	0	0	0	0	0	0	0	0	0	0	0	0	0	0	0	0	0	0	0	0	0	0	0
ENSMUSG00000052534	78.72	117.47	74.46	93.13	61.21	111.33	53.28	96.57	51.27	61.12	54	92.06	23.15	49.03	108.5	106.5	87	160	38.89	121.28	65.17	120.98	83	107.19	171.1	55.12
ENSMUSG00000103780	0	0	0	0	0	4	0	0	0	0	1	5	3	0	0	0	0	2	0	0	0	5	0	0	0	0
ENSMUSG00000102594	0	0	4	0	0	0	2	0	0	2	0	0	0	0	0	0	0	0	0	0	0	0	0	6	0	0
ENSMUSG00000098407	0	0	0	0	0	0	0	0	0	0	0	0	0	0	0	0	0	0	0	0	0	0	0	0	0	0
ENSMUSG00000103463	0	0	0.5	0	0	0	0	0	0	0	0	0	0	0	0	0	0	0	0	0	0	0.5	0	0.5	0	0
ENSMUSG00000098829	0	0	0	0	0	0	0	0	0	0	0	0	0	0	0	0	0	0	0	0	0	0	0	0	0	0
ENSMUSG00000103530	0	0	0	0	0	0	0	0	0	0	0	0	0	0	0	0	0	0	0	0	0	0	0	0	0	0
ENSMUSG00000058622	0.4	0.1	0.1	0.1	1	0.4	1.1	1.2	0.53	0.3	0.1	0.74	0.7	0	0.3	0.88	0.1	0.34	0	0.68	1.43	0.94	0.3	0.9	0.46	0.62
ENSMUSG00000015222	1	0	6.03	0	5	0	7	3	0	0	0	0	0	4	4	3	1	1	1	1	0	7	7	6	3	0
ENSMUSG00000088850	0	0	0	0	0	0	0.03	0	0	0	0	0	0	0	0.03	0	0	0	0	0	0.04	0	0	0.03	0	0
ENSMUSG00000073656	0	0	0	0.5	0	0	0	0	0	0	0	0	0	0	0	0	0	0	0	0	0	0	0	0	0	0
ENSMUSG00000065694	0	0	0	0	0	0	0	0	0	0	0	0	0	0	0	0	0	0	0	0	0	0	0	0	0	0
ENSMUSG00000026683	0	5	0.17	0.07	2.17	4.1	0.03	0	1.1	0.03	2.5	0.04	0.03	0	0.04	0.08	0.13	0.1	0	3	3.18	0.07	2.07	25.6	9.07	5
ENSMUSG00000103526	0	0	0	0	0	0	0	0	0	0	0	0	0	0	0	0	0	0	0	0	0	0	0	0	0	0
ENSMUSG00000103267	0	0	0	0	0	0	0	0	0	0	0	0	0	0	0	0	0	0	0	0	0	0	0	0	0	0
ENSMUSG00000026678	142	105	104	63	103	105	74	63	62	101	93	104.12	32	55	52	134	113	149	65	119	95	107	47.5	153	122	52
ENSMUSG00000038530	1	0	1	4	4	12	5	11	0	6	10	8.03	0	9	0	12.08	6	9	0	5	6	2	1	1	6	7.03
ENSMUSG00000119314	0.03	0.07	0.07	0.07	0.1	0.1	0.07	0.03	0.07	0	0.07	0	0	0.07	0.1	0.07	0.1	0.1	0.1	0.03	0.13	0	0.03	0.03	0.03	0.03
ENSMUSG00000103110	0	0	0	0	0	0	0	0	0	0	0	0	0	0	0	0	0	0	0	0	0	0	0	0	0	0
ENSMUSG00000070532	0	0	0	0	0	0	3	0	0	0	0	0	0	0	0	0	0	0	0	0	0	0	1	0	0	0
ENSMUSG00000089990	0	0	0	0	0	0	0	0	0	0	0	0	0	0	0	0	0	0	0	0	4	0	0	0	0	0
ENSMUSG00000026675	231.33	263	240	186	338.25	163	156	263	204	196	122	224	86.33	186	215	369	279	276	87.1	261.04	332	180	200	187	305	171
ENSMUSG00000034066	37	41	44	25	39	26	13	18	25	38	30	31	15	17	25	46	43	48	26	47	46	30	31	10	58	51
ENSMUSG00000103854	0.03	0	0	0	0	0	0	0	0.1	0	0	0.08	0	0	0	0	0	0	0	0	0	0	0	0.07	0	0
ENSMUSG00000060771	4	7	3	17	1	2	1	6	2	9	1	4	4	8	6	4	7	3	3	5	2	9	0	5	1	6
ENSMUSG00000097268	0	0.03	0.07	0	0.03	0.13	0.03	0	0.03	0.23	0.1	0.03	0.03	0	0.13	0.07	0.07	0.03	0	0.07	0.14	0.07	0	0.17	0.13	0
ENSMUSG00000026674	0	6	4	5	8	5	0	3	5	7	2	0	5	6	25.07	19	0	16	8	5	24	5	13	14	9	5
ENSMUSG00000037216	13	24	7	10	0	9	18	28	26	11	13	8	2	0	4	8	4	18	21	28	16	2	28	8	13	2
ENSMUSG00000026277	50	60	43	48	47	81	55	33	56	20	63	51	29	49	47	120	64	63	13	128	41	35.5	91	68	45	57
ENSMUSG00000100927	0	0	0	0	0	0	0	0	0	0	0	0	0	0	0	0	0	0	0	0	0	0	0	2	0	0
ENSMUSG00000026088	42	36	22	7	32	24	33	36	19	49	16	30	27.2	17	13	51	37	80	15	19	32	16	16	73	43	35
ENSMUSG00000026278	28	43	38	19	34	55	66	44	53	21	56	46	9	39	23	29	49	47	34	56	74	23	67	67	84	39
ENSMUSG00000055567	0	0	0	0	0	0	0	0	0.03	0	0.03	0	0	0	0	0	0.5	0	0	0	0.67	0.03	0	0.14	0	0
ENSMUSG00000103375	0	0	0	0	0	0	0	0	0	0	0	0	0	0	0	0	0	0	0	0	0	0	0	0	0	0
ENSMUSG00000026087	390.5	494	401	297.33	351	371.83	251	331.83	295.5	363.5	296.5	332.33	194.67	215.83	445.33	520.5	343.5	463	288	460.33	353.33	370	354.67	404	397.83	306
ENSMUSG00000026279	10	31.03	28.03	20	47	34	32.03	46	38	35	26	43.07	31	17.07	62.53	40.09	41	36	14	37.23	35.03	18	25.07	37.22	43.33	43
ENSMUSG00000101952	0	0	0	0	0	0	0	0	0	0	0	0	0	0	0	0	0	0	0	0	0	0	0	0	0	0
ENSMUSG00000061584	0	0	0	0	0	0	0	0	0	0	0	0	0	0	0	0	0	0	0	0	0	0	0	0	0	0
ENSMUSG00000087374	0	0	0	0	0	0	0	0	0	0	0	0	0	0	0	0.5	0	0	0	1.5	0	0	0.03	0	0	0
ENSMUSG00000026085	0	0	0	0	0	0	0	0	0	0	0	0	0	0	0	0	0	0	0	0	0	0	0	0	0	0
ENSMUSG00002076708	0	0	0	0	0	0	0	0	0	0	0	0	0	0	0	0	0	0	0	0	0	0	0	0	0	0
ENSMUSG00000026005	56.5	100.5	92.5	58	82	88.5	65	81.5	54	74	88.5	55	44.5	77.5	103	57	101	143.5	35	92.5	104.5	90	116	117	101	75
ENSMUSG00000026670	66	71	95	49	75	120	36	41	45	66	85	61	30	42	60	79	55	67	64	90	95	61	108	84	61	75
ENSMUSG00000104266	0	0	0	0	0	0	0	0	0	0	0	0	0	0	0	0	4	0	0	0	0	0	0	0	0	4
ENSMUSG00000103908	0.17	0	1.03	1.5	0.42	0.03	1	0	0	0	0	0	0	2.5	1	0.03	0.5	0.33	0	0.03	0.9	0	0	0	0	0
ENSMUSG00000026280	75.03	227.22	125.22	71	130	78	110	121	125.24	170	74	116	31	43	119	114.03	170	156	104	136	186	184.14	92	190	130.07	154
ENSMUSG00000026281	50.33	31.5	68	24	34	65	35	42	17	16	33	10	9	15	36	57	17	43.29	21	93	65	69	55.5	47	83.03	52.7
ENSMUSG00000058407	125	118.5	64.03	89.05	114	164.5	80.5	175.17	74	93.5	74.5	117	65	61.5	72	150.5	137.5	155.5	56.5	152	126	109	67.5	134	117.83	100.5
ENSMUSG00000026667	74.5	156.5	88.5	180	104.5	124	66.5	72	95	58.5	97	61	36	64	76	140	86	101.5	75.5	85	170	106	77	132.5	93.5	107
ENSMUSG00000044306	0	0	0	0	0	0	0	0	0	0	0	0	0	0	0	0	0	0	0.06	0	0	0	0	0	0	0
ENSMUSG00000073494	0	0	0	0	0	0	0	0	0	0	0	0	0	0	0	0	0	0	0	0	0	0	0	0	0	0
ENSMUSG00000026004	25.02	21.5	40	4.25	40.5	3.5	21	50.62	39	24	9.5	28.5	6	9	5	26.5	11	31.5	17.5	49	43	30.5	33.5	25	23.5	17.5
ENSMUSG00000102559	0	1	0	0	0	0	0	0	0	0	0	0	0	0	4	4	0	4	0	3	0	0	0	0	0	0
ENSMUSG00000102374	0	1	0	0	4	5	0	0	1	0	0	0	0	2	5	0	2	0	0	6	1	0	10	1	1	2
ENSMUSG00000102776	5	9	5	7	5	3	0	1	3	0.24	0	13	15	0.33	6	4	0	2	0	0	0	9	3	9	12	1
ENSMUSG00000026283	26	38	33	17	19	12	29	46	9	21	27	24	8	25	18	61	15	34.03	20	27.5	36.03	4	46	22	15	15
ENSMUSG00000082057	0	0	0	0	0	0	0	0	0	0	0	0	0	0	1	0	0	0	0	0	0	0	0	0	0	0
ENSMUSG00000102418	0	0	0	0	0	0	0	0	0	0	0	0	0	0	0	0	3	0	0	0	0	0	0	10	0	0
ENSMUSG00000088961	0	0	0	0	0	0	0	0	0	0	0	0	0	0	0	0	0	0	0	0	0	0	0	0	0	0
ENSMUSG00000103706	1	0	2	0	6	4	3	1	14	4	11	0	0	4	1	0	4	5	0	9	12	13	8	8	4	0
ENSMUSG00000103756	2.02	2	4	1.25	0	2	5	3.62	2	4	0.5	1	0	0	0	2	2.5	6.5	1.5	5	3.5	2.5	4.5	4	2	0.5
ENSMUSG00000103382	0	0	0	0	0	0	0	0	0	0	0	0	0	0	0.04	0	0	0	0	0	0.03	0	0.07	0	0	0
ENSMUSG00000103553	0	0	3	2	0	0	0.38	0	3	0	0	0	0	4	0	0	1	0	1	0	0	9	0	0	6	0
ENSMUSG00000102752	1	16	4	3	28	24	11	38.5	7	17	21	13	3	12	5	23	16	0	2	8	15	12	17	11	12	8
ENSMUSG00000026083	758.56	1054.25	836.83	647.87	835.92	1069.67	764.83	913.53	740.92	843.25	682.17	958.42	428.95	447.17	628.54	896.23	937.98	1022.93	453.5	1091.48	1110.46	989.33	937.42	1387.23	1037.29	740.69
ENSMUSG00000026003	1304	1977	1449.5	1111.5	1339	1419	904	1120	1125	1174	1056.2	970	703	983	1195	1488	1276	1451	904	1258	1354	1211.5	1218.5	1556	1388	1118
ENSMUSG00000082769	9.81	8.61	10.58	9.47	4.95	4.77	0.78	4.68	6.19	3.34	4.97	8.67	3.18	3.45	6.79	6.31	3.08	10.76	7.73	13.88	12.54	5.62	6.89	17.49	10.36	7.63
ENSMUSG00000089420	0	0	0	0	0	0	0	0	0	0	0	0	0	0	0	0	0	0	0	0	0	0	0	0	0	0
ENSMUSG00000077328	0	0	0	0	0	0	0	0	0	0	0	0	0	0	0	0	0	0	0	0	0	0	0	0	0	0
ENSMUSG00000073609	38.31	53.5	38.12	40.02	24.63	18.67	32.72	19.98	30.14	39.81	26.87	43	65.58	48.83	31.37	65.93	62.89	38.5	33.17	48.42	37.83	47.67	36.29	39.07	67.57	35.17
ENSMUSG00000094651	0	0	0	0	0	0	0	0	0	0.03	0	0	0	0	0	0	0	0	0	0	0	0	2	0	0	0
ENSMUSG00000101660	0	0	0	0	4	0	0	0	0	0	0	0	0	0	0	0	0	0	0	0	0	0	0	0	0	0
ENSMUSG00000093805	0	0	0	0	0	0	0	0	0	0.03	0	0	0	0	0	0.03	0	0	0	0	0	0	0.12	0	0	0
ENSMUSG00000099624	0	0	0	0	0	0	0	0	0	0	0	0	0	0	0	0	0	0	0	0	0	0	0	0	0	0
ENSMUSG00000061816	0	0	0	0	0	0	0	0	0	0	0	0	0	5	0	0	0	0	0	0	0	0	0	0	0	0
ENSMUSG00000073608	0.03	0	0.07	0	0.07	0.07	0.13	0.1	0.07	0	0	0.03	0.1	0	0	0	0.07	0.03	0.03	0	0	0	0.09	0.62	0.03	0.08
ENSMUSG00000094191	21.47	19.01	11.38	16.36	14.38	17.85	13.21	15.37	11.56	15.12	8.94	13.3	10.25	12.12	10.15	21.18	14.95	16.33	9.6	15.72	18.61	10.6	7.24	15.51	19.2	12.47
ENSMUSG00000082212	0	0	0	0	0	0	0	0	0	0	0	0	0	0	0	0	0	0	0	0	0	0	0	0	0	0
ENSMUSG00000026082	35	9	15.53	9	8.03	11	16.33	23.12	33	19	19	14	9	15	17	36	18.07	33	30	37.54	60	28	53	19	37.5	12.33
ENSMUSG00000034000	0	0	0	0	0	0	0	0	0	0	0	0	0	0	0	0	0	0	0	0	0	0	0	0	0	0.5
ENSMUSG00000103804	0	0	0	0	0	0	0	0	0	0	0	0	0	0	0	0	0	0	0	0	0	0	0	0	0	0
ENSMUSG00000102716	0	0	0	0	0	0	0	0	0	0	0	0	0	0	0	0	0	0	0	0	0	0	0	0	0	0
ENSMUSG00000038473	12.03	11.27	7	1	22.03	17.03	14	17.07	5.2	11	12.07	6.03	21.03	2.07	5.97	59.07	30.03	19.03	10.03	32	35.5	25.2	40.12	25	29.13	4.03
ENSMUSG00000026285	0	0	0	0	1	0	0	0	0	0	0	0	0	0	0	0	0	0	0	0	0	0	0	0	3	0
ENSMUSG00000100990	0	0	0	0	0	0	0	0	0	0	0	0	0	0	0	0	0	0	0	0	0	0	0	0	0	0
ENSMUSG00000042800	0	0	0	0	0	0	0	0	0	0	0	0	0	0	0	0	0	0	0	0	0	0	0	0	0	0
ENSMUSG00000100347	0	0	0	0	0	0.5	0	0.5	1	1	0	0	1	0.5	4.5	1	0	0	0	1	1	0	0	0	0	0
ENSMUSG00000102193	28.61	20.3	22.35	17.03	19.33	27.21	15.19	27.68	18.64	23.75	10.39	22.93	11.32	8.96	22.54	23.48	25.86	31.54	10.23	34.31	32.26	21.35	20.64	34.26	27.16	16.39
ENSMUSG00000077413	0	0	0	0	0	0	0	0	0	0	0	0	0	0	0	0	0	0	0	0	0	0	0	0	0	0
ENSMUSG00000100518	0	0	0	0	0	0	0	0	0	0	0	0	0	0	0	0	0	0	0	0	0	0	0	0	0	0
ENSMUSG00000089310	0	0	0	0	0	0	0	0	0	0	0	0	0	0	0	0	0	0	0	0	0	0	0	0	0	0
ENSMUSG00000099592	0	0	0	0	0	0	0	0	0	0	0	0	0	0	0	0	0	0	0	0	0	0	0	0	0	0
ENSMUSG00000038463	0	0	0	0	0	0	0	0	0	0	5	2	0	1	0	0	0	0	0	3	0	0	0	0	5	0
ENSMUSG00000051185	38.5	97.5	35	26	56	34.5	31	72.5	42.5	34	51.5	12	15.5	37.75	43.5	23	60	23	11	49	57.5	32	35.39	67	32	36.5
ENSMUSG00000103973	3	0	0	0	0	5	1	2	0	10	4	0	0	0	18	14	2	0	4	3	8	12	1.03	6	3	5
ENSMUSG00000081051	142.71	156.51	128.9	92.78	146.02	126.73	75.85	137.13	99.75	136.58	129.26	110.52	78.94	96.58	149.3	177.55	126.32	166.3	96.93	171.83	139.67	125.15	116.73	153.61	136.89	118.85
ENSMUSG00000026663	96.5	237.62	157.5	105	114	99.2	83	146	102	137.5	107	130	82.2	66.5	147	167	143	152	84.7	192	205	149.2	102	173	153	133
ENSMUSG00000040710	6.07	0.13	8.07	1.5	0.13	8.07	0.03	2	1.07	0.13	0.53	2.03	0.1	1.03	0	0.1	5.79	0.37	0.03	6.17	0.6	3.03	1.22	4.77	0	9.18
ENSMUSG00000103197	0	0	0	0	0	0.03	0	0	1	0	0	0	0	0	0	0	0	0	0	0	0	0	0	3	0	0
ENSMUSG00000119556	0.03	0	0	0.1	0	0.07	0.13	0	0.03	0.1	0	0.07	0	0	0.07	0	0	0.03	0	0.1	0.07	0.07	0.1	0.07	0.03	0
ENSMUSG00000119049	0.03	0	0.03	0.03	0	0.03	0.03	0	0.07	0	0	0.03	0	0	0.03	0	0	0.03	0	0.03	0.07	0	0.03	0.07	0.1	0
ENSMUSG00000100777	0	0	0	0	0	0	0	0	0	0	0	0	0	0	0	0	0	0	0	0	0	0	0	0	0	0
ENSMUSG00000102718	0	0	0.07	0	0	0	0	0	0	0.07	0.11	0	0.03	1	0.45	0.03	0	0	0	0	0	0	0	0.08	0.03	0
ENSMUSG00000119061	0.27	0.13	0.44	0.43	0.17	1.23	0.5	0.27	1.03	0.67	0.38	0.27	0.13	0.07	0.2	0.27	0.43	0.47	0.13	1.33	0.7	0.6	1.4	0.37	0.77	0.33
ENSMUSG00000100062	0	0	0	0	0	0	0	0	0	0	0	0	0	0	0	0	0	0	0	0	0	0	0	0	0	0
ENSMUSG00002076073	0.03	0	0	0	0	0	0	0	0	0	0	0.03	0	0	0	0	0	0	0	0	0	0	0	0	0	0
ENSMUSG00002075550	0	0	0	0	0	0	0	0	0	0	0	0	0	0	0	0	0	0	0	0	0	0	0	0	0	0
ENSMUSG00000102658	0	0	0	0	0	0	0	0	0	0	0	0	0	0	0	0	0	0	0	0	0	0	0	0	0	0
ENSMUSG00000100336	0	0	0	0	0	0	0	0	0	0	0	0	0	0	0	0	0	0	0	0	0	0	0	0	0	0
ENSMUSG00000100589	0	0	0	0	0	0	0	0	0	0	0	0	0	0	0	0	0	0	0	0	0	0	0	0	0	0
ENSMUSG00000119190	0.17	0	0.37	0.4	0.1	1.03	0.3	0.17	0.3	0.8	0.07	0.37	0.17	0	0.07	0.13	0.07	0.23	0	1.07	0.33	0.1	0.2	0.33	0.63	0.13
ENSMUSG00000100362	0	1	2.5	0	0	0	0	2	0	0	0	0	0	0	0	2	0	0	0	0.5	3	0	0	0	0	0
ENSMUSG00000077255	0	0	0	0	0	0	0	0	0	0	0	0	0	0	0	0	0	0	0	0	0	0	0	0	0	0
ENSMUSG00000026000	44	90	90	48	101	117	34	56	69	66	39	59	40	28	39	74.5	73	84	46	88	132	62	58	77	81	68
ENSMUSG00000026659	55	31	16	14	15	42	11	55	24	36	25	34	31	16	47	39	38	36	28	49	35	35	30	42	48	7
ENSMUSG00000037138	0	0	2	0	0	0	0	1	0	0	0	4	0	0	0	0	0	0	0	0	0	0	4	2	0	5
ENSMUSG00000096968	0	0	2	0	1	0	0	0	0	0	0	0	0	5	0	0	0	2	0	0	0	0	0	0	0	5
ENSMUSG00000040693	0	0	0	0	0	0	0	0	0	0	0	0	0	0	0	0	0	0	0	0	0	0	0	0	0	0
ENSMUSG00000085391	0	0	0	0	0	0	0	0	0	0	0	0	0	0	0	0	0	0	0	0	0	0	0	0	0	0
ENSMUSG00000085280	0	0	0	0	0	0	0	0	0	0	0	0	0	0	0	0	0	0	0	0	0	0	0	0	0	0
ENSMUSG00000070524	0	0	0	0	0	0	0	0	0	0	0	0	0	0	0	0	1	0	0	0	0	0	0	0	0	0
ENSMUSG00000087131	0	0	0	0	0.03	0	0	0	0	0	0	0	0	0	0	0	0	0	0	0	0	0	0	0	0	0.03
ENSMUSG00000102984	0	0	0	0	0	0	0	0	0	0	0	0	0	0	0	0	0	0	0	0	0	0	0	0	0	0
ENSMUSG00000097480	0	0	0	0	0	0	0	0	0	0	0	0	0	0	0	0	0	0	0	0	0	0	0	0	0	0
ENSMUSG00000100454	0.5	0	0	0	0	0	0	0	0	0	0	0	0	0	0	0	0	0	0	0	0	0	0	0	0	0
ENSMUSG00000044757	0	1.17	0	0.97	0	1.5	0.4	0	1.3	0.2	0.33	0	0	0.25	1.17	1.39	0.7	2.5	0	0.87	0	0.17	1.25	0	1.1	2
ENSMUSG00000025991	3916.5	5229	3424.5	3483	4588	4845.5	3231.5	4004.5	3398.5	2744.5	2911	3875.5	2182.5	2741.5	3572	4435	3599	5138	2374	5623.5	5237.5	4228.5	5128	3271.5	4689	4300.5
ENSMUSG00000086204	0	0	0	0	0	0	0	0	0	0	0	0	0	0	0	0	0	0	0	0	0	0	0	0	0	0
ENSMUSG00000077745	0	0	0	0	0	0	0	0	0	0	0	0	0	0	0	0	0	0	0	0	0	0	0	0	0	0
ENSMUSG00000082473	0	0	0	0	0	0	0	0	0	0	0	0	0	0	0	0	0	0	0	0	0	0	1	0	0	0
[truncated: 55,187 more rows]
