# Supplementary material for: Mice with humanized FXR ligand-binding domain display distinct metabolic responses upon pharmacological FXR stimulation
Source: J Lipid Res. 2026 Jun 25;67(8):101088. doi: 10.1016/j.jlr.2026.101088 (PMC13396712; doi:10.1016/j.jlr.2026.101088)
Supplement: Supplementary Data 3 [file mmc3.zip › RNAseq_CountData_Female_under_basal_conditions_mmc3.txt]

	Female_mLBD_01	Female_mLBD_02	Female_mLBD_03	Female_mLBD_04	Female_mLBD_05	Female_mLBD_06	Female_mLBD_07	Female_mLBD_08	Female_hLBD_01	Female_hLBD_02	Female_hLBD_03	Female_hLBD_04	Female_hLBD_05	Female_hLBD_06
TrnP	1704	1369	1466	2250	1213	1762	1275	990	1685.5	1095.5	1632.5	1659	1226	1598
TrnT	107.75	104.17	106	149.75	124	183.25	125.75	76.25	127.75	88.5	104.25	138.5	92	116.25
CYTB	43243.25	47895.42	47898.5	65116.7	47094	67256.5	49997.08	45095	56671.33	45153.5	56328.75	52623.2	41312.5	46152.75
TrnE	825.75	659	775.5	1218.5	784.25	1009.25	684	551.25	810.33	629.25	717.5	707.5	673.75	836.5
ND6	61.75	113	125.5	108	178.25	84.75	87	166.25	112	83.5	122	89.5	57.75	73.5
ND5	12791.83	9427	13327.42	23663.92	14185.67	17370.92	18167.75	10987.5	18246.67	12990.17	17875.33	14722.67	10669.33	9492.33
TrnL2	149	80.5	104.5	228.5	208.33	173.83	162.25	80.83	541.33	82	216.5	216.5	62.5	129
TrnS2	121.5	128.75	137.25	230	178	234.5	135.25	123.83	170.83	126.75	167.5	151	111.75	181
TrnH	67.75	68	66.5	146	97.08	135.42	63	54.33	70.33	63.5	78	103.5	78.5	72.5
ND4	42815.33	47405.39	48543.42	69385.33	44115.33	60326.58	49655.08	43308.83	55899	48194.17	58011.33	50497.5	40536.98	46295.12
ND4L	1220.08	715.83	1201.75	2076.5	1321.25	1812.33	1500.75	857.5	1332	986.33	1565.75	1446.5	1028.25	875.25
TrnR	121.75	106.58	105.33	165	144.75	158.08	108.25	86.25	115.75	88	102.75	83.75	97.5	120.33
ND3	7597	8526.42	8366.25	11001.83	7936.75	10738.67	8407.75	8350.92	9181	7743.92	9378.17	9779.33	7179.67	8052.67
TrnG	216.17	189.08	192.5	327.75	236.17	273.08	224.17	168	220.42	184.67	204.75	351	156.25	200.92
COX3	32469.25	38334	37078.17	46982.25	37239.92	47495.83	38224.5	35891	40616.92	35890.69	41365.5	43867.5	32334.08	37139.5
ATP6	30595.58	36167.25	35588.33	45818.17	33061.42	44872.82	37754.78	33060	38113.42	32175.56	38992.17	38869.92	31630.42	35263.58
ATP8	3914.92	2088.33	3941.33	7692.08	4988.75	4467.93	4360	2295.17	4825.67	3083.33	3713.33	4383.75	3122.25	2467.83
TrnK	45.25	52.33	43.58	68.75	57.58	70.08	54.58	45	64.75	57.17	54	56.42	40.83	62.92
COX2	32006.02	37932.01	36262.68	50066.32	34150.6	42170.17	36945.01	32254.69	40684.75	36025.85	41586.84	40184.5	32118.77	36592.6
TrnD	202.08	253.75	208.75	318.94	218.33	273	215.41	187.08	247	227.16	230.58	260.33	191.16	226
TrnS1	568.33	523.16	711.12	1131.33	686	984.83	600	498	628.16	531.66	618.66	547.33	618.66	806.5
COX1	58978.44	66603.72	66910.48	92330.95	65357.97	72755.26	67943.04	59859.92	75155.58	64171.76	73383.06	76480.92	59387.92	64962.95
TrnY	30.33	22.33	37.17	70.83	40	54.83	37	18	31.5	23.67	29.5	36.33	50.83	31.83
TrnC	107	87.5	107	198.5	130	248	117.5	120	134.5	98.5	93.5	106	94.5	149
TrnN	146.91	122.58	145.91	242.5	152.83	207.41	130.58	99.83	150	108.5	134.25	149.5	125.41	153.83
TrnA	931.58	723.75	945.33	1476.83	998.58	1555.83	815.33	681.75	1025.92	685.08	901.75	1116.33	792.75	1074.67
TrnW	114.42	107.7	114.83	141	109.83	133	118	109	151.17	116.08	128.17	142.83	92.67	126.58
ND2	47411.64	48998.17	46270.08	65684.75	47201	61466.25	55796.67	42781.25	55836.83	47957.75	57260.67	58495.25	41927.17	45813.75
TrnM	1032	1244	1201.83	1865.5	1362.5	1650.33	1217	1142	1351.5	1196	1292	1233	1034	1504
TrnQ	391	325	386	656.5	412.5	724	365	322.5	420	314	439.5	420.5	312.5	459
TrnI	971.58	1101.67	842.75	1134.27	932.67	1140.83	1024	668.1	1154.5	907.33	974.92	951.67	713.27	1034.5
ND1	27368.58	34678.67	31856.5	40121.6	33192.17	34475.75	34005	28998.1	35919.17	32537.67	33985.58	37324.75	28088.43	30545.67
TrnL1	733	710.83	657.83	923.5	821	810.5	716.83	631.5	798	665.5	851	879.83	730.5	820.5
mt-Rnr2	564212.33	337120.69	603242.17	905420.25	724784.83	732507.5	849350.17	400395.25	671460.98	463572.03	695848.5	842926.53	402316.33	462712.58
TrnV	432.5	376	408.17	710.67	473.83	639.5	474.33	435.83	443.17	391.83	456.67	564.5	300.5	501.67
mt-Rnr1	248424.33	168279.7	287294.67	568287.37	317430.17	350601.52	284248.94	191585.17	427955.75	199048.92	375239.93	328706.92	182043	182529.73
TrnF	38.33	30	47.5	83	42.33	65.33	34.5	48.5	32.5	54	39.83	45	44.5	54
LOC118568479	1.93	5.8	4.84	3.7	7.35	11.84	6.51	5.86	7.27	4.27	5.3	3.46	2.33	3.34
Pisd-ps3	351.72	432.19	344.06	652.22	368.92	418.38	339.26	239.5	356.39	373	546	404.72	320.33	281.03
LOC100861738	12	13.33	21.25	21.33	14	21.25	13.08	11.67	15.08	22.75	16.75	20.83	11.17	12
LOC118568478	1.64	0.13	3.07	3.23	1.11	1.67	0.21	0.6	4.1	5.24	0.71	0.79	0.68	1.03
LOC100861749	4	8	9	11	9	13	8	3.5	13.5	13.5	10	13.5	6.5	8.5
LOC118568476	0	0	0	0	0	0	0.5	0	0	0	0	0	0	0
LOC434608	0	0	0	0.67	0	0	0.33	0	0	0.67	0.67	0	0	0
LOC673652	10.15	9.5	8.69	10.33	11.19	9.23	9.21	4.94	8.83	8.8	5.57	10.18	7.21	7.94
LOC102639428	0	0	0.03	0.03	0	0.07	0.03	0	0.1	1.11	0	0	0	0.03
LOC100040974	0	0	0	0	1	1	0	0.5	0.1	0	0	0.25	0.5	0
LOC115489316	0	0	0	0	0	0	0	0	0	0	0	0	0	0
LOC674011	0	0	0	0	0	0	0	0	0	0	0	0	0	0
LOC100043931	0	0	0	0	0	0	0	0	0	0	0	0	0	0
LOC100042019	276.12	333.05	271.31	371.59	300.79	360.54	305.87	265.76	308.91	361.31	363.56	405.26	270.47	345.15
LOC630077	2.75	2.75	3.73	5.74	4.89	3.64	4.19	2.5	4.53	4.38	4.93	4.35	2.58	2.58
LOC115489317	2.75	2.68	3.7	5.67	4.54	3.5	4.09	2.37	4.53	4.32	4.58	4.28	2.58	2.42
LOC100861691	0	0	0	0	0	0	0	0.03	0	0	0	0	0	0.25
LOC108168645	0	3.17	1	3.03	5.53	3.4	0.67	0.25	3.5	3.33	0	3	0.33	0.5
Gm33272	3	2	0.53	1.75	5.03	0.73	0	1.2	3.5	0	1	2	1.5	2.12
Erdr1	140.17	101.5	90.17	216.33	224	160.83	59.33	76	153.83	176	46.33	97.83	89.33	117
Mid1-ps1	6.17	2.5	7.17	7.67	6	3.17	8.67	1	8.33	6.83	4.67	9.17	2.83	4.83
G530011O06Rik	1	4.87	2.33	7.5	10.5	4.33	2.33	2.5	9.17	5.33	1.03	5	0.67	2.5
Gm52481	0	0	0	1	0	0	0	1	0	0	0	1.5	0	0
Gm20837	0	0	0	0	0	0	0	0	0	0	0	0	0	0
Gm20879	0	0	0	0	0	0	0	0	0	0	0	0	0	0
Gm21996	0	0	0	0	0	0	0	0	0	0	0	0	0	0
Gm21838	0	0	0	0	0	0	0	0	0	0	0	0	0	0
Gm21287	0	0	0	0	0	0	0	0	0	0	0	0	0	0
Gm20819	0	0	0	0	0	0	0	0	0	0	0	0	0	0
Gm20906	0	0	0	0	0	0	0	0	0	0	0	0	0	0
Gm21813	0	0	0	0	0	0	0	0	0	0	0	0	0	0
Gm21477	0	0	0	0	0	0	0	0.03	0	0	0	0	0	0
Gm21470	0	0	0	0	0	0	0	0	0	0	0	0	0	0
Gm21462	0	0	0	0	0	0	0	0	0	0	0	0	0	0
Gm20860	0	0	0	0	0	0	0	0	0	0	0	0	0	0
Vmn2r-ps156	0	0	0	0	0	0	0	0	0	0	0	0	0	0
Vmn2r-ps157	0	0	0	0	0	0	0	0	0	0	0	0	0	0
Gm20861	0	0	0	0	0	0	0	0	0	0	0	0	0	0
Gm21435	0	0	0	0.5	0	0	0	0	0	0	0	0	0	0
Gm20854	0	0	0	0	0	0	0	0	0	0	0	0	0	0
Gm20856	0	0	0	0	0	0	0	0	0	0	0	0	0	0
Vmn2r-ps152	0	0	0	0	0	0	0	0	0	0	0	0	0	0
Vmn2r-ps153	0	0	0	0	0	0	0	0	0	0	0	0	0	0
Vmn2r-ps154	0	0	0	0	0	0	0	0	0	0	0	0	0	0
Vmn2r-ps155	0	0	0	0	0	0	0	0	0	0	0	0	0	0
Gm21409	0	0	0	0	0	0	0	0.03	0	0	0	0	0	0
Gm21394	0	0	0	0	0	0	0	0	0	0	0	0	0	0
Gm21380	0	0	0	0	0	0	0	0	0	0	0	0	0	0
Gm20863	0	0	0	0	0	0	0	0	0	0	0	0	0	0
Gm20862	0	0	0	0	0	0	0	0	0	0	0	0	0	0
LOC118568457	0	0	0	0	0	0	0	0	0	0	0	0	0	0
Gm21344	0	0	0	0	0	0	0	0	0	0	0	0	0	0
Gm21333	0	0	0	0	0	0	0	0	0	0	0	0	0	0
Gm21317	0	0	0	0	0	0	0	0.03	0	0	0	0	0	0
Gm20801	0	0	0	0	0	0	0	0	0	0	0	0	0	0
Gm20912	0	0	0	0	0	0	0	0	0	0	0	0	0	0
Gm20911	0	0	0	0	0	0	0	0.03	0	0	0	0	0	0
Gm21282	0	0	0	0	0	0	0	0	0	0	0	0	0	0
Gm20841	0	0	0	0	0	0	0	0	0	0	0	0	0	0
Gm20791	0	0	0	0	0	0	0	0	0	0	0	0	0	0
Gm21257	0	0	0	0	0	0	0	0	0	0	0	0	0	0
LOC118568456	0	0	0	0	0	0	0	0	0	0	0	0	0	0
Gm21248	0	0	0	0	0	0	0	0	0	0	0	0	0	0
Gm21242	0	0	0	0	0	0	0	0	0	0	0	0	0	0
Gm20916	0	0	0	0	0	0	0	0.03	0	0	0	0	0	0
Gm20917	0	0	0	0	0	0	0	0	0	0	0	0	0	0
Gm20919	0	0	0	0	0	0	0	0	0	0	0	0	0	0
Gm20806	0	0	0	0	0	0	0	0	0	0	0	0	0	0
Gm20808	0	0	0	0	0	0	0	0	0	0	0	0	0	0
LOC118568458	0	0	0	0	0	0	0	0	0	0	0	0	0	0
Orly	0	0	0	0	0	0	0	0	0	0	0	0	0	0
Gm21198	0	0	0	0	0	0	0	0	0	0	0	0	0	0
Gm20867	0	0	0	0	0	0	0	0	0	0	0	0	0	0
Gm21650	0	0	0	0	0	0	0	0.03	0	0	0	0	0	0
Gm21638	0	0	0	0	0	0	0	0	0	0	0	0	0	0
Gm20859	0	0	0	0	0	0	0	0	0	0	0	0	0	0
Gm21180	0	0	0	0	0	0	0	0	0	0	0	0	0	0
Gm46713	0	0	0	0	0	0	0	0	0	0	0	0	0	0
Gm21163	0	0	0	0	0	0	0	0	0	0	0	0	0	0
Gm21155	0	0	0	0	0	0	0	0	0	0	0	0	0	0
Gm20850	0	0	0	0	0	0	0	0.03	0	0	0	0	0	0
Gm21111	0	0	0	0	0	0	0	0	0	0	0	0	0	0
Gm20814	0	0	0	0	0	0	0	0.03	0	0	0	0	0	0
Gm20813	0	0	0	0	0	0	0	0	0	0	0	0	0	0
Vmn2r-ps142	0	0	0	0	0	0	0	0	0	0	0	0	0	0
Vmn2r-ps141	0	0	0	0	0	0	0	0	0	0	0	0	0	0
Gm21076	0	0	0	0	0	0	0	0	0	0	0	0	0	0
Gm29109	0	0	0	0	0	0	0	0	0	0	0	0	0	0
Gm20805	0	0	0	0	0	0	0	0	0	0	0	0	0	0
Gm21715	0	0	0	0	0	0	0	0	0	0	0	0	0	0
Gm20903	0	0	0	0	0	0	0	0.03	0	0	0	0	0	0
Gm20902	0	0	0	0	0	0	0	0	0	0	0	0	0	0
Gm21683	0	0	0	0	0	0	0	0	0	0	0	0	0	0
Gm20800	0	0	0	0	0	0	0	0	0	0	0	0	0	0
Gm20848	0	0	0	0	0	0	0	0	0	0	0	0	0	0
Gm20847	0	0	0	0	0	0	0	0	0	0	0	0	0	0
Gm20846	0	0	0	0	0	0	0	0	0	0	0	0	0	0
Gm20844	0	0	0	0	0	0	0	0	0	0	0	0	0	0
Gm20843	0	0	0	0	0	0	0	0.03	0	0	0	0	0	0
Gm20842	0	0	0	0	0	0	0	0	0	0	0	0	0	0
Gm46712	0	0	0	0	0	0	0	0	0	0	0	0	0	0
1700040F15Rik	0	0	0	0	0	0	0	0.03	0	0	0	0	0	0
Gm20868	0	0	0	0	0	0	0	0	0	0	0	0	0	0
Gm20866	0	0	0	0	0	0	0	0	0	0	0	0	0	0.33
Gm28840	0	0	0	0	0	0	0	0	0	0	0	0	0	0
Gm20886	0	0	0	0	0	0	0	0	0	0	0	0	0	0
Gm20888	0	0	0	0	0	0	0	0	0	0	0	0	0	0
4932431L22Rik	0	0	0	0	0	0	0	0	0	0	0	0	0	0
Gm21118	0	0	0	0	0	0	0	0	0	0	0	0	0	0
Gm21672	0	0	0	0	0	0	0	0	0	0	0	0	0	0
Gm21524	0	0	0	0	0	0	0	0	0	0	0	0	0	0
Gm20932	0	0	0	0	0	0	0	0	0	0	0	0	0	0
Gm21160	0	0	0	0	0	0	0	0	0	0	0	0	0	0
Gm21151	0	0	0	0	0	0	0	0	0	0	0	0	0	0
Gm20818	0	0	0	0	0	0	0	0	0	0	0	0	0	0
Gm29452	0	0	0	0	0	0	0	0	0	0	0	0	0	0
Gm20816	0	0	0	0	0	0	0	0	0	0	0	0	0	0
Gm21127	0	0	0	0	0	0	0	0	0	0	0	0	0	0
Gm20937	0	0	0	0	0	0	0	0.03	0	0	0	0	0	0
Gm20935	0	0	0	0	0	0	0	0	0	0	0	0	0	0
Gm21806	0	0	0	0	0	0	0	0	0	0	0	0	0	0
Gm20874	0	0	0	0	0	0	0	0	0	0	0	0	0	0
Gm21794	0	0	0	0	0	0	0	0	0	0	0	0	0	0
Gm21114	0	0	0	0	0	0	0	0	0	0	0	0	0	0
Gm28646	0	0	0	0	0	0	0	0	0	0	0	0	0	0
Ssty2	0	0	0	0	0	0	0	0	0	0	0	0	0	0
Gm20852	0	0	0	0	0	0	0	0	0	0	0	0	0	0
Gm20933	0	0	0	0	0	0	0	0	0	0	0	0	0	0
Gm20934	0	0	0	0	0	0	0	0	0	0	0	0	0	0
Gm20936	0	0	0	0	0	0	0	0	0	0	0	0	0	0
Gm20736	0	0	0	0.03	0	0	0	0	0	0	0	0	0	0
Gm20924	0	0	0	0	0	0	0	0	0	0	0	0	0	0
Gm21171	0	0	0	0	0	0	0	0	0	0	0	0	0	0
Gm20921	0	0	0	0	0	0	0	0	0	0	0	0	0	0
Gm46711	0	0	0	0	0	0	0	0	0	0	0	0	0	0
Gm20908	0	0	0	0	0	0	0	0	0	0	0	0	0	0
Gm20907	0	0	0	0	0	0	0	0	0	0	0	0	0	0
Gm20882	0	0	0	0	0	0	0	0	0	0	0	0	0	0
Gm21654	0	0	0	0	0	0	0	0	0	0	0	0	0	0
Gm20885	0	0	0	0	0	0	0	0	0	0	0	0	0	0
Gm21634	0	0	0	0	0	0	0	0	0	0	0	0	0	0
Gm46710	0	0	0	0	0	0	0	0	0	0	0	0	0	0
Gm21627	0	0	0	0	0	0	0	0.03	0	0	0	0	0	0
Gm21617	0	0	0	0	0	0	0	0	0	0	0	0	0	0
Gm21530	0	0	0	0	0	0	0	0	0	0	0	0	0	0.33
Gm20823	0	0	0	0	0	0	0	0	0	0	0	0	0	0
Gm21518	0	0	0	0	0	0	0	0	0	0	0	0	0	0
Gm20804	0	0	0	0	0	0	0	0	0	0	0	0	0	0
Gm20803	0	0	0	0	0	0	0	0	0	0	0	0	0	0
Gm46709	0	0	0	0	0	0	0	0	0	0	0	0	0	0
Gm21573	0	0	0	0	0	0	0	0	0	0	0	0	0	0
LOC108168536	0	0	0	0	0	0	0	0	0	0	0	0	0	0
Gm21918	0	0	0	0	0	0	0	0	0	0	0	0	0	0
Gm28891	0	0	0	0	0	0	0	0	0	0	0	0	0	0
Gm21843	0	0	0	0	0	0	0	0	0	0	0	0	0	0
Gm20871	0	0.03	0	0	0	0	0	0.03	0	0	0	0	0	0
Gm21758	0	0	0	0	0	0	0	0	0	0	0	0	0	0
Gm21861	0	0	0	0	0	0	0	0	0	0	0	0	0	0
Gm28326	0	0	0	0	0	0	0	0	0	0	0	0	0	0
Gm21724	0	0	0	0	0	0	0	0	0	0	0	0	0	0
Gm21943	0	0	0	0	0	0	0	0	0	0	0	0	0	0
Sly	0	0	0	1	0	0	0	0.03	0	0	0	0	0	0
Gm20913	0	0	0	0	0	0	0	0	0	0	0	0	0	0
LOC118568459	0	0	0	0	0	0	0	0	0	0	0	0	0	0
Gm21340	0	0	0	0	0	0	0	0	0	0	0	0	0	0
Gm21330	0	0	0	0	0	0	0	0	0	0	0	0	0	0
Gm20931	0	0.03	0	0	0	0	0	0.03	0	0	0	0	0	0
Gm20930	0	0	0	0	0	0	0	0	0	0	0	0	0	0
Gm20927	0	0	0	0	0	0	0	0	0	0	0	0	0	0
Gm21302	0	0	0	0	0	0	0	0	0	0	0	0	0	0
Vmn2r-ps151	0	0	0	0	0	0	0	0	0	0	0	0	0	0
Vmn2r-ps150	0	0	0	0	0	0	0	0	0	0	0	0	0	0
Gm20929	0	0	0	0	0	0	0	0	0	0	0	0	0	0
Gm20747	0	0	0	0	0	0	0	0	0	0	0	0	0	0
Gm21285	0	0	0	0	0	0	0	0	0	0	0	0	0	0
Gm21275	0	0	0	0	0	0	0	0	0	0	0	0	0	0
Gm21268	0	0	0	0	0	0	0	0	0	0	0	0	0	0
Gm21258	0	0	0	0.03	0	0	0	0.03	0	0	0	0	0	0
Gm21249	0	0	0	0	0	0	0	0	0	0	0	0	0	0
Gm20923	0	0	0	0	0	0	0	0.03	0	0	0	0	0	0
Gm21245	0	0	0	0	0	0	0	0	0	0	0	0	0	0
Gm46708	0	0	0	0	0	0	0	0	0	0	0	0	0	0
Gm20920	0	0	0	0	0	0	0	0	0	0	0	0	0	0
Gm21396	0	0	0	0	0	0	0	0	0	0	0	0	0	0
Gm21387	0	0	0	0	0	0	0	0	0	0	0	0	0	0
Gm20884	0	0	0	0	0	0	0	0	0	0	0	0	0	0
Gm21117	0	0	0	0	0	0	0	0.03	0	0	0	0	0	0
Gm20887	0	0	0	0	0	0	0	0	0	0	0	0	0	0
Gm20889	0	0	0	0	0	0	0	0	0	0	0	0	0	0
Gm46707	0	0	0	0	0	0	0	0	0	0	0	0	0	0
Gm20883	0	0	0	0	0	0	0	0	0	0	0	0	0	0
Gm20881	0	0	0	0	0	0	0	0	0	0	0	0	0	0
Gm20880	0	0	0	0	0	0	0	0	0	0	0	0	0	0.33
Gm21316	0	0	0	0	0	0	0	0	0	0	0	0	0	0
Gm21209	0	0	0	0	0	0	0	0.03	0	0	0	0	0	0
LOC118567358	0	0	0	0	0	0	0	0	0	0	0	0	0	0
Gm21308	0	0	0	0	0	0	0	0	0	0	0	0	0	0
Gm46706	0	0	0	0	0	0	0	0	0	0	0	0	0	0
Gm28553	0	0	0	0	0	0	0	0	0	0	0	0	0	0
Gm21281	0	0	0	0	0	0	0	0	0	0	0	0	0	0
Gm21191	0	0	0	0	0	0	0	0	0	0	0	0	0	0
Gm20792	0	0	0	0	0	0	0	0	0	0	0	0	0	0
Gm21751	0	0	0	0	0	0	0	0	0	0	0	0	0	0
Gm21170	0	0	0	0	0	0	0	0	0	0	0	0	0	0
Gm21256	0	0	0	0	0	0	0	0	0	0	0	0	0	0
LOC118568467	0	0	0	0	0	0	0	0	0	0	0	0	0	0
Gm21247	0	0	0	0	0	0	0	0	0	0	0	0	0	0
Gm29647	0	0	0	0	0	0	0	0	0	0	0	0	0	0
LOC118567357	0	0	0	0	0	0	0	0	0	0	0	0	0	0
Gm28459	0	0	0	0	0	0	0	0	0	0	0	0	0	0
LOC118568466	0	0	0	0	0	0	0	0	0	0	0	0	0	0
Gm21783	0	0	0	0	0	0	0	0	0	0	0	0	0	0
LOC118568465	0	0	0	0	0	0	0	0	0	0	0	0	0	0
Gm21739	0	0	0	0	0	0	0	0	0	0	0	0	0	0
Gm21241	0	0	0	0	0	0	0	0	0	0	0	0	0	0
LOC118568464	0	0	0	0	0	0	0	0	0	0	0	0	0	0
Gm28504	0	0	0	0	0	0	0	0	0	0	0	0	0	0
Gm21805	0	0	0	0	0	0	0	0	0	0	0	0	0	0
Gm29276	0	0	0	0	0	0	0	0	0	0	0	0	0	0
LOC118568463	0	0	0	0	0	0	0	0	0	0	0	0	0	0
Gm20827	0	0	0	0	0	0	0	0	0	0	0	0	0	0
Gm28597	0	0	0	0	0	0	0	0	0	0	0	0	0	0
Gm46705	0	0	0	0	0	0	0	0	0	0	0	0	0	0
Gm46704	0	0	0	0	0	0	0	0	0	0	0	0	0	0
Gm20832	0	0	0	0	0	0	0	0	0	0	0	0	0	0
Gm20795	0	0	0	0	0	0	0	0	0	0	0	0	0	0
Gm20793	0	0	0	0	0	0	0	0	0	0	0	0	0	0
Gm21865	0	0	0	0	0	0	0	0	0	0	0	0	0	0
Gm28371	0	0	0	0	0	0	0	0	0	0	0	0	0	0
Gm20901	0	0	0	0	0	0	0	0.03	0	0	0	0	0	0
Gapdh-ps15	86.08	116.84	104.17	140.17	92.84	106.41	104.74	82.93	111.63	113.62	115.77	117.33	98.66	104.16
Gm20897	0	0	0	0	0	0	0	0.03	0	0	0	0	0	0
Gm20738	0	0	0	0	0	0	0	0	0	0	0	0	0	0
Gm20905	0	0	0	0	0	0	0	0	0	0	0	0	0	0
Gm20835	0	0	0	0	0	0	0	0	0	0	0	0	0	0
Gm46703	0	0	0	0	0	0	0	0	0	0	0	0	0	0
Gm20898	0	0	0	0	0	0	0	0	0	0	0	0	0	0
Gm46702	0	0	0	0	0	0	0	0	0	0	0	0	0	0
Gm20896	0	0	0	0	0	0	0	0	0	0	0	0	0	0
Gm20798	0	0	0	0	0	0	0	0	0	0	0	0	0	0
Vmn2r-ps143	0	0	0	0	0	0	0	0	0	0	0	0	0	0
Vmn2r-ps144	0	0	0	0	0	0	0	0	0	0	0	0	0	0
Gm20799	0	0	0	0	0	0	0	0	0	0	0	0	0	0
Gm20855	0	0	0	0	0	0	0	0.03	0	0	0	0	0	0
Gm20853	0	0	0	0	0	0	0	0	0	0	0	0	0	0
Gm21201	0	0	0	0	0	0	0	0	0	0	0	0	0	0
Gm21184	0	0	0	0	0	0	0	0	0	0	0	0	0	0
Gm21647	0	0	0	0	0	0	0	0	0	0	0	0	0	0
Gm21745	0	0	0	0	0	0	0	0	0	0	0	0	0	0
Gm20838	0	0	0	0	0	0	0	0	0	0	0	0	0	0
Gm21756	0	0	0	0	0	0	0	0	0	0	0	0	0	0
Gm21810	0	0	0	0	0	0	0	0	0	0	0	0	0	0
Gm21094	0	0	0	0	0	0	0	0	0	0	0	0	0	0
Gm21753	0	0	0	0	0	0	0	0	0	0	0	0	0	0
LOC102639191	0	0	0	0	0	0	0	0	0	0	0	0	0	0
Gm21737	0	0	0	0	0	0	0	0	0	0	0	0	0	0
Gm21908	0	0	0	0	0	0	0	0	0	0	0	0	0	0
Gm29582	0	0	0	0	0	0	0	0	0	0	0	0	0	0
Gm28091	0	0	0	0	0	0	0	0	0	0	0	0	0	0
Gm28093	0	0	0	0	0	0	0	0	0	0	0	0	0	0
Gm29317	0	0	0	0	0	0	0	0	0	0	0	0	0	0
Gm21679	0	0	0	0	0	0	0	0	0	0	0	0	0	0
Gm20810	0	0	0	0	0	0	0	0	0	0	0	0	0	0
Gm21642	0	0	0	0	0	0	0	0	0	0	0	0	0	0
Gm20894	0	0	0	0	0	0	0	0.03	0	0	0	0	0	0
Gm20893	0	0	0	0	0	0	0	0	0	0	0	0	0	0
Gm20891	0	0	0	0	0	0	0	0	0	0	0	0	0	0
Gm21506	0	0	0	0	0	0	0	0	0	0	0	0	0	0
LOC118568462	0	0	0	0	0	0	0	0	0	0	0	0	0	0
Gm21488	0	0	0	0	0	0	0	0.03	0	0	0	0	0	0
Gm21476	0	0	0	0	0	0	0	0	0	0	0	0	0	0
Gm20892	0	0	0	0	0	0	0	0	0	0	0	0	0	0
LOC118568461	0	0	0	0	0	0	0	0	0	0	0	0	0	0
Gm20890	0	0	0	0	0	0	0	0.03	0	0	0	0	0	0
Gm20895	0	0	0	0	0	0	0	0	0	0	0	0	0	0
Gm21443	0	0	0	0	0	0	0	0	0	0	0	0	0	0
Gm20858	0	0	0	0	0	0	0	0.03	0	0	0	0	0	0
Gm21427	0	0	0	0	0	0	0	0	0	0	0	0	0	0
Gm20857	0	0	0	0	0	0	0	0	0	0	0	0	0	0
Gm21412	0	0	0	0	0	0	0	0	0	0	0	0	0	0
Gm20809	0	0	0	0	0	0	0	0	0	0	0	0	0	0
Gm20840	0	0	0	0	0	0	0	0	0	0	0	0	0	0
Gm29740	0	0	0	0	0	0	0	0	0	0	0	0	0	0
Gm20926	0	0	0	0	0	0	0	0	0	0	0	0	0	0
Gm20925	0	0	0	0	0	0	0	0	0	0	0	0	0	0
Gm21661	0	0	0	0	0	0	0	0	0	0	0	0	0	0
Gm21469	0	0	0	0	0	0	0	0	0	0	0	0	0	0
Gm21366	0	0	0	0	0	0	0	0.03	0	0	0	0	0	0
Gm21065	0	0	0	0	0	0	0	0	0	0	0	0	0	0
Gm20865	0	0	0	0	0	0	0	0	0	0	0	0	0	0
Gm20909	0	0	0	0	0	0	0	0	0	0	0	0	0	0
Gm20910	0	0	0	0	0	0	0	0	0	0	0	0	0	0
Gm36891	0	0	0	0	0	0	0	0	0	0	0	0	0	0
Gm35843	0	0	0	0	0	0	0	0	0	0	0	0	0	0
Gm21763	0	0	0	0	0	0	0	0	0	0	0	0	0	0
Gm35134	0	0	0	0	0	0	0	0	0	0	0	0	0	0
Gm21678	0	0	0	0	0	0	0	0	0	0	0	0	0	0
Gm21660	0	0	0	0	0	0	0	0	0	0	0	0	0	0
Gm20851	0	0	0	0	0	0	0	0	0	0	0	0	0	0
Ssty1	0	0	0	0	0	0	0	0	0	0	0	0	0	0
Gm20831	0	0	0	0	0	0	0	0	0	0	0	0	0	0
Srsy	0	0	0	0	0	0	0	0	0	0	0	0	0	0
Gm20772	0	0	0	0	0	0	0	0	0	0	0	0	0	0
Gm20833	0	0	0	0	0	0	0	0	0	0	0	0	0	0
Gm20739	0.83	0	0	0	0	0	0	0	0	0	0	0	0	0
Gm20780	0	0	0	0	0	0.03	0	0	0	0	0	0.03	0	0.5
Rbm31y	0	0	0	0	0	0	0	0	0	0	0	0	0	0
Gm20781	0	0	0	0	0	0	0	0	0	0	0	0	0	0
Gm20877	0	0	0	0	0	0	0	0	0	0	0	0	0	0
Gm20770	0	0	0	0	0	0	0	0	0	0	0	0	0	0
Gm46701	0	0	0	0	0	0	0	0	0	0	0	0	0	0
Gm20822	0	0	0	0	0	0	0	0	0	0	0	0	0	0
Vmn2r-ps146	0	0	0	0	0	0	0	0	0	0	0	0	0	0
Gm38185	0	0	0	0	0	0	0	0	0	0	0	0	0	0
Gm31511	0	0	0	0	0	0	0	0	0	0	0	0	0	0
Gm31186	0	0	0	0	0	0	0	0	0	0	0	0	0	0
Gm30737	0	0	0	0	0	0	0	0	0	0	0	0	0	0
Gm20928	0	0	0	0	0	0	0	0	0	0	0	0	0	0
Gm20836	0	0	0	0	0	0	0	0	0	0	0	0	0	0
Gm20773	0	0	0	0	0	0	0	0	0	0	0	0	0	0
Gm21454	0	0	0	0	0	0	0	0	0	0	0	0	0	0
Gm21440	0	0	0	0	0	0	0	0	0	0	0	0	0	0
Gm21828	0	0	0	0	0	0	0	0	0	0	0	0	0	0
Gm21425	0	0	0	0	0	0	0	0	0	0	0	0	0	0
Gm20807	0	0	0	0	0	0	0	0	0	0	0	0	0	0
Gm21393	0.83	0	0	0	0	0	0	0	0	0	0.03	0	0	0
Gm21513	0	0	0	0	0	0.03	0	0	0	0	0	0	0	0.5
Gm21379	0	0	0	0	0	0	0	0	0	0	0	0	0	0
Gm20812	0	0	0	0	0	0	0	0	0	0	0	0	0	0
Gm46700	0	0	0	0	0	0	0	0	0	0	0	0	0	0
Gm20828	0	0	0	0	0	0	0	0	0	0	0	0	0	0
Vmn2r-ps147	0	0	0	0	0	0	0	0	0	0	0	0	0	0
Gm20776	0	0	0	0	0	0	0	0	0	0	0	0	0	0
Gm20777	0	0	0	0	0	0	0	0	0	0	0	0	0	0
Gm20775	10.5	7.5	14.5	19	14	10.53	13	14.5	9.5	10.5	17	11	9.5	11
Gm20737	0	0	0	0	0	0	0	0	0	0	0	0	0	0
Gm20834	0	0	0	0	0	0	0	0	0	0	0	0	0	0
Gm21310	0	0	0	0	0	0	0	0	0	0	0	0	0	0
Gm21301	0	0	0	0	0	0	0	0	0	0	0	0	0	0
Gm21292	0	0	0	0	0	0	0	0	0	0	0	0	0	0
Gm20815	0	0	0	0	0	0	0	0	0	0	0	0	0	0
Gm20824	0	0	0	0	0	0	0	0	0	0	0	0	0	0
Gm20825	0	0	0	0	0	0	0	0	0	0	0	0	0	0
Gm28576	0	0	0	0	0	0	0	0.03	0	0	0	0	0	0
Gm46699	0	0	0	0	0	0	0	0	0	0	0	0	0	0
Vmn2r-ps149	0	0	0	0	0	0	0	0	0	0	0	0	0	0
Gm20826	0	0	0	0	0	0	0	0	0	0	0	0	0	0
Gm28998	0	0	0	0	0	0	0	0	0	0	0	0	0	0
Gm46698	0	0	0	0	0	0	0	0	0	0	0	0	0	0
Gm21244	0	0	0	0	0	0	0	0	0	0	0	0	0	0
Gm28442	0	1	0	0	0	1	0	0	0	0	0	0	0	0
Gm20830	0	0	0	0	0	0	0	0	0	0	0	0	0	0
Gm20873	0	0	0	0	0	0	0	0	0	0	0	0	0	0
LOC118568460	0	0	0	0	0	0	0	0	0	0	0	0	0	0
Gm20914	0	0	0	0	0	0	0	0	0	0	0	0	0	0
Gm20918	0	0	0	0	0	0	0	0	0	0	0	0	0	0
Gm21064	0	0	0	0	0	0	0	0.25	0	0	0	0	0	0
Vmn2r-ps140	0	0	0	0	0	0	0	0	0	0	0	0	0	0
Vmn2r-ps139	0	0	0.16	0.44	0.03	0.25	0.12	1.12	0.16	0.55	0.5	0.03	0.25	0.19
Gm8525	0	0	0	0	0	0	0	0	0	0	0	0	0	0
Gm18177	0	0	0	0	0	0	0	0	0	0	0	0	0	0
Gm28649	0	0	0	0	0	0	0	0	0	0	0	0	0	0
Gm2325	0	0	0	0	0	0	0	0	0	0	0	0	0	0
Gm3376	0	0	0	0	0	0	0	0	0	0	0	0	0	0
Gm2316	0.03	0	0	0.09	0	0	0	0	0.17	0.03	0.09	0	0	0.09
Rhoay-ps2	0	0	0	0	0	0	0	0	0	0	0	0	0	0
Gm21156	0	0	0	0	0	0	0	0	0	0	0	0	0	0
Gm21708	0	0	0	0	0	0	0	0	0	0	0	0	0	0
Gm21147	0	0	0	0.09	0	0	0	0	0	0	0.09	0.33	0	0.09
Gm21704	0	0	0	0	0	0	0	0	0	0	0	0	0	0
Gm21139	0	0	0	0	0	0	0	0	0	0	0	0	0	0
Gm21693	0	0	0	0	0	0	0	0	0	0	0	0	0	0
Gm21133	0	0	0	0.09	0	0	0	0	0	0	0.09	0.33	0	0.09
Gm21677	0	0	0	0	0	0	0	0	0	0	0	0	0	0
Gm8510	1.12	0	0	0.09	0	0	0	0	0.29	0	0.09	0	0	0.09
Gm10352	0	0	0	0	0	0	0	0	0	0	0	0	0	0
Gm8506	0.03	0	0	0	0	0	0	0	0	0	0	0.03	0.03	0
Gm10256	0	0	0	0	0	0	0	0	0	0	0	0	0	0
Gm8502	0.12	0	0	0.09	0	0	0	0	0.29	0	0.09	0	0	0.09
Rbmy	0	0	0	0	0	0	0	0	0	0	0	0	0	0
Gm8498	0	0	0	0	0	0	0	0	0	0	0	0	0	0
Gm6137	0	0	0	0	0	0	0	0	0	0	0	0	0	0
Gm4064	0	0	0	0	0	0	0	0	0	0	0	0	0	0
H2al2b	0	0	0	0	0	0	0	0	0	0	0	0	0	0
Gm18798	0	0	0	0	0	0	0	0	0	0	0	0	0	0
Sry	0	0	0	0	0	0	0	0	0	0	0	0	0	0
Uba1y-ps1	0.1	0.1	0.03	0.7	0.13	1.2	1.2	0.13	0.07	0.07	0.2	2.07	0.1	0.1
H2al2c	0	0	0	0	0	0	0	0	0	0	0	0	0	0
Vmn2r-ps138	0	0	0	0	0	0	0	0	0	0	0	0	0	0
Vmn2r-ps137	0.03	0	0	0	0	0	0	0	0	0	0	0	0	0
Gm46697	0	0	0	0	0	0	0	0	0	0	0	0	0	0
Gm46718	0	0	0	0	0	0	0	0	0	0	0	0	0	0
Gm18178	0.43	0.27	0.13	0.55	0.23	0.2	0.3	0.33	0.33	0.31	0.33	0.38	0.32	0.23
Gm39555	0	0	0	0	0	0	0	0	0	0	0	0	0	0
Gm18796	0	0	0	0	0	0	0	0	0	0	0	0	0	0
Uba1y-ps2	0	0	0	0	0	0.23	0	0	0	0	0	0.03	0	0.07
Zfy2	0	0	0	0	0	0	0	0	0	0	0	0	0	0
Rhoay-ps1	0	0	0	0	0	0	0	0	0	0	0	0	0	0
Gm18797	0	0	0	0	0	0	0	0	0	0	0	0	0	0
Vmn2r-ps136	0	0	0	0	0	0	0	0	0	0	0	0	0	0
Gm8446	0	0	0	0	0	0	0	0	0	0	0	0	0	0
Gm17790	1.75	1.25	1.82	3.86	3	1.35	2.16	0.45	1.04	0.5	1.12	1.5	0.75	0.65
Gm25565	0	0	0	0	0	0	0	0	0	0	0	0	0	0
Usp9y	0	0	1	0	0	0	0	0	1	0	0	0	0	0
Gm5377	0	0	0	0	0	0	0	0	0	0	0	0	0	0
Gm18665	0	0	0	0	0	0	0	0	0	0	0	0	0	0
Gm4017	58.4	66.33	58.74	85.12	71.41	77.5	68.39	53.58	66.96	55.8	81.01	81.47	63.36	58.09
Ddx3y	2	1.03	1.12	4.37	0.19	4.03	3	214.03	0.03	0.33	0.07	1.07	0.03	3.03
Uty	0.03	0.03	0	1.12	0.07	0.03	0	29	0.03	0	0.03	0	0.33	0
Tspy-ps	0	0	0	0	0	0	0	0	0	0	0	0	0	0
Eif2s3y	0	1	0	2	1.03	1	0.03	77	1	0	0.03	0	0	0
LOC115489305	0	0	0.1	0.03	0.07	0	0	0	0.03	0.03	0	0	0.1	0.03
Kdm5d	1	0	0	0	0	1	0	11	0	0	0	0	0	0
Rhoay-ps3	0	0	0	0	0	0	0	0	0	0	0	0	0	0
Uba1y	0	0	0	0	0	0	0	0	0	0	0	0	0	0
Zfy1	0	0	0	0	0	0	0	0	0	0	0	0	0	0
Gm2098	0	0	0	0	0	0	0	0	0	0	0	0	0	0
Gm29089	0	0	0	0	0	0	0	0	0	0	0	0	0	0
1700020D14Rik	0	0	0	0	0	0	0	0	0	0	0	0	0	0
Zf12	2	0.5	4	7.5	6.5	8.5	6.5	2.5	7	2.5	5.5	2.5	0	4
LOC100862337	1	4	3	2	2	3	0	1	1	2	3	2	1	2
Tmlhe	12.27	21	30.03	18.67	9.23	20	25.27	15.09	19	33.09	30.23	36.54	38	25.21
Spry3	0	0	0	0	0	0	0	0	0	0.03	0	0	0	0
LOC115489310	0	0	0	0	0	0	0	0	0	0	0	0	0	0
Vamp7	227.5	205.5	192.5	284	221	219.5	242	163.5	191	273	272.5	309.5	166	250.5
LOC105243599	0.03	2	1	1	1	1	1	1	2.1	2	2.37	1.5	2	0.03
LOC118568469	3.9	3.69	3.24	4.68	3.68	3.47	3.28	3.28	3.4	3.72	2.32	4.06	3.09	3.13
Asmt	1.17	2.17	2	1.5	2.33	3.83	2.83	3	1.17	3.17	1.33	1.83	3.5	2
Akap17a	42	51	56.67	75	63	89	75	36	48	54	72	57	48	60
2510022D24Rik	125	123.67	132	210	152.33	191	146	118	125.83	191.17	189	193.33	116	127
Nlgn4l	2.5	3.25	0.25	1.5	0.33	1.75	4.33	0.5	2.25	1.33	5	1.25	0	0.25
Sts	12	21	25.5	32	15	25	16	18	24	9	32	23	15	16
LOC118568423	0	0	0	0	0	0	0	0	0	0	0	0	0	0
4933400A11Rik	0	0	0	0	0	0	0	0	0	0	0	0	0	0
Gm25651	0	0	0	0	0	0	0	0	0	0	0	0	0	1
Mid1	8.67	2.5	9.67	9.67	7	3.17	13.67	1	9.33	9.83	5.67	12.17	5.83	5.83
Gm15245	0	0	0	0	0	0	0	0	1	0	0	0	0	0
Gm15246	0	1	0	1	0	1	0	0	0	0	1.33	0	0	1
Hccs	61	60	51	93	91	70	75	46	82	95	87	87	73.03	70
Amelx	0	0	0	0	0	0	0	0	0	0	0	0	0	0
Arhgap6	56	40.07	44.03	56.16	56	116	52.03	41.07	56.11	52.09	70.1	64.09	22.03	74.03
Msl3	142	142	138	241	183	173	165	127	170	208	217	233	118	146
Gm39550	0	0	0	0	0	0	0	0	0	0	0	0	0	0
Gm7209	0	0	0	0	0	0	0	0	0	0	0	0	0	0
Gm15240	0	0	0	0	0	0	0	0	0	0	0	0	0	0
Gm15238	0	0	0	1	0	0	0	0	0	0	0	0	0	0
Frmpd4	0.03	0.07	0	0	0.03	0.03	0	0	0	0	0	0.03	0	0
Gm6744	0	0	0	0	0	0	0	0	0	0	0	0	0	0
Gm26368	0	0	0	0	0	0	0	0	0	0	1	0	0	0
Prps2	45	44.5	53.5	66	48	64.75	47	37.5	60.5	52	61.03	73.5	45	55.5
Tlr7	9	4	13	9.08	12	13	13	11	7.07	14	5	9	5	12
Tlr8	7	7	6	11	9	11	10	4	4	4	6	11	8	3
Tmsb4x	1452	1672.5	1356	2100	1908	2162	1604	1309	1617	2001	1648	2230	1534	1695
Gm39549	0	0	0	0	0	0	0	0	0	0	0	0	0	0
Gm15232	2.1	0.2	1	1.07	1.13	1.07	0.03	0.03	1	0.1	0.2	0.16	0.14	0.03
Gm8817	0	0	0	0	0	0	0	0	0	0	0	0	0	0
Gm8814	0.11	1.1	1	0.36	0	1	1.29	1	0	0.22	2	2	1	2
n-TSaga3	0	0	0	0	0	0	0	0	0	0	0	0	0	0
Gm30354	0	0.5	0	0	0.2	0	0	1	0	0	0	0	0	0
Gm15230	0	0	0	0	0	0	0	0	0	0	0	0	0	0
Rpl7a-ps11	25.59	31.14	29.14	35.49	25.12	34.16	27.17	30.64	31.44	36.07	37.21	33.06	25.87	30.01
Gm36918	0	0	0	0	0	0	0	0	0	0	0	0	0	0
Gm36867	0	0	0	0	0	0	0	0	0	0	0	0.03	0	0
Gm36547	0	0	0	0	0	0	0	1	0	0	0	0	0	0
Gm1720	0	0	0	0	0	0	0	0	0	0	0	0	0	0
Egfl6	1	1	1	1	1	0	0	0	0	0	0	1	0	0
Tceanc	7	11.03	12	16.03	12	13	19.25	7	11	10.03	10	24	11.03	11.03
Gm15223	0.67	0.58	0.33	1.5	1.67	0.33	0.83	0	1.33	0.83	0.67	1.17	1	1
Gm15229	0	0	2	0	0	0	0	0	0	0	0	0	0	0.33
Rab9	282	273	289.5	360	299	316	347.5	201.5	283	289	336	373.5	290.5	296
Trappc2	19	16.5	16	27.5	23	22.5	22.5	15	16	17.5	17	27	17.5	16
Ofd1	34	24.5	37	55	36	52	42	29	39	37	67	49	38	40
Gpm6b	4	10	8	7	7	3	4	5.03	7	6.03	8	13	9	9
Gemin8	3.53	10.53	6.6	11.17	4.14	3.53	7.6	3.57	7.17	7.17	11.63	8.1	4.1	5
Gm15225	1.53	0.67	1.15	1.9	1.91	1.03	1.38	0.71	0.75	1.02	1.9	0.7	0.7	1.71
Gm22062	0	0	0.03	0	0.08	0.03	0.17	0.13	0.47	0	0.07	0.08	0	0
Gm15236	0	0	0	0	0	0	0	0	0	0	0	0	0	0
Glra2	0	0	0	0	0	0	0	0	0.33	0.33	0	0	0.33	0
Gm6730	0	0	0	0	0	0	0	0	0	0	0	0	0	0
Gm51261	0	0	0	0	0	0	0	0	0	0	0	0	0	0
Fancb	5	2	3	4	1	0	1	2	2	5	0	4	3	1
Mospd2	98	92	93	106	99	113	107.5	70	92	87	127	118	73	73
Gm15216	0	0	0	0	0	0	0	0	0	0	0	0	0	0
Asb9	0	0	0	0	0	0	0	0	0	0	0	0	0	0
Gm15211	0	0	0	0	0.03	0	0	0	0	0	0	0	0	0
Asb11	1	0	0	0	0	1	0	0	2	1	0	1	0	0
Piga	17	20	21	36	21	9	12	6	19	24	19	20	17	13
Vegfd	11	13	12	12	8	10	9	10	11	12	15	20	12	15
Gm22023	0	0	0	0	0	0	0	0	0	0	0	0	0	0
LOC115489226	0	0	0	0	0	0	0	0	0	0	0	0	0	0
Gm46692	0	0	0	0	0	0	0	0	0	0	0	1	0	0
Pir	90	134	145	168	128	186	110.5	94	123	149	146	184	108	138
Gm19251	0	0.5	0.25	0.6	0.13	0.28	0.67	0	0.32	0.5	0.17	0.42	0.07	0.53
Bmx	6	0	0	1	0	6	3	0	4	0	2	3	2	4
Ace2	1	5	2	4	2	1	0	3	2	6	3	0	0	1
Cltrn	0	1	1	0	1	2	3	0	0	0	2	0	0	0
Siah1b	6.25	2	5	13	5.08	7	1.5	3.5	3	2	3.5	9	3	4
Car5b	19.4	18.31	13.21	26.21	18.47	20.27	21.15	12.07	19.32	23.76	28.29	26.59	16.62	19.18
Gm38561	94.1	66.03	107.24	169.76	134.67	154.5	125.37	78.03	101.27	79.62	169.71	128.68	80.72	84.67
Zrsr2	83.57	108.18	109.33	167.12	100.5	82.33	115.57	76	111.13	113.03	126.68	116.03	97	101.03
Ap1s2	20.5	12.33	17.5	17.5	13	25	17	8.5	19.5	17	24.03	21	23	12
Gm52456	0	0	0	0	1	0	0	0	0	1	1.45	0	0	0
Gm20188	0	0.04	1	1	0.03	0	0.04	0	0	0	0	0	0	0
Rnf138rt1	0	0	0	0	0	0	0	0	0	0	0	0	0	0
Grpr	0	0.5	0	0	0	0	0	0	0	0	0	0	0	0
Gm7199	0	1	0.4	0	0	0	0	0.37	0	0	0	0.33	0.33	0.03
Gm26007	0	0	0	0	0	0	0	0	0	0	0	0	0	0
Gm15212	0	0	0	0	0	0	0	0	0	0	0	0	0	0
Gm22746	0	0	0	0.05	0	0.07	0.27	0.07	0.07	0	0.03	0.1	0	0.07
S100g	0	2	3	1	2	0	1	4	2	1	2	4	1	4
Gm19107	0.06	0.03	0	0.03	0.09	0	0.1	0.03	0	0	0.07	0.11	0	0.07
Ctps2	45	73	54	75	69	62	58	26	62	77	66	94.11	67	63
Gm15209	0	0	0	0	0	0	0	0	0	0	0	0	0	0
Mir3473a	0	0	0	0.2	0	0	0.2	0	0	0	0	0	0.2	0.4
Syap1	255	283	272	421	318	287	276	193	309	298	356	373	201	248
Gm23901	0.32	0	0.53	0.12	0.46	1.11	0.19	0	0	0.07	0	0.29	0.03	0
Gm16459	0	0.14	0.08	0	0	0.14	0	0.14	0	0	0	0	0	0
Txlng	120	146	151.5	230.5	169	191.5	170	130	160	170.5	187	218	122	147.5
Rbbp7	199.5	244	209.5	297	227.5	252	224.5	184.5	246.5	259.5	259	311.5	205	230.5
Gm23786	0	0	0	0	0	0	0	0	0	0	0	0	0	0
Gm15201	0	0	0	0	0	0	0	0	0	1	0	0	0	0
Gm8737	0	0	0	0	0	0	0	0	0	0	0	0	0	0
Gm15206	1	1	1	1	0	2	2	0	3	1	1	1	0	2
Gm7331	528.77	627.88	632.53	812.66	621.25	810.57	620.48	498.3	651.08	633.91	731.81	801.05	527.4	652.47
Reps2	74	93	97	111	100	93	90	64	87	106	100	110	73	86
Gm15204	7.83	3	8	17.25	12.87	7.75	9.33	3.75	6.67	6.2	9.57	7	5	2.67
Gm23794	0	0	0	0.5	0	0	0	0	0	0	0	0	0	0
Gm26317	1.8	1.3	3.03	7.46	6.17	4.33	8.76	4.3	7.51	3.27	4.7	4.23	1.3	3.17
Nhs	1.2	0.03	0	1	3.33	1	0	0.12	1	0.04	1	3	1	2.03
Scml1	0	0	0	0	0	0	0	0	0	0	0	0	0	0
Rai2	10	18	10	17	5	10	5	11	17	16	15	30	18	10
Gm52425	0	0	0	0	0	0	0	0	0	0	0	0	0	0
Prkaca-ps1	0	0.03	0	0	0	0	0	0	0.5	0	0	0	0	0
Gm36049	1	0	0	0	0	0	0	0	0	0	0	0	0	0
Gm15262	0	0	0	0	0	0	0	0	0	0	0	0	0	0
Gm5419	4.58	1.33	2	2.25	2.33	2.67	0.33	0	4.83	6	3.25	3.83	1.58	5.67
n-TLtaa1	0	0	0	0	0	0	0	0	0	0	0	0	0	0
Scml2	0	0	0	0	0	1	0	0	0	0	0	0	0	1
Gja6	1	0	3	0	0	0	1	0	0	0	1	1	0	0
Cdkl5	8	11	13	15	12	10	8	5	8	12	13	15	6	9
n-TVtac3	0	1	1	1	1	1	1.33	0.33	0	0	0	2	1	0
Rs1	3	0	0	0	1.03	0.83	0	0	0	0	0	0	0.08	0
Ppef1	0	0	0	0	0	0	0	0	0	0	0	0	0	0
Phka2	79	98.47	107.57	111.25	85.38	100.39	95.03	48.51	75.92	89.21	118.28	113.78	80.05	65
Gm15241	0	0	0	0	0	0	0	0	0	0	0	0	0	0
Adgrg2	0.03	2.07	3	6	3.03	1.09	3	1	0.5	6.1	3	3	9.17	1
Gm15193	0	0	0	0	0	0	0	0	0	0	0	0	0	0
Gm39548	0	0	0	0	0	0	0	0	0	0	0	0	0	0
Gm15196	0	0	0	0	0.33	0	0	0	0	0	0	0	0	0
Gm15195	0	0	0	0	0	0	0	0	0	0	0	0	0	0
Gm39547	2	2	3	4	2	3	0	1	6	2	1	7	0	2
Pdha1	366	413.5	420.5	579	462.17	367.5	452.5	268.5	428.5	508	516.33	542.5	478	460.5
Gm8682	0	0	0	0	0	0	0	0	0	0	0	0	0	0
Map3k15	1	4	1	2	6	0	2	0	3	4	3	1	1	3
Sh3kbp1	19	27.03	14	26	16	16	19	8	13	23	20	15	7	13
Gm15186	6	19.5	17.33	20.17	22	9.33	9.5	8.5	15.5	15	13.17	23.83	10	12.5
Gm15190	2.25	0.5	0.75	2	1.75	2.25	1.25	0.75	1	1	2	1.25	1.25	0.5
Bclaf3	19	20	16	38	23	22	25	18	18	24	20	24	24	13
Gm39546	0	0	0	0	0	0	0	0	0	0	0	0	0	0
Map7d2	0.03	0	0	0	0	0	0	0	0	0	0.2	0.1	0.03	1
Gm15187	0	0	0	0	0	0	0	0	0	0	0	0	0	0
Eif1ax	167	208	190	277	205	264.33	174	158	223	176	233.5	266	190	182
Rps6ka3	49	48	44	70	61	64	48	37	45	54	63	58.03	47.03	37
Gm15189	0	0	0	0	0	0	0	0	0	0	0	0	0	0
Gm5764	0	0	0	0	0	0	0	0	0	0	0	0	0	0.08
Gm22522	0	0	0	0	0	0	0	0	0	0	0	0	0	0
Gm8662	0	0.5	0	1.25	0	0.88	0.5	0.5	1	1.33	0	0.33	0.5	1
Gm15170	0	0	0	0	0	0	1	0	0	0.03	0	0.03	0	0
Gm8659	0	0	0.5	0	0	0	0	0	0	0	0	0	0	0
Cnksr2	0	0	0	0	1.12	0	0	0	0	0	0	0	0	0
Klhl34	0	2	0	0.33	0	0	0	1	0	0	0	0	0	0
Gm15169	0	0	0.17	0	0	0.17	0	0.2	0	0	0	0	0	0
Smpx	8	4.5	0	0	0	1	0	0	5	8	0	0	0	0
Gm8644	0	0	0	0	0	0	0	0	0	0	0	0	0	0
Gm15173	0	0	0	0	0	0	0	0	0	0	0	0	0	0
Yy2	0	2	4	4	1	2	3	1	4	6	5	5	6	6
Mbtps2	23	26	28	31.03	29.2	35	31	20	25	23	31	39	33	20
Gm6568	1.5	1.5	0	2	1.5	1	3	0.5	1	1.5	1	2	1	1.5
Gm19373	0.67	0.33	0.67	0	0.33	1.67	0	0.33	0	0.33	0.33	1.67	0.33	0
Sms	20.57	32.33	36.33	44.67	50.42	49	37.7	47.33	33.37	39.33	54.37	54.92	35.25	37
Gm24281	0	0	0	0	0	0	0	0	0	0	0	0	0	0
Gm15172	0	0	0	0	0	0	0	0	0	0	0	0	0	0
Gm25795	0	0	0	0	0	0	0	0	0	0	0	0	0	0
Gm52451	0	0	0	0	0	0	0	0	0	0	0	0	0	0
LOC118568422	0	0	0	0	0	0	0	0	0	0	0	0	0	0
Phex	0	0	0	0	0	0	0	0	0	0	0	0	0	0
Gm15163	275.5	318.25	319	470.5	318.5	336	312	217.5	313.75	318	403.75	353.5	314	294.75
LOC115489265	0	0	0	0	0	0	0	0	0	0	0	0	0	0
4930503H13Rik	0	0	0	0	0	0	0	0	0	0	0	0	0	0
Gm23404	0.33	0	0	0	0	0	0	0	0	0	0	0	0	0
Gm15160	0	0	0	0	0	0	0	0	0	0	0	0	0	0
Gm15155	0	0	0	0	0	0	0	0	0	0	0	0	0	0
Ptchd1	0	0	0	0.29	0	1.12	0.5	0	1.25	0.5	0	0	1	0
Gm8606	0.5	0.82	0.25	0.2	0.36	1.5	0.84	1.2	0	0.45	1.23	0	0.45	0.17
Gm15158	0	0	0	0	0	0	0	0	0	0	0	0	0	0
LOC115489223	0	0	0	0	0	0	0	0	0	0	0	0	0	0
Gm39545	0	0	0.03	0.28	0	0	0	0	2	0	0	0.03	0	1
Prdx4	566	806	590.5	937.5	778	818	806	481.5	604	968.5	960.5	1136	694	732
Acot9	21	26	20	34.5	24.5	31	20	14	25	20	30	34.5	17.5	27.5
Gm15159	0	0	0	0	0	0	0	0	0	0	0	0	0	0
Sat1	220.5	241.33	266	376.5	324.5	359.33	247.5	214.5	266.25	295.08	345.5	330	268	267
Gm8595	0	0	0	0	0	0	0	0	0	0	0	0	0	0
Amd-ps1	5.63	7.13	6.13	10.49	7.77	3.01	7.11	3.23	5.69	6.72	7.07	9.58	4.29	5.33
Gm4997	1.14	0	0	0.5	0	4.17	0	0	2.17	2.5	0.33	0.33	0	1.5
Gm25429	0	0	0	0	0	0	0	0	0	0	0	0	0	0
Cldn34b2	0	0	0	0	0	0	0	0	0	0	0	0	0	0
Magea1	0	0	0	0	0	0	0	0	0	0	0	0	0	0
Magea5	0	0	0	0	0	0	0	0	0	0	0	0	0	0
Gm24268	0	0	0	0	0	0	0	0	0.03	0	0	0.03	0	0
Magea2	0	0	0	0	0	0	0	0	0	0	0	0	0	0
Magea8	0	0	0	0	0	0	0	0	0	0	0	0	0	0
Gm25257	0	0	0	1	0	0	0	0	0.03	0	0	0	0.03	0
Gm6645	0	0	0.5	0	0	0	0	0.5	0.5	0	0	0	0.5	0
Magea3	0	0	0	0	0	0	0	0	0	0	0	0	0	0
Magea6	0	0	0	0	0	0	0	0	0	0	0	0	0	0
Cldn34b1	0	0	0	0	0	0	0	0	0	0	0	0	0	0
Gm8578	0	0	0	0.5	1	0.5	0	0	0.5	0.5	1	0	0.5	0
Gm35136	0	0	0	0	0	0	0	0	0	0	0	0	0	0
Gm39544	0	0	0	0	0	0	0	0	0	0	0	0	0	0
Gm22359	0	0	0	0	0	0	0	0	0	0	0	0	0	0
Gm15142	0	0	0	0	0	0	0	0	0	0	0	0	0	0
Samt2	0	0	0	0	0	0	0	0	0	0	0	0	0	0
Samt4	0	0	0	0	0	0	0	0	0	0	0	0	0	0
Gm8569	0	0	0	0	0	0	0	0	0	0	0	0	0	0
Gm5646	0	0	0	0	0	0	0	0	0	0	0	0	0	0
Samt2b	0	0	0	0	0	0	0	0	0	0	0	0	0	0
Gm15141	0	0	0	0	0	0	0	0	0	0	0	0	0	0
Gm5060	0	0	0	0	0	0	0	0	0.2	0	0	0	0	0
Gm6620	0	0	0	0	0	0	0	0	0	0	0	0	0	0
Gm16445	0	0	0	0	0	0	0	0	0	0	0	0	0	0
Gm5645	0	0	0	0	0	0	0	0	0	0	0	0	0	0
Samt1d	0	0	0	0	0	0	0	0	0	0	0	0	0	0
Gm5947	0	0	0	0	0	0	0	0	0	0	0	0	0	0
Gm15143	0	0	0	0	0	0	0	0	0	0	0	0	0	0
Samt1c	0	0	0	0	0	0	0	0	0	0	0	0	0	0
Samt1b	0	0	0	0	0	0	0	0	0	0	0	0	0	0
Samt1	0	0	0	0	0	0	0	0	0	0	0	0	0	0
Gm25895	0	0	0	0	0	0	0	0	0	0	0	0	0	0
Spin2c	0	1	0	4	2	0	1	2	1	7	3	0	3	3
Smt3h1-ps	4.5	6.5	3.5	8.5	2.5	5.5	3	3	7.5	4.5	5	7.5	4.5	5
Nbdy	11	13	13	27	18	25	17	13	19	24	26	30	8	23
LOC118568446	0	0	0	0	0	0	0	0	0	0	0	0	0	0
Kctd12b	9	9	2.25	10	13	18	9	10	11	11	16	9	6	10
Gm8534	0	0	0	0	0	0	0	0	0	0	0	0	0	0
Gm25793	0	0	0	0	0	0	0	0	0	0	0	0	0	0
Gm39543	0	0	0	0	0	0	0	0	0	0	0	0	0	0
Cypt3	0	0	0	1	0	0	0	0	0	0	0	0	0	0
Ubqln2	81	90	88.5	131	96	112	92	87.05	102.5	142.5	128	160	83	93
Gm7150	0	0	0	0	0	0	0	0	0	0	0	0	0	0.08
Klf8	0	0	0	0	0	0	0	0.25	0	0	0	1	0	1
Rragb	0	2	2	1.03	0	0.5	2	1	0	2	3	1	1	0
Foxr2	0	0	0.03	0.4	0.07	0	0	0	1.03	1	0	0.03	1	0
Gm5396	0.47	0.33	0.51	0.9	0.6	0.67	0.65	0.53	0.48	0.4	0.93	0.63	0.47	0.85
9530051G07Rik	0	0	0	0	0	1	1	1	0	2	0	0	0	0
Mageh1	15	37	16	20	19	18	22	10	24	35	30	24	15	11
Usp51	0	0	1	0	0	0	2.29	1	0.14	0	2	1	0	2
Rps7-ps3	197.51	252.84	200.16	281.36	216.79	269.88	214.05	168.76	211.29	243.62	262.88	287.38	190.78	243.43
Rpl7a-ps12	0.3	0	0.03	0.14	0	0.03	0.07	0.03	0.12	0	1.13	0.18	0	0.07
Gpr143	0	0	1	0	1	0	0	0	0	1	0	1	0	0
Gm18298	0	0	0	0	0	0	0	0	1	0	0	0	0	0
Shroom2	80	78	46	136	92	78	91	37	61	104	90	71	51	81
Gm8475	0	0	0	0	0	0	0	0	0	0	0	0	0	0
Gm7158	0	0	0	0	0	0	0	0	0	0	0	0	0	0
Cldn34a	0	0	0	0	0	0	1	0	0	0	0	0	0	0
Gm41902	0.5	0	0	0	0	0	0	0	0	0	0	0	0	0
Actb-ps1	0.58	1.17	1	0.87	1.25	0.33	0.87	0.33	0.33	1.17	1.87	0.58	0.58	1
Gm4750	0.58	1.29	2	1.87	1.5	1.33	0.87	0.33	0.33	2.17	3.07	1.58	2.58	1
3010001F23Rik	0.5	0	0	0	0	0	0	0	0	0	0	0	0	0
Gpr173	1	0	0	0	0	0	0	0	0	2	0	1	0	0
Tspyl2	16	13.5	8	33	9	19	17	7	12	18	7.03	19	11	11.03
Kantr	10	17	18.03	19.03	17.03	11	5	17	22.5	16.03	18	21	6	6.03
Kdm5c	209.14	267.5	216	374	252	231	301	146	247.5	313	307.17	309	238	243
Gm52430	0	0	0	0	0	0	0	0	0	0	0	0	0	0
Gm52480	0	0	0	0	0	0	0	0	0	0	0	0	0	0
Iqsec2	13	25	18	36	16	15	20	14	28	23	25	22	17	21
Gm15266	0	0	0	0.21	4	0	0	0	0	0	0.07	0	0	0
Gm15267	2.1	3.71	5.62	7.62	5.37	3.68	4.9	2.32	5.2	7.12	5.72	4.17	4.98	5.44
Smc1a	397	371	416	712	457	503	577.5	317	416	405	637.04	595.5	328	393
Gm39540	1	3	3	2.03	4	3	4	0	2.07	3	1	2	2	2
Ribc1	9	6	9	18	13	8	13	12	9	8	11	18	4	5
Hsd17b10	527	680	665	863	628	738	703	474	700	586	808	763	514	563
Gm15191	35.94	50.69	42.66	55.09	36.32	43.69	42.56	33.38	46.09	49.95	46.59	47.03	41.04	46.66
Mir98	0	0	0	1	0	0	0	0	0	0	0	1	0	0
Mirlet7f-2	0	0	0	0	0	0	0	0	0	0	0	0	0	0
Mir3113	0	0	0	0	0	0	0	0	0	0	0	0	0	0
Huwe1	450	366	437	768	532	545	475	347	451	466	558	622	333	354
Gm18498	0	0	0	0	0	0	0	0	0	0	0	0	0	0
n-R5s13	0	0	0	0.03	0	0	0.03	0	0	0	0	0	0	0
Gm4919	0	0	0	0	0	0	0	0.12	0	0	0	1	0.2	0
Gm15151	122.83	143.83	121.5	182	152.67	141.33	136.67	117.17	148.42	158.67	139.17	212.08	132.25	138
Gm5395	0	0	0	0	0	0	0	0	0	0	0	0	0	0
Gm24460	0	0	0	0	0	0	0	0	0	0	0	0	0	0
Phf8	36	33	49	50	47	52	33	23	42	46	47	46	34	33
Gm15148	17.78	20.44	21.47	23.54	19.57	23.26	19.13	17.08	24.61	25.9	22.72	29.8	18.9	21.51
Gm6451	12.18	12.07	8.16	19.01	10.25	17.27	11.52	8.37	11.69	9.85	13.07	14.64	6.32	9.97
Gm22248	0	0	0	0	0	0	1	1	0	0	1	0	1	0
Gm17845	0	0	0	0	0	0	0	0	0	0	0	0	0	0
Fam120c	46	46	33	63	35	73	53	19	47	37	56	55	28	55
A230072E10Rik	1	2	5	0	1	3	3	2	4	4	4	1	1.12	1
Gm26441	0	0	0.2	0.17	0.07	0.17	0.9	0.17	0.27	0.07	0.2	0.16	0	0
Rpl21-ps15	33.86	39.97	36.99	50.44	40.75	46.85	38.7	29.19	42.79	43.18	44.89	46.77	34.74	36.86
Wnk3	0	0	0.03	0.07	0.03	3	0	0	0	0	1	0	0	0
Rps12-ps7	0	0	0	0	0	0	0	0	0	0	0	0	0	0
Gm15149	0	0	0	0	0	0	0	0.07	0	0	0	0	0	0
Tsr2	42	35	54	77	58	70	54	51	47	59	56	61	43	60
Fgd1	9	11	8	11	10.5	7	4	3	7.08	16	21	13	7	8
Gm46690	0	0	0	0	0	0	0	0	0	0	0	0	0	0
Gnl3l	66.5	87	74	111	66.03	97	108	61.5	76.5	88.61	97.5	91	83	72
Gm8424	0	0	0	0	0	0	0	0	0	0	0	0	0	0
LOC118568445	0	0	0	0	0	0	0	0	0	0	0	0	0	0
Itih5l-ps	0	0	0	0	0	0	0	0	0	0	0	0	0	0
Gm24907	0	0	0	0	0	0	0	0	0	0	0	0	0	0
Maged2	27	31	29	35	28	37	26	15	23	47	48	44	43	29
Gm18773	0	0	0	0	0	0	0	0	0	0	0	0	0	0
Gm33991	0	0	0	0	0	1	0	0	0	0	0	0	0	0
Gm15131	0	0.06	0	0	0	0	0	0	0	0	0	0	0	0
Gm15132	0	0	0	0	2	0	0	0	0	0	0	0	1	0
Tro	0	5	0	0	0.03	1	0.03	1	1	0	1	1	0	0
Pfkfb1	59	130	77	82	81	68	97	64	88	92	94	110	65	86
Alas2	80	105	93	125	95	186	88	303	146	105	97	87	69	79
Mir3620	0	0	0	0	0	0	0	0	0	0	0	0	0	0
Apex2	26.07	23.75	37.07	42.03	43	45	36.03	28	36	33	45	38	22	29.5
3110067C02Rik	0.14	2.5	4.67	1.67	1.58	0.5	0	1	3	1.5	2.5	8	0	1.5
Tmem29	52	54	46	70	58	48	59	24	44	52	53	82	44	50
Gm15105	0	0	0	0	0	0	0	0	0	0	0	0	0	0
Gm15104	0	0	0.03	0.53	0.03	0	0	0	0.03	0.1	0	0.03	0.2	0
Gm5946	1.5	0.5	0.5	0.5	2	1	1	4	4	1.5	0.5	4	1	1
Gm20153	0	0	0	0.5	0	0	0	0	0	0	0	0	0	0
Gm21929	0	0	0	0	0	0	0	0	0	0	0	0	0	0
Gm8402	0	0	0	0	0	0	0	0	0	0	0	0	0	0
Gm15103	0	0	0	0	0	0	0	0	0	0	0	0	0	0
Gm15102	0	0	0	0	0	0	0	0	0	0	0	0	0	0
Gm15091	0	0	0	0	0	0	0	0	0	0	0	0	0	0
Gm6512	0	0	0	0	0	0	0	0	0	0	0	0	0	0
LOC118568413	0	0	0	0	0	0	0	0	0	0	0	0	0	0
LOC100503973	0.12	0	0	0	0	0	0	0	0	0	0	0	0	0
Gm15097	0	0	0	0	0	0	0	0	0	0	0	0	0	0
Gm8389	0	0	0	0	0	0	0	0	0	0	0	0	0	0
Gm8383	0	0	0	0	0	0	0	0	0	0	0	0	0	0
Gm10439	0	0	0	0	0	0	0	0	0	0	0	0	0	0
Gm2346	0	0	0	0	0	0	0	0	0	0	0	0	0	0
Gm15085	0	0	0	0	0	0	0	0	0	0	0	0	0	0
Gm6499	0	0	0	0	0	0	0	0	0	0	0	0	0	0
Gm8366	0	0	0	0.25	0	0	0	0	0	0	0	0	0	0
Gm15089	0	0	0	0	0	0	0	0	0	0	0	0	0	0
Gm15093	0	0	0	0	0	0	0	0	0	0	0	0	0	0
Gm8346	0	0	0	0	0	0	0	0	0	0	0	0	0	0
Gm15090	0	0	0	0	0	0	0	0	0	0	0	0	0	0
Ott	0	0	0	0	0	0	0	0	0	0	0	0	0	0
Gm6492	0	0	0	0	0	0	0	0	0	0	0	0	0	0
Gm15096	0	0	0	0	0	0	0	0	0	0	0	0	0	0
Gm15094	0	0	0	0	0	0	0	0	0	0	0	0	0	0
Luzp4	0	0	0	0	0	0	0	0	0	0	0	0	0	0
Gm6488	0	0	0	0	0	0	0	0	0	0	0	0	0	0
Kars-ps1	0	0	0	0.25	0	0	0	0	0	0	0	0	0	0
Gm15126	0	0	0	0	0	0	0	0	0	0	0	0	0	0
Gm15125	0.12	0	0	0	0	0	0	0	0	0	0	0	0	0
Gm15127	0	0	0	0	0	0	0	0	0	0	0	0	0	0
Gm8334	0	0	0	0	0	0	0	0	0	0	0	0	0	0
Gm8331	0	0	0	0.25	0	0	0	0	0	0	0	0	0	0
Gm15112	0	0	0	0	0	0	0	0	0	0	0	0	0	0
Gm15114	0	0	0	0	0	0	0	0	0	0	0	0	0	0
Gm2307	0	0	0	0	0	0	0	0	0	0	0	0	0	0
Gm8320	0	0	0	0	0	0	0	0	0	0	0	0	0	0
Gm15113	0	0	0	0	0	0	0	0	0	0	0	0	0	0
Gm15109	0	0	0	0	0	0	0	0	0	0	0	0	0	0
Gm6470	0	0	0	0	0	0	0	0	0	0	0	0	0	0
Gm15107	0	0	0	0	0	0	0	0	0	0	0	0	0	0
Gm2286	0	0	0	0	0	0	0	0	0	0	0	0	0	0
Gm8303	0	0	0	0	0	0	0	0	0	0	0	0	0	0
Gm15110	0	0	0	0	0	0	0	0	0	0	0	0	0	0
Gm15080	0	0	0	0	0	0	0	0	0	0	0	0	0	0
Gm21928	0	0	0	0	0	0	0	0	0	0	0	0	0	0
Gm15081	0	0	0	0	0	0	0	0	0	0	0	0	0	0
Gm6464	0	0	0	0	0	0	0	0	0	0	0	0	0	0
Gm15128	0	0	0	0	0	0	0	0	0	0	0	0	0	0
Gm8289	0	0	0	0	0	0	0	0	0	0	0	0	0	0
Gm16400	0	0	0	0	0	0	0	0	0	0	0	0	0	0
Gm25107	0	0	0	0	0	0	0	0	0	0	0	0	0	0
Lrch2	4	3	1	1	2	1	3	2	2	0	4	3	0	0
Vmn1r239-ps	0	0	0	0	0	0	0	0	0	0	0	0	0	0
Il13ra2	6.03	5.07	4	23.07	16.07	3.03	8.07	6.03	13	46.03	17.07	21	14	15
Mir448	0	0	0	0	0	0	0	0	0	0	0	0	0	0
Gm24627	0	0	0	0	0	0	0	0	0	0	0	0	0	0
Mir1298	0	0	0	0	0	0	0	0	0	0	0	0	0	0
Mir1264	0	0	0	0	0	0	0	0	0	0	0	0	0	0
Mir1912	0	0	0	0	0	0	0	0	0	0	0	0	0	0
Mir764	0	0	0	0	0	0	0	0	0	0	0	0	0	0
Gm22650	0	0	0	0	0	0	0	0	0	0	0	0	0	0
Snora35	0	0	0	0	0	0	0	0	0	0	0	0	0	0
Htr2c	0	0	0.33	1	0	0	0	0	0	0	0	0	0	0
Gm4996	0	0	0	0	0	1	0	0	0	0	0	0	0	0
Gm18174	0	0	0	0.03	0	0	0	0	0	0.1	0.03	0	0	0.09
Gm15074	0	0	0.07	0	0.03	0	0	0	0	0	0.03	0	0	0.03
Gm15075	0	0	0	0	0	0	0	0	0	0	0	0	0	0
Gm8261	1	0	1.33	1	1.5	0	0.5	1	0.5	1	2	0.5	0.5	1
Gm15061	0	0	0	0	0	0	0	0	0	0	0	0	0	0
Gm18173	0	0	0	0	0	0	0	0	0.03	0.03	0	0	0	0
Hmgb1-ps2	12.37	15.11	15.67	23.68	18.39	17.85	19.01	12.71	18.92	16.09	24.41	20.87	12.61	15.72
Gm4918	0	0	0	0	0	0	0	0.12	0	0	0.12	0	0	0.12
Gm6447	0	0	0	0	0.5	0	0	0	0	0	0.5	0.5	0	0
Gm6446	0	0	0	0	0	0	0	0	0	0	0	0	0	0
Gm5644	9	12.5	12.5	19	9	12.5	15.5	6	10.5	14.5	10.5	13	12.5	8.5
Amot	22.23	15.07	27.03	41.33	21.27	14.2	22.1	22.67	26.2	29.14	28.2	27.13	17.17	11.07
Lhfpl1	0	0	0	0	0	0	0	0	0	0	0	0	0	0
Gm6441	0	0	0	0	0	0	0	0	0	0	0	0	0	0
Gm15073	0	0	0	0	0	0	0	0	0	0	0	0	0	0
Gm25097	0	0	0	0	0	0	0	0	0	0	0	0	0	0
Mir3472	0	0	0	0	0	0	0	0	0	0.03	0	0	0	0.03
Gm8216	0	0.5	0.5	0	0	0	0	0	0	0	0	0	0	0
Gm41903	0	0	0	0	0	0	0	0	0	0	0	0	0	0
Rtl4	0	0.08	0	0.03	0	0	0	0	0	0	0	0	0	0
Mageb16-ps1	0	0	0	0	0	0	0	0	0	0.03	0	0	0	0
Gm15071	0.03	0	0	0	0	0	0.03	0	0	0	0.03	0.03	0.03	0.03
Trpc5os	0	0	0	0	0	0	0	0	0	0	0	0	0	0
Trpc5	0	0	0	0	0	0	0.03	0	0	0	0.03	0	0	0.07
Gm2214	16.1	24.14	17.31	21.83	18.41	21.59	19.49	12.82	18.07	21.76	22.58	30.42	18.09	19.9
Alg13	25	31	25	41	31	31	27	20	46	17.5	33	36	26	30.5
Gm33235	0	2	0	0	0	3	0	0	0	0	1	1	0	1
Mir680-2	0	0	0	0	0	0	0	0	0	0	0	0	0	0
Gm15066	0	0	0	0	0	0	0	0	0	0	0	0	0	0
Gm15067	0.07	0	0	0	0	0.17	0	0	0.07	0.2	0.07	0.2	0	0.17
Gm8202	0	0	0	0	0	0	0	0	0	0	0	0	0	0
Gm8199	0	0	0	0	0	0	0	0	0	0	0	0	0	0
A730046J19Rik	1	0	0	0	0	0	0	0	1	0	0	1	0.03	0
Gm15048	0	0	0	0	0	0	0	0	0	0	0	0	0	0
Gm33039	0	0	0	0	0	0	0	0	0	0	0	0	0	0
Dcx	2	0	1	1	0	0	0	0	0	0	1	0	2	0
Capn6	1	2	1	2	2	2.04	0	4	1.04	2	1.03	3	0	1
Pak3	0	1	0	2.03	0	0.03	0	0	0	0.12	1	2	0	1
Gm23325	0	0	0	0	0	0	0	0	0	0	0	0	0	0
Chrdl1	0	1	2	2	2	0	4	2	5	2	1	8	5	3
Gm4760	0	0	0.17	0	1	0	0	0.12	1	0	0.46	0	0	0.12
Rtl9	0	2	0	0	0	1	0	0	0	0	0	0	0	0
Ammecr1	15	19	19	30.16	22.5	22.08	24	15.58	18	23.55	42.5	29	23	24.03
Pou5f1-rs13	0	0	1	0	0	0	0	0	0	0	0	0	0	0
Mir652	0	0	0	0	0	0	0	0	0	0	0	0	0	0
Tmem164	30	25	35	49	27	36	27	17	37	36	37	27	32	27
Gm5763	0.5	0	0	2	1.5	1	0.5	0	1	0.5	1	1.5	0.5	0.5
Gm15032	5.1	4.77	4.03	9.37	6.42	4.7	2.45	3.12	6.87	4.57	11.2	7.37	1.95	3.85
Gm4995	12.67	15.83	12.33	21.83	16.67	14.67	15.33	12.83	12.33	18.17	19.92	22.83	14.67	17.5
Gm25915	0	0	0	0	0	0	0	0	0	0	0	0	0	0
Gm15031	0	0	0	0	0	0	0	0	0	0	0	0	0	0
Gm7123	3.09	2.88	2.67	3.49	3.59	4.22	4.68	2.02	4.35	2.93	3.12	3.36	3.82	4.53
Gm6067	0	0	0	0	0	0.5	0	0	0	0	0	0	0	0.5
Acsl4	266	346	257	537	360	388	377	202	319	405	343	416	332	374
Kcne1l	0	0	0	0	0	0	0	0	0	0	0	0	0	0
Gm5643	30.71	44.68	23.44	47.83	46.68	45.91	47.48	23.44	41.87	47.81	42.72	47.36	32.84	35.89
Nxt2	128.03	124	115.03	210.03	166	122	125	92	135	206.5	177.5	174	129	170
Gm6382	0	0	0	0	0	0	0	0	0	0	0	0	0	0
Gucy2f	0	0	0	1	0	0	0	0	1	0	0	0	0	0
Gm6373	0	0	0	0	0	0	0	0	0	0	0	0	0	0
Gm5762	0	0	0	0	0	0	0	0	0	0	0	0	0	0
Gm6368	2.83	1	1	1.17	4.2	2	0.75	2	2.5	1.5	3.5	0.5	0.64	1.25
Gm15294	0.77	0.53	0.13	0.07	0.1	0.1	0.13	0.03	0.13	0.07	0.53	0.07	0.07	0.13
Hmgn2l6	2.4	2.98	2.8	5.26	3.37	3.65	4.39	2.8	2.28	3.56	2.92	4.18	2.75	3.25
Gm15295	1	0	0	0	0	0	0	0	0	0	0	0	0	0
Irs4	0	0	0	0	0	0	0	0	0	0	0	0	0	0
Col4a5	3	7	7	7	1	10	12	5	7	6	10	9	5	5
Gm15078	0	0	0	0	0	0.5	0	0	0	0	0	0	0	0
Gm39539	0	0	0	0	0	0	0	0	0	0	0	0	0	0
Col4a6	0	0	1	2	0	2	1	0	1	0	1	0	1	2
Atg4a	27.7	39.5	29.5	68.5	36.5	50	36.5	26.5	44	38.5	49	56.5	29.5	51.5
Psmd10	54	75	62	101	85	78	75	56	66	83	101	127	78	66
Vsig1	0	0	0	0	0	0	0	0	0	0	0	0	0	0
Gm7091	1.67	2.67	2.03	3.28	1.58	1.78	2.31	2.04	0.92	2.14	3.28	2.81	2.14	2.08
Tex13b	0	0	0	0	0	0	0	0	0	0	0	0	0	0
Gm6088	8.5	9.5	8.83	14	9.5	14.5	6	4.5	11.33	14.5	14.83	13.83	11	7.5
Eif2c5	0	0	0	0	0	0	0	0	0	0	0	0	0	0
Gm23199	0	0	0	0	0	0	0	0	0	0	0	1	0	0
Mid2	24	17	21	22	15	16	14	12	21	20	21	15	14	14
Gm15047	1.03	1.03	1.86	1.43	1.49	1	1.89	0.43	1.2	1.2	2.49	3.33	1.86	1.43
Tsc22d3	261	254	404.5	516.07	281	219	155	142	337	414	301	322	313	269.5
Gm39538	1.03	4	6.09	3	2.35	3.35	4	3.17	2.03	4.07	6	4.03	3	0.03
Prps1	104	123	100	188	145	132	107	73	136	181	147.5	148	110	111
Mir3475	0	0	0	0	0	0	0	0	0	0	0	0	0	0
Gm32113	0	0	0	0	0	0	0	0	0	0	0	0	0	0
Frmpd3	0	0	1	0	0	0	0	0	0	0	0	0	0	0
LOC115489225	0	0	0	0	0	0	0	0	0	0	0	0	0	0
Gm39537	0.03	0	0	0	0	0	0	0	0	0	0.03	0	0	0
Dnaaf6b	0	0	0	0	0	0	0	0	0	0	0	0	0	0
Nup62cl	1	0	1	1	1	0	1	0	2	1	2	4	1	2
Gm15011	0	0	0	0	0	0	0	0	0	0	0	0	0	0
Rbm41	30	25	24	46	33	36	48	22	16	36	34	48	26	26
Gm52431	0	0	0	0	0	0.03	0	0	0	0	0	0	0	0
Morc4	17	31	19	23	16	18	23	12	21	14	20	17	15	12
Cldn2	332	355	319	556	452	312	409	147	383.5	383	403	403	394	346
Ripply1	1	0	0.07	1.06	0.21	0.07	0.21	0	1.3	0	0.04	0.05	0.08	0
Gm15013	13.21	18.83	14.71	17.71	14	19.67	19.5	13.08	14.17	16.12	20.42	20.12	15.79	12.21
Tbc1d8b	96.32	99.38	96.68	171.61	124.94	101.34	157.26	88.62	92.09	139.87	137.45	138.6	105.31	130.28
Gm6322	0	0	2	1	0.03	0.03	1	1.04	0	1	0.03	0	0	0
Rnf128	672	750	669	991.5	748	797	798	562	764	804	946	993	700	703
Radx	0	2	0	0	0	0	0	0	0.11	2	2	1	0	0
Gm8061	0	0	0	0	0	0	0	0	0	0	0	0	0	0
Trap1a	0	0	1	0	0	0	0	0	0	0	2	0	1	0
Platr21	0	0	0	0	0	0	0	0	0	0	0	0	0	0
Pwwp3b	0	2	2	1	1	0	0	0	0	0	0	2	0	0
4933428M09Rik	0	0	0	0	0	0	0	0	0	0	0	0	0	0
Gm19226	1	0	0	0	0	0	0	0	0	0	0	0	0	0
4930513O06Rik	1	1	2	3	1	2	0	1	3	3	1	6	2	1
Serpina7	115	183	77	219	109	140	130	84	173	526	197	332	195	307
Nrk	0	0	0.03	0	0	0	0	0	0	1.03	0	0	0	0
Gm15001	0	0	0	0	0	0	0	0	0	0	0	0	0	0
Gm15000	0	0	0	0	0	0	0	0	0	0	0	0	0	0
Gm23958	0	0	0	0	0	0	0	0	0	0	0	0	0	0
Gm22057	0.03	0.17	0.07	0.2	0.07	0.2	0.63	0.13	0.57	0.07	0.7	0.33	0.1	0.2
Tex13a	0	0	0	0	0	0	0	0	0	0	0	0	0	0
Gm14989	0	0	0	0	0	0	0	0	0	0	0	0	0	0
Il1rapl2	0.07	0.07	0.07	0.67	0.18	0.07	0.03	0.1	0.13	0.14	0.33	0.07	0.07	0.11
Gm8036	0	0	0	0	0	0	0	0	0	0	0.33	0	0.2	0
Gm15040	0	0	0	0.33	0	0.33	0	0	0	0	0.33	0	0.33	0.33
Esx1	0	0	0	0	0	0	0	0	0	0	0	0	0	0
Gm15044	0	0	0	0	0	0	0	0	0	0	0	0	0	0
Gm15043	0	0	0	0	0	0	0	0	0	0	0	0.42	0	0
Gm15045	0	0	0	0	0	0	0	0	0	0	0.33	0.25	0	1
Gm15042	0	0	0	0	0	0	0	0	0	0	0	1.25	0	0
Gm15039	0	0	0	0	0	0	0	0	0	0	0	0.25	0	0
Gm5761	0	0	0	1	0	0	0	0	0	0	0	0	0	0
Gm8019	0.67	0.87	0.78	0.78	0.33	1.4	0.56	0.54	0.42	0.89	0.94	0.56	1.01	0.42
Gm25770	0	0	0	0	0	0	0	0	0	0	0	0	0	0
Fam199x	58.5	69	79	120.5	80	73.5	57	61	86	81.5	87.03	87.5	62	70.5
Gm15038	0	0	0.28	0	0.25	0	0	0	0	0	0	0	0	0
Zcchc18	0	0	1	2	0	2	0	2	0	0	0	0	0	0
Slc25a53	1	1	1	0	0	1	1	0	2	2	0	1	0	1
Tmsb15b1	5.17	5	7.67	14.83	5.5	7.17	7.67	1.83	6.5	4.5	9.33	10.5	9.83	7.33
Tmsb15b2	3.42	2.25	2.42	5.33	6.25	3.42	4.92	4.08	4.25	2.75	5.83	4.25	2.33	2.58
Tmsb15l	4.42	4.75	3.92	10.33	7.25	5.42	6.42	5.08	7.75	4.75	7.83	8.25	5.83	5.08
Gm6275	2.5	2.5	2	3.5	1.5	3.5	2.5	3	0.5	4	5	3.5	2	4.5
H2bw2	0	0	0	0	0	0	0	0	0	0	0	0	0	0
Gm15026	0	0	0	0.17	0.17	0	0	0	0	0.2	0	0	0	0
Rab9b	0	0	0	0	0	0	0	0	0	0	0	0	0	0
Plp1	9.83	7.67	6.2	14.3	5.07	7.6	9.1	7.71	5.7	7.2	12.47	3.23	3.13	6.42
LOC118568444	0	0	1	0	0	2	0	0	2	0	0	0	0	0
Glra4	0	0	0	0	0	0	0	0	0	0	0	0	0	0
BC065397	11	8.03	11	22	10	19	16.03	7.65	18	22	19	14	13	7
Morf4l2	203.08	297.75	161	287.53	213.58	263.92	269.37	123.83	198.5	294.67	210	322.67	188.58	242.92
Tceal1	5	7	5	3	5	4	5	8	5	7	4	8	8	3
Gm39536	0	0	0	0	0	0	1	0	0	1	0	0	0	0
Gm15010	0	0	0	0	0	0	0	0	0	0	0	0	0	0
Tceal3	0	1	0.33	1	1.33	1	0	0.33	1	0	0	0.5	0	0
n-TAtgc1	0	0	0	0	0	0	0	0	0	0	0	0	0	0
Gm15004	0	0	0	0	0	0	0	0	0	0	0	0	0	0
n-TAcgc1	0	0	0	0	0	0	0	0	0	0	0	0	0	0
n-TAtgc8	0	0	0	0	0	0	0	0	0	0	0	0	0	0
n-TAcgc2	0	0	0	0	0	0	0	0	0	0	0	0	0	0
n-TAtgc3	0	0	0	0	0	0	0	0	0	0	0	0	0	0
Gm15006	0	0	0	0	0	0	0	0	0	0	0	0	0	0
Kir3dl1	0	0	0	1	0	0	0	0	0	0	0	0	0	0
Kir3dl2	0	0	0	0	0	0	0	0	0	0	0	0	0	0
Gm14991	0	0	0	0	0	0	0	0	0	0	0	0	0	0
n-TAtgc4	0	0	0	0	0	0	0	0	0	0	0	0	0	0
n-TAcgc5	0	0	0	0	0	0	0	0	0	0	0	0	0	0
n-TAtgc7	0	0	0	0	0	0	0	0	0	0	0	0	0	0
n-TAcgc6	0	0	0	0	0	0	0	0	0	0	0	0	0	0
n-TAtgc6	0	0	0	0	0	0	0	0	0	0	0	0	0	0
n-TAcgc7	0	0	0	0	0	0	0	0	0	0	0	0	0	0
n-TAcgc4	0	0	0	0	0	0	0	0	0	0	0	0	0	0
n-TAtgc2	0	0	0	0	0	0	0	0	0	0	0	0	0	0
Gm14999	0	0	0	0	0	0	0	0	0	0	0	0	0	0
Gm14994	0	0	0	0	0	0	0	0	0	0	0	0	0	0
Btf3-ps3	9.74	10.56	13.78	14.91	12.56	12.53	14.57	9.23	13.55	16	12.89	14.34	13.62	14.15
Gm4917	0	0	0.5	0	0	0.5	1	0.5	1	0.5	0	0	0	0.5
Gm14997	0	0	0	0	0	0	0	0	0	0	0	0	0	0
Nsa2-ps2	0.93	0.97	0.99	2.06	1.59	0.53	1.65	0.87	0.78	1.95	1.44	1.05	0.96	1.38
n-R5s12	0	0	0	0	0	0	0	0	0	0	0	0	0	0
Bex3	6	9	5	7	9	8	9	5.5	9	14	9	13	9	11
Tceal9	141	182.5	157	237	167.53	204.83	214.5	132	184	206	243.5	277	157	177.5
Gm39535	0	0	0	0	0	0	0	0	0	0	0	0	0	0
Tceal7	0	0	0	0	0	0	0	0	0	0	0	0	0	0
LOC115489115	0	0	0	0	0	0	0	0	0	0	0	0	0	0
Bex1	3	1.5	0.5	0	0	1.5	1.5	0.5	1	4.5	1.5	1.5	1.5	1
Tceal5	0	0	0.33	1	0.33	0	0	0.33	0	0	0	0	0	0
n-TKctt19	0	0	0	0	0	0	0	0	0	0	0	0	0	0
Gm41901	0	1	0.07	0	0	0.03	0	0	0	1.07	0.03	0	0	0
Mir6383	0	0	0	0	0	0	0	0	0	0	0	0	0	0
Tceal8	98.5	186	114.5	206.5	119.5	141	158	89.5	131	149	146	161	120.5	117.5
Bex4	4	5.33	3.08	4.83	4.33	6.5	8.5	1	3	4.5	7.33	4.5	3.08	2
5730412P04Rik	0	0	0	0	0	0	0	0	0	0	0	0	0	0
Nxf3	0	0	0	0	0	0	0	0	0	0	0	0	0	0
Bex2	0	0	0	0	0	0	0	1.5	1	0	0	0.5	0	0
LOC118568443	0	0	0	0	0	0	0	0	0	0	0	0	0	0
Arxes1	0	0	0	0	0	0	4	0	0	0	0	0	0	0
Arxes2	0	0	0	0	0	0	0	0	0	0	0	1	0	0
Gm31214	0.47	0.23	0.37	1.59	0.33	1.97	1.37	0.23	1.3	0.3	0.56	0.35	1.4	2.42
Bhlhb9	14	18	11	11	13	8	7	9	6	14	17	16	9	8
Gprasp2	1	3	1	2	0	1	3	2	1	0	0	1	0	0
Mir1970	0	0	0	0	0	0	0	0	0	0	0	0	0	0
Gm18614	1	0	0	0	0	0	0	0	0	1	0	0	0	0
Mir7646	0	0	0	0	0	0	0	0	0	0	0.5	0	0	0.5
Armcx5	17.5	12	10.5	21.5	18.5	8.5	18	8	15	21	20	18.5	6.5	10
Gprasp1	15.5	13	21.5	32	16.5	28	27.5	17	18.5	13	14	30.5	8.5	11
Tmsb15a	0	0	0	0	0	0	0	0	0	0	0	0	0	0
Tcp11x2	0	0	0	0	0	0	0	0	1	0	0	0	0	0
Gm15021	0	0	0	0	0	0	0	0	0	0	0	0	0	0
Pramex1	0	0	0	0	0	0	0.33	0	0	0	0	0	0	0
Nxf7	0	0	0	0	0	0	0	1	1	0	0	0	0	1
Gm6228	0.03	0.09	0.15	0.15	0.07	0.19	0.03	0	0.1	0	0	0.2	0	0.03
Gm22233	0	0	0	0	0	0	0	0	0	0	0	0	0	0
AV320801	0	0	0	0	0	0	0	0	0	0	0	0	0	0
Gm7905	0.03	0	0.07	0.07	0.13	0	0.13	0.07	0.13	0.03	0.13	0.1	0.13	0.1
Gm24416	0	0	0	0	0	0	0	0	0	0	0	0	0	0
Gm7903	0	0	0	0	0	0	0	0	0	0	0	0	0	0
Gm6221	0.13	0.29	0.23	0.14	0.19	0.73	0.1	0.13	0.33	0.1	0.17	0.45	0.16	0.13
Gm22006	0	0	0	0	0	0	0	0	0	0	0	0	0	0
Gm5128	0	0	0	0	0	0	0	0	0	0	0	0	0	0
Gm6215	0.14	0.03	0.03	0.03	0.07	0.07	0	0	0.05	0	0.03	0.03	0	1.07
Gm25936	0	0	0	0	0	0	0	0	0	0	0	0	0	0
Pramel3	0	0	0	0	0	0	0	0	0	0	0	0	0	0
Pramex2	0	0	0	0	0	0	0	0	0	0	0	0	0	0
Gm15022	0	0	0	0	0	0	0	0	0	0	0	0	0	0
LOC115489228	0	0	0	0	0	0	0	0.2	0	0	0	0	0	0
Tceal6	0	0	0.33	0	0.33	0	0	0.33	0	0	0	0.5	1	0
Gm15023	0	0	0	0	0	0	0	0	0	0	0	0	0	0
Gm25868	0	0	0	0	0	0	0	0	0	0	0	0	0	0
Gm6207	0.03	0.09	0.11	0.12	0.1	0.16	0	0	0.07	0.03	0	0.2	0	0
3632454L22Rik	0	0	0	0	0	0	0	0	0	0	0	0	0	0
Zmat1	61.11	72	66	114	75	108	73	42	83	75	82	83	60	56
Nxf2	0	0	0	0	0	0	0	0	0	0	0	0	0	0
Gm15018	0	0	0	0	0	0	0	0	0	0	0	0	0.03	0
Gm7222	0.27	0.04	0	0.07	0.04	0.11	0.11	0	0.19	0.13	0.03	0.03	0.19	0.1
Armcx2	5	14	11	15	12	16	12	13	16	11	16	18	9	11
Mir7093	0	0	0	0	0	0	0	0	0	0	0	0	0	0
Armcx3	17	27.5	17	32.5	27.67	31.33	23.5	21.67	19.33	31.83	29	35.33	35.33	22.67
Armcx6	0.5	3	2	3	1.5	2.5	5.5	0	2	2	4	1.5	1.5	3
Gm16397	0.5	1	2	1	0.5	1.5	2.5	1	0	1	0	0.5	0.5	2
Armcx1	9	6	7	12	9	16	3	14	9	12.03	11	8	5	8
Armcx4	6.03	8.09	5.16	6.22	9.03	1	6.07	2.04	5.11	15.08	5.2	14	2.04	5.07
B230119M05Rik	0	0	1	0	0	0	0	0	0	0	0	0	0	0
Gm7857	2.44	3.2	2.22	3.59	3.13	3.78	3.26	2.13	2.31	3.6	2.71	3.61	2.49	2.27
Gm19502	0	0	0	0	0	0	0	0	0	0	0	0	0	0
Gm7855	0	0	0.5	0	0	0.5	0.5	0	0.5	0	0.5	0	0.5	0
Hnrnph2	75.15	76.92	70.58	102.2	78.25	90.92	88.92	47	80.08	87.75	96.75	88.53	62.08	68.08
Gla	26.03	16.1	21.1	31.03	29.07	28.13	28	17.1	28	24.07	27.07	30.03	19.07	17.03
Rpl36a	862.44	1136.14	990.34	1357.58	1050.39	1230.48	1079.74	795.11	1054.78	1151.95	1164.93	1354.01	916.21	1047.05
Btk	4	3	7	9	8	12	5	5	4	6	5	9	1	6
Timm8a1	102.5	152	117	190.5	149	135.5	154.5	94.5	131.5	127.5	162	185	133	156
Gm52424	0	0	0	0	0	0	0	0	0	0	0	0	0	0
Gm23124	0	0	0	0	0	0	0	0	0	0	0	0	0	0
Gm16410	0.33	0	0	0	0	0	0	0	0	0	0.2	0	0	0
Taf7l	0	0	0	0	0	0	0	0	0	0	0	0	0	0
Drp2	0	0	1	0	0	0	0	0	0	0	0	0	0	0
Cenpi	2.77	4.7	0.7	1.27	2.27	0.5	0.73	0.93	4.81	5	0.86	4.03	0.73	1.7
Tmem35a	0	0	1	1	0	1	1	0	0	0	0	0	0	0
Trmt2b	93	103	95	157	111	137	134	94.03	122	105	134.5	150	100	114
Arl13a	0	0	0	0	0	0	0	0	0	0	0	0	0	0
Xkrx	0	1.03	0	0	1.18	1	1	1	0	0	0	1	2	0
LOC118568442	0	0	0	0	0	0	0	0	0	0	0	0	0	0
Nox1	0	0	0	0	0	0	0	0	0	0	0	0	0	0
Mir3112	0	0	0	0	0	0	0	0	0	0	0	0	0	0
Cstf2	36.5	47.5	43	53	39	51	50	35	45	50	51.12	72	37	52.5
Gm7841	0	0	0	0	0	0	0	0	0	0	0	0	0	0
Sytl4	10	9	13	14	14	8	11	6.03	19	8	14	14	20	11
Srpx2	13	19	17	24	18	10	15	9	17	16	17	26	9	18
Tspan6	2.1	3.07	1.03	1.13	1.1	5.07	5	1.03	6.03	2.03	0.07	1.13	2.03	3.03
Tnmd	0	0	0	0	0	0	0	0	0	0	0	0	0	0
Gm26851	0	0	0	0	0	0	0	0	0	0	0	0	0	0
Pcdh19	0	0	0	0	0	2	0	0	0	1	0.03	0.03	0	0
Gm2970	0.3	0.23	0.21	0.55	1.4	2.03	0.75	0.34	0.46	0.8	0.37	0.61	0.13	0.23
Gm14980	0	0	0.33	0.33	0	0	0	0	0	0	0.33	0	0.33	0.33
Gm14979	0	0	0	0.03	0	0	0	0.06	0	0	0.07	0	0.03	0
Gm7823	0	0	0	0	0	0	0	0	0	0	0	0	1	0
Gm7821	0	0	0	0	0	0	0	0	0	0	0	0	0	0
Gm7820	0	0	0	0	0	0	0	0	0	0	0	0	0	0
Gm23768	0	0	0	0	0	0	0	0	0	0	0	0	0	0
Gm26406	0	0	0	0	0	0	0	0	0	0	0	0	0	0
Gm14981	0	0	0	0	0	0	0	0	0	0	0	0	0	0
Gm7058	0	0	0	0	0	0	0	0	0	0	0	0	0	0
Gm4994	0	0	0	0	1	0.5	1	0	0	0.5	1	0	0	0
LOC115489232	0	0	0	0	0	0	0	0	0	0	0	0	0	0
Gm14977	0	0	0	0	0	0	0	0	0	0	0	0	0	0
Gm14976	0	0	0	0	0	0	0	0	0	0	0	0	0	0
Gm25170	0	0	0	0	0	0	0	0	0	0	0	0	0	0
Gm14987	0	0	0	0	0	0	0	0	0	0	0	0	0	0
Gm7781	0	0	0	0	0	0	0	0	0	0	0	0	0	0
LOC118567352	0	0	0	0	0	0	0	0	0	0	0	0	0	0
Gm14984	1	0	0	4	1	1	0	0	2	0	1	0	2	3
LOC118568450	34.58	28.12	51.57	65.67	48.17	54.48	54.87	48	48.33	43.9	75.12	48.37	37	36.16
Rpa4	11	4	13	21	22	9	27	17	13	11	14	13	9	10
Diaph2	141.9	139.29	167.03	280.49	226.52	222.33	222.5	132.5	187.37	178.73	238.57	207.61	143.5	158.51
Gm18176	0	0	0	0	0	0	0	0	0	0	0	0	0	0
Gm14985	0	0	0	0	0	0	0	0	0	0	0	0	0	0
Gm14986	0	0	0	0	0	0	0	0	0	0	0	0	0	0
Gm26029	0	0	0	0	0	0	0	0	0	0	0	0	0	0
4930558G05Rik	0	0	0	0	0	0	0	0	0	0	0	0	0	0
Gm2836	2.5	5.53	1	3.33	4	5.5	2.2	2.33	5.17	0.5	6	1	0	7
Gm24522	0	0	0	0	0	0	0	0	0	0	0	0	0	0
Gm4916	0	0	0	0	0	0	0	0	0	0	0	0	0	0
Gm14975	0	0.33	0	0	0	0	0	0	0	0	0	0	0	0
Mdm4-ps	1	0.5	3	1	1.5	0.5	3	1.5	2	0.5	1	0	1	0.5
Gm52474	0	0	0	0	0	0	0	0	0	0	0	0	0	0
Gm5403	0	0	0	0	0	0	0	0	0	0	0	0	0	0
Gm25061	0	0	0	0	0	0.5	0	0	0	0	0	0	0	0
Cldn34c4	0	0	0	0	0	0	0	0	0	0	0	0	0	0
4921511C20Rik	0	0	0	0	0	0	0	0	0	0	0	0	0	0
Gm22139	0	0	0	0	0	0	0	0	0	0	0	0	0	0
Gm18023	0	0	0	0	0	0	0	0	0	0	0	0	0	0
Gm382	0	0	0	0	0	0	0	0	0	0	0	0	0	0
Gm381	0	0	0	0	0	0	0	0	0	0	0	0	0	0
LOC118568449	0	0	0	0	0	0	0	0	0	0	0	0	0	0
Gm23586	0	0	0	0	0	0	0	0	0	0	0	0	0	0
4932411N23Rik	1	0.13	0	0	0	0	0	0	0	0.07	0.07	0	0	0.1
Gm7746	0	0	0	0	0	0	0	0	0	0	0	0	0	0
Gm14971	0	0	0	0	0	0	0	0	0	0	0	0	0	0
Gm14957	0.17	0	0.25	0	0	0	0	0.2	0	0	0	0	0.25	0.17
Rps12-ps16	14.51	15.64	11.78	19.82	15.84	18.74	15.71	11.71	16.32	17.88	18.03	21.54	13.27	15.84
Rps12-ps14	14.51	15.64	11.78	19.82	15.84	18.74	15.71	11.71	16.32	17.88	18.03	21.54	13.27	15.84
Rps12-ps13	14.51	15.64	11.78	19.82	15.84	18.74	15.71	11.71	16.32	17.88	18.03	21.54	13.27	15.84
Rps12-ps17	10.09	10.94	8.86	14.45	11.12	12.53	10.77	8.69	11.35	13.07	11.87	14.55	11.6	11.57
Gm21571	14.51	15.64	11.78	19.82	15.84	18.74	15.71	11.71	16.32	18.38	18.03	21.54	13.27	15.84
Rps12-ps15	14.51	15.64	11.78	19.82	15.84	18.74	15.71	11.71	16.32	17.88	18.03	21.54	13.27	15.84
Rps12-ps18	10.09	10.94	8.86	14.45	11.12	12.53	10.77	8.69	11.35	12.57	11.87	14.55	11.6	11.57
Rps12-ps12	14.51	15.64	11.78	19.82	15.84	18.74	15.71	11.71	16.32	17.88	18.03	21.54	13.27	15.84
Rps12-ps11	14.51	15.64	11.78	19.82	15.84	18.74	15.71	11.71	16.32	17.88	18.03	21.54	13.27	15.84
Rps12-ps6	10.09	10.94	8.86	14.45	11.12	12.53	10.77	8.69	11.35	12.57	11.87	14.55	11.6	11.57
Vmn2r121	0	0.5	0	0	0	0	0	0	0	0	0	0	0	0
Gm5945	0.17	0	0.65	0	0.2	0.2	0.45	0.2	0	0	0.2	0	0.75	0.17
Rps12-ps20	4.74	4.41	3.1	5.53	5.8	6.44	5.02	3.64	5.06	5.12	6.74	7.15	3.17	4.69
Astx5	0	0	0	0	0	0	0	0	0	0	0	0	0	0
Cldn34c3	0.17	0	0.73	0	0.53	0.2	0.45	0	0	0	0.2	0	0.5	0.17
Rps12-ps23	4.24	4.41	3.1	5.53	5.75	6.44	5.02	3.3	4.56	5.05	6.24	7.15	3.17	4.69
Cldn34c2	0.5	0	2.6	0.17	0.57	0.77	1.45	1.03	0.7	0.5	1.63	0.37	1.42	0.83
Rps12-ps22	4.24	4.41	3.1	5.53	5.8	6.44	5.02	3.64	4.56	5.05	6.24	7.15	3.17	4.69
Gm2411	0.17	1	0.4	0	0.2	0.2	0.2	0.2	0	0	0.2	0	0	0.17
Rps12-ps21	4.74	4.41	3.1	5.53	5.8	6.44	5.02	3.64	5.06	5.12	6.74	7.15	3.17	4.69
Srsx	0	0	0	0	0	0	0	0	0	0	0	0	0	0
Astx6	0	0	0	0	0	0	0	0	0	0	0	0	0	0
Cldn34c1	0.5	0	2.6	1.17	1.57	1.93	1.45	3.43	1.67	2.5	2.63	4.77	2.42	0.83
Gm14940	0	0	0	0	0	0	0	0	0	0	0	0	0	0
Gm14947	0	0	0	0	0	0	0	0	0	0	0	0.5	0	0.5
Nap1l3	16	11	11	13	20	19	8	10	9	12	19	15	8	7
Gm16421	1	0	0.5	0.5	0.5	0	1	0	0.5	0	0	1	0	0
Gm4992	0	0	0	0	0	0	0	0	0	0	0.03	0	0	0.5
Gm14943	0	0	0	0.03	0	0	0	0	0	0	0	0	0	0
Gm23277	0	0	0	0	0	0	0	0	0	0	0	0	0	0
Gm14932	0	0	0	0	1	1	1	0	0	0	0	2	0	1
Gm5648	0	0	0	0	0	0	0	0	0	0	0	0	0	0
Gm5394	0	0	0	0	0	0	0	0	0	0	0	0	0	0
Gm22590	0	0	0	0	0	0	0	0	0	0	0	0	0	0
Gm4993	0	0	0	0	0	0	0	0	0	0	0	0	0	0
Gm14930	0	0	0	0	0	0	0	0	0	0	0	0	0	0
H2ab3	0	0	0	0	0	0	0	0	0	0	0	0	0	0
Pcdh11x	3.09	0	3.03	3	2.03	3	2	0	0	1	1	2	2	3
Gm30577	0	0	0	0	0	0	0	0	0	0	0	0	0	0
Gm5863	5.7	5.25	5.48	8.75	4.81	6.58	4.83	3.78	5.36	6.79	5.77	6	4.93	4.08
Gm16420	0	0	0	0.12	0.24	0	0	0	0.12	0	0.12	0.11	0	0
Gm4913	0	0	0	0	0	0	0	0	0	0	0.25	0	0	0
Pabpc5	0	0	0	0	0	0	0	0	0	0	0	0	0	0
Gm26182	0	0	0	0	0	0	0	0	0	0	0	0	0	0
LOC118568412	0	0	0	0	0	0	0	0	0	0	0	0	0	0
Gm7485	0	0	0	0	0	0	0	0	0	0	0	0	0	0
Tgif2lx1	0	0	0	0	0	0	0	0	0	0	0	0	0	0
Tgif2lx2	0	0	0	0	0	0	0	0	0	0	0	0	0	0
Gm14910	0	0	0	0	0	0	0	0	0	0	0	0	0	0
Gm14912	0.03	0	0.03	0.07	0.03	0.03	0.03	0	0	0	0.03	0.03	0	0.03
Gm6500	0	0	0	0	0	0	0	0	0	0	0	0	0	0.03
Gm14917	0	0	0	0.03	0.03	0.07	0.37	0.03	0	0	0.03	0	0	0
Gm14914	0.08	0.23	0.07	0.07	0	0.03	0.08	0.03	0.31	0.07	0.03	0.21	0.14	1.14
Gm14911	0	0	0	0	0	0	0	0	0	0	0	0	0	0
Gm14913	0	0	0	0	0	0	0	0	0	0	0	0	0	0
H2ab1	0	0	0	0	0	0	0	0	0	0	0	0	0	0
Gm18172	0	0	0.17	0	0	0	0	0	0	0	0	0	0	0
Gm16373	0	0	0	0.5	0	0.5	0	0	0	0	0	0	1	0.33
Gm52475	0	0	0	0	0	0	0	0	0	0	0	0	0	0
Gm19152	0	0	0	0	0	0	0	0	0	0	0	0	0	0
H2ab2	0	0	0	0	0	0	0	0	0	0	0	0	0	0
Gm52471	0	0	0	0	0.07	0	0	0	0	0	0.03	0	0	0
Cpxcr1	0	0	0	0	0	0	0	0	0	0	0	0	0	0
Gm24624	0	0	0	0	0	0	0	0	0	0	0	0	0	0
Gm14904	0	0	0	0	0	0	0	0	0	0	0	0	0	0
Gm14907	0	0	0	0	0	0	0	0	0	0	0	0	0	0
Gm14903	0	0	0	0	0	0	0	0	0	0	0	0	0	0
Gm52473	0	0	0	0	0	0	0	0	0	0	0	0	0	0
Gm5944	2.07	2.2	0.95	1.23	0.7	0.92	1.82	0.63	2.13	0.72	1	1.2	0.77	0.67
Gm6461	1.1	0.07	0.13	0.1	0.03	0.1	0.03	0.2	0.13	0.2	0.23	0.13	0.03	0.13
Gm27414	0	0	0	0	0	0	0	0	0	0	0	0	0	0
Gm5943	0	0.53	0	0.67	0	0.33	1	0.33	0.67	0.33	0	0	0.2	0
Gm7429	57.9	72.68	68.77	90.97	72.55	78.47	73.13	51.81	68.43	74.27	75.14	85.95	64.43	72.3
Gm4914	0	0	0	0	0	0.5	0	0	0	0	0.33	0	0	0
4930555B12Rik	0	0	0	0	0	0	0	0	0	0	0	0	0	0
Ube2dnl2	0	0	0	0	0	0	0	0	0	0	0	0	0	0
Ube2dnl1	0	0	0	0	0	0	0	0	0	0	0	0	0	0
Gm5942	0	0	0	0	0	0	0	0	0	0	0	0	0	0
Gm14894	0	0	0	0	0	0	0	0	0	0	0	0	0	0
Gm1866	101.47	125.07	109.47	157.33	123.65	131.43	112.88	76.33	110.37	128.08	126.95	142.51	89.89	115.64
Gm14895	0	0	0	0	0	0	0	0	0	0	0	0	0	0
Klhl4	3	2.5	2	4	3	6	2	1	1	6	3.5	5	1	4
Gm7146	0	0	0	0	0	0	0	0	0	0	0	0	0	0
Gm7416	0.13	0.33	0.17	0.37	0.3	0.3	0.2	0.43	0.27	0.33	0.13	0.23	0.33	0.13
Gm14896	0	0	0	0	0	0	0	0	0	0	0	0	0	0
Gm4915	0	0	0	0	0	0	0	0	0	0	0	0	0	0
Gm23985	0	0	0	0	0	0	0	0	0	1	0	0	0	0
Gm24831	0	0	0	0	0	0	0	0	0	0	0	0	0	0
Dach2	0	0	0.33	0	0	0	1	0	0	1	0	0	0	0
Gm7405	0	0	0	0	0	0	0	0	0	0	0	0	0	0
Mir361	0	0	0	0	0	0	0	0	0	0	0	0	0	0
Chm	101.5	101	130	137.5	111.5	104	129	91.03	133	112	138	144.03	113.5	109.5
Gm14936	0	0	0	0	0	0	0	0	0	0	0	1	0	0
Gm14938	0	0	0	0	0	0	0	0	0	0	0	0	0	0
Gm6427	0	0	0	0	0	0	0	0	0	0	0	0	0	0
Gm14921	0	0	0	0	0	0	0	0	0	0	0	0	0	0
Pof1b	0	0	1	0	0	3	1	1	0	1	0	5	0	1.03
Zfp711	0	1	0	0	0	0	0	0	1	0	0	0	0	0
2010106E10Rik	0	0	0	0	0	0	0	0	0	0	0	0	1	0
Gm14908	0	0	0	0	0	0	0	0	0	0	0	0	0	0
Gm6418	0	0.03	0	0	0.03	0	0	0	0	0	0	0	0	0
Satl1	0	0	0	0	0	0	0	0	0	0	0	0	0	0
Apool	97.5	153	113.5	177	126	138	147	116.5	151.5	151	154.5	190	104.5	139.5
Gm5393	1	1	0.5	2	2	4.5	4	1	1	3	3.5	3	0.5	2
4933403O08Rik	0	0	0	1	0	0	1	0	0	0	0	0	0	0
Gm6335	35.7	24.5	30.87	52.48	47.37	35.82	32.38	29.08	31.17	28.7	50.6	40.75	29.9	29.03
Gm14900	0	0	0	0	0	0	0	0	0	0	0	0	0	0
Tex16	0	0	0	0	0	0	0.03	1	1	0	0	0	0	0
Gm14898	0	0	0	0	0	0	0	0	0	0	0	0	0	0
Gm52469	0	0	0	0	0	0	0	0	0	0	0	0	0	0
Hdx	0	0	0	0.07	0.03	1	1	0	1.03	0	0	2	0	0
Gm7340	0	0	0	0	0	0.03	0	0	0	0	0.11	0	0	0.04
Rps6ka6	0	0	0	0	0	0	0	0	0	0	0	0	0	0
n-TRcct4	0	0	0.33	0.33	1	0.83	0.33	0	0	0	0.33	1	0	0
Gm10112	0	0	0	0	0	0	0	0	0	0	0	0	0	0
Cylc1	0	0	0	0	0	0	0	0	0	0	0	0	0	0
Pou3f4	0	0	0	0	0	1	0	0	1	0	0	0	0	0
Gm26108	0	0	0	0	0	0	0	0	0	0	0	0	0	0
Gm14886	0	0.07	0	0	0	0	0.03	0.07	0	0.07	0.03	0.1	0.03	0
Gm9225	0	0	0	0	0	0	0	0	0	0	0	0	0	0
Gm7134	0	0	0	0	0	0	0	0	0	0	0	0	0	0
Gm4991	0.96	1.82	1.3	3.07	2.46	1.92	3.71	1.76	1.4	2.9	2.62	3.23	2.83	2.35
Gm34521	0.1	0.13	0.13	0.27	0.3	0.27	0.1	0.1	0.17	0.03	0.1	0.17	0.1	0.07
Gm4784	0	0	0	1	0	0	1.5	0	0	1	1	0	0	1
Gm6377	4	3	5	9	6	2	9	8	6	3	5	7	5	3
Gm34464	0	0	0	0	0	0	0	0	1	0	0	0	0	0
Gm14869	0	0	0	0	0	0	0	0	0	0	0	0	0	0
Sh3bgrl	532.31	527	571.5	793.2	660	660.25	679.5	477	595.5	520	667.53	858.73	493	568.5
Gm25797	0	0	0	0	0	0	0	0	0	0	0	0	0	0
Gm23322	0	0	0	0	0	0	0	0	0	0	0	0	0	0
Hmgn5	440.83	487	588	675.17	510.83	636.1	583.33	448	607.17	427	623.2	551	462.2	482.33
5730416F02Rik	0	0	0	0	0	0	0	0	0	0	0	0	0	0
2810403D21Rik	1	3	7	6	6	6	4	4	6	4	4	12	3	0
Brwd3	64	59	69	126	101	92	91.03	54.03	81	59	105	113	62	73
Gm379	2	5	5	5	0	8	4	1	2	4	6	2	4	4
Gm17888	0	0	0	0	0	0	0	0	0	0	0	0	0	0
Gm9218	0	0	0	1.33	0	0	0	0	0	0	0	0	0	0
Gm378	0	0	0	0	0	0	0	0	0	0	0	0	0	0
Gm14849	0.07	0.1	0	0.18	0.07	0.26	0.03	0.07	0.13	0.24	0.25	0.03	0.07	0.07
Wmp	0	0	0	0	0	0	0	0	0	0	0	0	0	0
Tent5d	0	0	0	0	0	0	0	0	0	0	0	0	0	0
2610002M06Rik	58	80	82	131	99	112.5	96	62	95	94	110	136	63	91
Tbx22	0	0	0	0	0	0	0	0	0	0	0	0	0	0
4933401B06Rik	0	0	0	0	0	0	0	0	0	0	0	0	0	0
Itm2a	3	7	5	3	4	6	6.03	2	10	9	6	9	3	3
Gm5392	8.8	10.03	9.47	15.06	12.84	14.97	10.98	8.63	11.14	13.43	13.03	13.67	11.72	13.08
Gm14833	0	0	0	0	0	0	0	0	0	0	0	0	0	0
Gm9208	0	0	0	0	0	0	0	0	0	0	0	0	0	0
Gpr174	0	1	4.07	7.1	1.07	2.03	3.17	2.03	4.03	2	4.07	1.13	3.07	2
Gm14834	0	0	0.5	0	0	0	0	0	0	0.25	0	0	0.5	0
P2ry10b	2.53	4.5	3.03	2	4	4	2.15	1	3	4.2	2.5	4.5	4	3
P2ry10	1	2	4	3	6	0	2	0	0	0	3	3	0	1
Lpar4	1.33	5.14	3	7	1	1	1	1	5.33	2	3	3.33	1	2
Rtl3	0	2	0	0	0	0	0	0	0	0	0	0	0	0
Gm14880	0	0	0	0	0	0	0	0	0	0	0	0	0	0
Gm14882	0	0	0	0	0	0	0	0	0	0	0	0	0	0
Gm24491	0	0	0	0	0	0	0	0.03	0.03	0	0.07	0	0	0.03
Gm9200	0	0	0	1.5	0	0	0	0	1	0	0.5	0.5	0.25	0.5
Gm14877	0	0.5	0	0	0	0	0	0	0	0.03	2	0	0	0
Gm24622	0	0	0	0	0	0	0	0	0	0	0	0	0	0
Gm5127	0	0	1	0	0	0	0	0	0	0	0	0	0	0
Cysltr1	5	8	7	10	9	17	8.03	4	11	13	6.03	12	8.03	6
Fndc3c1	0	0	0	0	0	0	0	0	0	0	0	0	0	0
Gm6325	0	0	0	0	0	0	0	0	0	0	0	0	0	0
Mir6382	0	0	0	0	0	0	0	0	0	0	0	0	0	0
Gm5133	0	0	0.33	0.03	0	0.07	0.03	0.03	0	0	0	0	0	0
Gm14857	1.5	1	1.5	1	1	0.5	0	0.5	0	0.5	0.5	0.5	0	1
Gm14852	0	0	0	0	0	0	0	0	0	0	0	0	0	0
Fnd3c2	0	0	0	0	0.12	0	0.04	0	0	0	0	0	0	1.58
Taf9b	2	1	4	6	2	5	3	3	4	6	3	5	5	2
Pgk1	383.86	520.03	526.68	611.55	493.35	487.88	483.68	364.45	559.05	566.81	520.58	561.88	440.21	503.65
Gm14856	0	0	0	0	0	0.5	0	0	0	0	0	0	0	0
Tlr13	2	6.11	1.03	6	4	3.03	4.03	0	5	3.14	6	1	5	4
Atp7a	45.05	38	35	57.03	47	42	51	27	43.05	47	62	50	47	40.03
Cox7b	1744.5	2280.33	2018.5	2651.83	2168.75	2500.25	2190.42	1688	2273.33	2412.42	2362.25	2660.67	1885.5	2235.5
Magt1	739.54	976.65	658.47	1140.49	774.77	910.48	938.63	477.82	777.83	886.86	749.05	928.13	715.16	768.7
Gm23656	0.33	0	0	0	0	0	0	0	0	0	0	0	0	0
Gm14853	24.93	28.77	25.48	35.83	28.31	33.9	17.56	15.13	28.65	28.68	20.39	22.3	12.48	17.09
Gm26020	0	0	0	0	0	0	0	0	0	0	0	0	0	0
Atrx	699.5	677.5	898	1397.7	1020	1052.5	948	634.5	964.5	823	1170.83	1043.5	666.7	707
Fgf16	0	0.08	0	0	0	0	0	0	0	0	0	0.5	0	0
Gm7117	1.55	0.92	0.52	1.37	0.54	0.9	0.33	0.54	1.49	0.86	0.51	1.05	2.64	0.82
Gm14854	0	0	0	0	0	0	0	0	0	0	0	0	0	0
Cypt2	0	0	0	0	0	0	0	0	0	0	0	0	0	0
Rab9b-ps1	0	1	0.5	0	1	1	0.5	0.5	0	0	2.5	2.5	0.5	0
Mir325	0	0	0	0	0	0	0	0	0	0	0	0	0	0
5330434G04Rik	0	1	0	1	0	0.67	0	0	0	0	0	0	0.25	0
Mir384	0	0	0	0	0	0	0	0	0	0	0	0	0	0
Gm14824	0	0	0	0	0	0	0	0	0	0	0	0	0	0
Gm50594	0	0.03	0.03	0.03	0.03	0.03	0.03	0	0.03	0.03	0	0.03	0	0
Rpl30-ps9	43.08	55.08	51.43	76.86	59.26	63.6	57.16	45.43	55.51	59.02	62.49	68.76	52.82	60.08
E530001F21Rik	0.67	0	2	0	0	0	0	0	0	0	0	0	0	1
Gm39532	0	0	0	0	0	0	0	0	0	0	0	0	0	0
Gm33605	0	0	0	0	0	0	0	0	0	0	0	0.03	0.03	0.03
Gm6292	0	0	0.33	0	0.33	0.33	0.33	0	0	0.33	0.67	1	0.25	0.67
Gm45946	0.03	0.1	0.07	0.13	1.1	0.07	0.07	0	0.03	0.03	0.03	0.03	0	0.13
Magee1	6	5	4	6	8	6	4	10	2	4	2	8	5	4
Pbdc1	77.5	73.5	89.5	116.63	90	112.5	106.5	55.5	68.03	81	98.5	92	74.03	81.25
5530601H04Rik	25	25	22	28	15	34	35	15	16.03	21	28	31.07	22	17.03
Gm39533	0	0	0	0	0	0	0	0	0	0	0	0	0	0
Gm9673	0	0	0	0	0	0	0	0	0	0	0	0	0	0
Gm22090	0	0	0	0	0	0	0	0	0	0	0	0	0	0
Gm33486	0	0	0	0	0.25	0	0	0	0	0	0	0	0	0
Gm6285	40.27	51.47	43.76	60.37	45.3	61.3	48.95	38.51	44.89	51.92	57.35	66.13	37.95	48.11
Magee2	0	1	0	0	0.03	0	0	0	0	0	0	0	0	0
1700121L16Rik	0	0	0	0	0	0	0	0	0	0	0	0	0	0
Gm39530	0	0	0	0	0	0	0	0	0	0	0	0	1	0
Gm22430	0	0	0	0	0	0	0	0	0	0	0	0	0	0
Zdhhc15	2	2	2	1	0	1	0	1	3	1	1	1	0	1
Gm17963	0	0	0	0	0	0	0	0	0	0	0	0	0	0
Uprt	13.06	8	21	24	26	26.03	19	15	16.03	17	18	27	17.14	18
Gm6238	7	6	7	12	3	2	7.33	0	8	3	6	9	5	4
Vcp-rs	383.5	424	368	571	404	437.33	440	257.5	427	484	464	496.5	354	382
Abcb7	95.1	152	164.49	205.58	167.06	164.45	193.11	93	153.09	183.11	180.13	167.06	127.06	137.53
Mir672	0	0	0	0	0	0	0	0	0	0	0	0	0	0
Nexmif	0	0	0	1	0	0	0	1	0	0	0	0	0	0
Gm22266	0	0	0	0	0	0	0	0	0	0	0	0	0	0
Gm23378	0	0	0	0	0	0	0	0	0	0	0	0	0	0
Rlim	91.03	91.1	99.5	173	121	123.6	105.03	74.5	117.46	107.5	120.18	129.5	75	105.53
Gm9166	0	0	0	0	0	0	0	0	0	0	0	0	0	0
Gm9164	0.03	0	0	0	0.53	0.03	0	0	0.03	0.5	0.07	0	0	0.37
Gm6222	85.73	128.17	105.28	148.5	102.25	96.25	100.37	95.17	105.33	116.87	141.98	150.4	90.47	112.35
Slc16a2	796	843	766	1296	961	830.5	974	675	864	883.7	1121	1042	853	827.03
Gm53059	1	0	2	1	0	0	1	0	0	0	0	0	0	0
Zcchc13	0	0	0	0	0	0	0	0	0	0	0	0	0	0
Gm9159	0	0	0	0	0	0	0	0.33	0	0	0.83	0.5	0	1.5
Mir374c	0	0	0	0	0	0	0	0	0	0	0	0	0	0
Mir374b	0	0	0	0	0	0	0	0	0	0	0	0	0	0
Mir421	0	0	0	0	0	0	0	0	0	0	0	0	0	0
Ftx	12	6	18	25	13	8	11	6	13.03	13	21	18.03	15	15
LOC668415	2	6	5	4	4	4	7	1	1	6	10	5	1.03	2
Gm9157	1	2	3	3	7	3	5.5	0.5	2	1.5	3	3.5	1	2
Gm9785	0	0	0	0	0	0	0	0	0	0	0	0	0	0
Jpx	18	13	18.16	25.03	17	16.23	13	15.12	18.62	17.28	18.03	19.07	20	16
Rps12-ps1	3.93	5.47	4.31	6.1	3.67	4.56	4.54	3.4	8.67	5.38	5.75	7.67	3.68	4.39
Gm14861	3.64	5.81	4.6	6.88	2.87	4.56	3	5.55	2.94	4.99	3.36	4.49	4.75	3.57
Xist	1914	2056	2548	3481	2698.5	2834	2495	732	2631	2363.25	2976.5	2907.5	1894	1926
Tsix	10	15.33	16	24	37	21	16	5	20	19	46	38	13	18
Tsx	0	0	1	1.07	1	0	0	0	1	0	0	0	0	0
Chic1	75.4	78.97	115.72	160.16	152.78	91.87	93.51	52.44	92.55	117.27	127.49	119.57	94.77	107.57
Gm9516	0	0	0	0	0	0	0	0	0	0	0	0	0.06	0
Cdx4	1	0	0	3	1	0	2	0	2	0	0	0	2	0
Gm19200	0	0	0	0	0	0	0	0	0	0	0	0	0	0
Gm14847	0	0	0	0	0	0	0	0	0	0	0	0	0	0
Gm9050	0	0	0	0	0	0	0	0	0	0	0	0	0	0
Nap1l2	0	0	0	0	0	0	0	0	0	0	0	0	0	0
4930519F16Rik	0	0	2	0.12	0	0	0	0	0	0	1	0	0	0
Gm6206	26.33	35.33	27.08	56.37	31.44	32.92	33.2	20.45	39.25	33.92	34.25	49.23	20.83	26.53
Gm3928	0	0	0	0	0	0	0	0	0	0	0	0	0	0
Pabpc1l2a	0	0	0	0	0	0	0	0	0	0	0	0	0	0
Gm9143	1.96	1.85	2.02	2.14	1.48	2.35	1.31	3.15	1.74	2.27	2.2	1.67	1.08	2.86
Gm52428	0	0	0	0.07	0	0	0.03	0	0	0	0	0	0.14	0
Gm39529	0.08	0.03	0	0	0	0	0	0	0	0	0	0.1	0	0
Pabpc1l2b	0	0	0	0	0	0	0	0	0	0	0	0	0	0
Gm21998	0	0	0	0	0	0	0	0	0	0	0	0	0	0
Gm14841	0	0	0	0	0	0	0	0	0	0	0	0	0	0
Gm5126	0	0	0	0	0	0	0	0	0	0	0	0	0	0
1700018G05Rik	0	0	0	0	0	0	0	0	0	0	0	0	0	0
1700011M02Rik	0	0	0	0	0	0	0	0	0	0	0	0	0	0
Dmrtc1a	0	0	0	0	0	0	0	0	0	0	0	0	0	0
Gm9133	0	0	0	0	0	0	0	0	0	0	0	0	0	0
1700031F05Rik	0	0	0	0	0	0	0	0	0	0	0	0	0	0
Dmrtc1c2	0	0	0	0	0	0	0	0	0	0	0	0	0	0
Gm16511	0.07	0.1	1	1.15	0.28	0.13	0.07	0.03	0.28	0.13	0.23	0.03	0	0.23
Gm9126	0	0	0	0	0	0	0	0	0	0	0	0	0	0
Dmrtc1c1	0	0	0	0	0	0	0	0	0	0	0	0	0	0
Gm5166	0	0	0	0	0	0	0	0	0	0	0	0	0	0
Gm9119	0	0	0	0	0	0	0	0	0	0	0	0	0	0
Gm9115	8.08	14.5	8.08	9.75	8.42	11.33	12.83	7	9.75	7.2	10.25	11	7.5	7.17
Dmrtc1b	0	0	0	0	0	0	0	0	0	0	0	0	0	0
Gm9112	0	0	0	0	0	0	0	0	0	0	0	0	0	0
Gm14840	0.25	0.47	0.21	0.57	0.45	0.61	0.3	0.17	0.3	0.4	0.52	0.28	0.25	0.58
Gm9109	0	0	0	0	0	0	0	0	0	0	0	0	0	0
Phka1	11	17	17	27	15	24	14	12	24	28	18	27	13	11
Gm32262	0	2.09	1.08	0.17	0.07	0.39	0.1	1.09	0.44	0.57	0.03	1.03	0.72	0.5
Hdac8	30.33	17.08	37.1	52.55	29.51	53.32	42.46	34.08	49.51	48.03	54.58	46.25	29.07	36.11
Gm14858	0	0	0	0	0	0	0	0	0	0	0	0	0	0
Cited1	0	0	1	0	0	1	0	0	1	0	0	0	1	0
Gm14859	0	0	0.08	0.56	0.08	0.17	0.25	0.25	0	0.69	0.33	0.08	0.09	0
Rps4x	1010.94	1272.8	1114.44	1475.9	1193.78	1515.61	1130.41	904.14	1220.98	1253.77	1417.74	1438.78	1041.82	1297.51
Gm9103	2.68	5.31	1.52	2.18	3.9	1.13	1.26	0.5	3.03	4.4	3.63	4.39	3.43	2.71
Ercc6l	0	1	1	2	0	0	3	1	0	0	1	2	1	0
Gm16471	1.3	2.19	1.95	2.57	0.93	0.96	2.13	1.07	1.63	1.68	1.84	1.86	2.23	1.15
Pin4	100.78	115.87	112.17	149.53	125.5	128.37	138.28	78	132.58	137.12	135.92	157.08	117.83	112.75
Rtl5	3	3	2	1	5	4	6	3	1	3	3	0	5	1
Gm25828	0	0	0	0	0	0	0	0	0	0	0	0	0	0
Nhsl2	1.27	14.27	6.53	22.27	29.77	16.32	13.17	6.13	7.17	13.5	14.84	14.59	13.2	6.87
H3f3a-ps1	51.95	58.42	61.18	68.32	51.57	68.3	55.59	52.95	52.43	57.72	62.59	73.76	57.1	60.82
Gm3858	0	0	0	0	0	0	0	0	0	0	0	0	0	0
Gm9097	0	0	0	0.2	0	0	0	0	0	0	0	0	0	0
8030474K03Rik	0	0	0	0	0	0	0	0	0	0	0	0	1	0
Gm4779	0	0	0	0	0	0	0	0	0	0	0	0	0	0
Gm9095	0	0	0	0.2	0	0	0	0	0	0	0	0	0	0
Tpt1-ps6	407.85	507.45	464.93	601.18	466.28	541.35	484.9	347.96	455.56	505.1	527.51	622.95	443.9	482.36
Cxcr3	2	1	1	5	0	2	2	2	5	4	4	5	4	2
Marcksl1-ps5	3	2.69	2.39	2.57	1.25	3.14	2.45	2.28	1.52	1.55	1.88	2.07	1.25	3.34
Gm52429	0	0	0	0	0	0	0	0	0	0	0	0	0	0
Gm14845	25.33	28.17	33.17	36	33.5	30.67	36.33	19.17	39.67	42.64	47.83	37.5	29.33	35.5
Ogt	143	170.5	130.5	189	154	148	140	75	144	148	134	167	115	137
Taf1	97.52	112.43	127.35	185.9	124.95	123.5	146.97	100.11	109.38	100.07	187.79	125.94	123.21	89.85
Gm6184	0	0	0	0	0	0	0	0	0	0	0	0	0	0
Gm14843	0	1	4	2.25	1	2	3	1	3.25	3.58	2.25	4	2.33	1
Itgb1bp2	24.5	22.23	13.22	33.5	10.3	11.37	15.67	7.67	12.23	29.29	29.33	24.44	21.88	18.25
Nono	181	205.17	194.83	318.33	221	226.67	201.33	142	210.17	256	263.83	262.33	168.42	205.33
Zmym3	27	39	33	47	20	24	22	19	42	27	38	32	21	33.33
Gjb1	3624	4333	4087	6355	4502	5111	4772	2424.5	4378	4363	5200.5	4835	3835	4086
Gm31385	0	0	0	0	0	0	0	0	0	0	0	0	0	0
Nlgn3	1	2	1	0	0	0	0	0	2	0	1	0	0	0
Med12	37	51	38	76	56	56.5	40	29	48	51	63	50	40	51
Il2rg	14	11	12	16	26	13	16	11	16	16	15	19	18	10
Gm614	1	0	0	0	0	0	0	0	0	0	0	0	0	0
Foxo4	66	71	89	141	87	105.5	111	82	100	89	111	95	70	73
Gm22472	0	0	0	0	0	0	0	0	0	0	0	0	0	0
Gm24061	0	0	0	0	0	0	0	0	0	0	0	0	0	0
Snx12	75.28	85	102.65	127.17	100.28	109.05	92.28	64.03	94.41	109.03	130.1	120.31	101.18	84.64
Slc7a3	0	0	1	0	0	0	0	0	0	0	1	0.17	0	0.33
Gm3820	0	0	0	0	0	0	0	0	0	0	0	0	0	0
Gm9078	2.12	3.4	3.19	6.07	2.75	2.49	4.48	1.95	3.08	4.04	3.65	3.05	2.15	2.72
LOC118568451	0	0	0	0	0	0	0	0	0	0	0	0	0	0
Gm27510	0	0	0	0	0	0	0	0	0	0	0	0	0	0
Gm24577	0	0	0	0	0	0	0	0	0	0	0	0	0	0
Gm19083	0.5	0	0	0.5	0	0.5	0	0	0	0	0	0.5	0.5	0
Tex11	0	0	0	0	0	0	0	0	0	0	0	0	0	0
Dlg3	95	102	120	123.12	87	106	131	75	102	83	139	121	93	67
Gm14902	0	0	0	0	0	0	0	0	0	0	0.07	0	0	0
Gdpd2	0	0	0	0	0	0	0	0	0	0	0	0	0	0
Gm52438	1	0	0	0	0	0	0	0	0	0	0	0	0	0
Kif4	3	6	0	3	5	3	1	0	5	0	8	1	2	5
Pdzd11	95	110	105	136	101	97	128	89	94	109	103	136	92	75
Arr3	0	0	0	0.03	0	0	0	0	0	0	0.03	0.03	0.03	0
P2ry4	53	63	61	76	68	82.2	61	32	69	49	85	53	50	57
Awat1	0	0	0	0	0	0	0	0	0	0	0	0	0	0
Dgat2l6	0	0	0	0	0	0	0	0	0	0	0	0	0	0
Igbp1	190	182	195	274	189	249	227	168	196	226	246	255	146	182
Otud6a	0	0	0	0	0	0	0	0	0	0	0	0	0	0
Awat2	4	6	2	7	4	5.25	9	3	6.03	4	5	8	2	8
Mir676	0	0	0	0	0	0	0	0	0	0	0	0	0	0
Gm14828	1	0.33	0	0	0	0	0	0	0	0	0	0	0	0
Gm14829	0	1	0	2	0	1	0	0	0	0	0	1	0	0
Eda	8	0	2	4	5	5	4	1	3	3	3	4	5	4
Tmem28	0	0	0	0	0	1	0	1	0	0	0	0	0	0
Pcna-ps1	0	0	0	0	0	0	0	0	0	0	0	0	0	0
Gm41898	0	0	0	0	0	0	0	0	0	0	0	0	0	0
Gm14816	0	0	0	0	0	0	0	0	0	0	0	0	0	0
Gm31155	0	0	0	0	0	0	0	0	0	0	0	0	0	0
Pja1	149.5	169	133	187.59	157.03	156	158.33	134.5	178	180.33	185.5	218.06	149.06	164.2
Gm14808	0	0	0	0	0	0	0	0	1	0	0	0	0	0
Gm30798	0	0	0	0	0	0	0	0	0	0	0	0	0	0
Gm14812	0	0	0	0	0	0	1	0	0	0	0	0	0	0
Gm30704	0	0	0	0	0	0	0	0	0	0	0	0	0	0
Gm39528	0	0	0	0	0	0	0	0	0	0	0	0	0	0
Gm30649	0	0	0	0	0	0	0	0	0	0	1	0	0	0
Efnb1	91	91	95.5	136.5	88	114	98	67	102	95	106	110.5	105	92
LOC115489230	0	0	0	0	0	0	0	0	0	0	0	0	0	0
Gm5760	0	0	0	0	0.08	0.08	0	0	0.04	0.08	0	0	0	0
Stard8	45	50	50	71	50.5	49	47	42	49	49.03	59	74	50	44
Gm52477	0	0	0	0	0	0	0	0	0	0	0	0	0	0
Gm14813	9.62	14.03	10.33	13.87	10.33	11.92	12.37	8.75	16.75	8.45	10.08	15.58	8.75	10.58
Yipf6	78	108	98	140	82	104	111	67	97	103	96	127	89	80
LOC115489231	0	0	0	0	0	0	0	0	0	0	0	0	0	0
Gm26000	0	0	0	0	0	0	0	0	0	0	0	0	0	0
Ophn1	8	13	10	23	22	17	12	9	9	15	18.5	10	14	13
Gm14815	0	0	0	0	0	0	0	0	0	0	0	0	0	0
Ar	136	147	209	311	238.06	148.7	129.5	111.5	201.5	155	273	313	184.25	192
Gm14802	0	0	0	0	0	0	0	0	0	0	0	0	0	0
Gm9062	0	0	0	0	0	0	0	0	0	0	0	0	0	0
Trnak-cuu	0	0	0	0	0	0	0	0	0	0	0	0	0	1
Gm18111	0	0	0	0	0	0	0	0	0	0	0	0	0	0
Eda2r	0	4	4	5.5	2	4	1	2	3	1	5	2.5	1	5
Gm14800	0	0	0	0	0	1	2	0	0	0	0	0	1	0
Pgr15l	0	0	0	0	0	0	0	0	0	0	0	0	0	0
Gm9060	0	0	0	0	0	0	0	0	0	0	0.1	0.03	0	0
Gm39527	0	0	0	0	0	0	0	0	0	0	0	0	0	0
Gm14803	0	0	0	0	0	0	0	0	0	0	0	0	0	0
Gpr165	0	0	0	0	0	0	0	0	0	0	0	0	0	0
Gm14935	0	0	0	0.33	0.14	0	0.53	0	0	0	0	0	0	0
Rpl17-ps8	459.23	581.52	536.3	785.69	504.51	619.67	509.63	441.09	561.46	625.26	642.31	665.5	465.9	558.13
Heph	2	7	4	3	8	1	3	12	5	4	5	5	5	7
Gm14933	0	0	0	0	0	0	0	0	0.05	0	0	0	0.03	0
Gm18171	0	0	0	0	0	0	0	0	0	0	0	0	0	0
Hsf3	0	0	0	0	0	1	0	0	0	0	0	0	0	0
Vsig4	240	254	213	344	235	235	203	157	232	331	277	364	239	217
Mir223	0	0	0	0	0	0	0	0	0	0	0	0	0	0
F630028O10Rik	10	6	3	10	2	7	5	0	3	4	7	6	5	6
Gm9051	0.03	0	0.03	0.07	0	0.03	0	0	0.03	0	0.03	0.07	0.03	0.03
Gm14925	0	0	0	0	0	0	0	0	0	0	0	0	0	0
Gm24718	0	0	0	0	0	0	0	0	0	0	0	0	0	0
Psmb7-ps1	80.5	87.5	66	104.5	91	84.5	91.5	60	97.5	106.5	101	110.5	72.5	87
Gm30427	0	3	0	3	0	1	0	1	0	0	0	1	0	1
Msn	147	175	165	277	206	228	184	115	186	221	232.5	236	150	182
Gm19635	0.03	0	0	0	0	0.03	0.03	0.03	0.03	0	0	0	0	0.03
Gm41897	0	0	0	0	0	0	0	0	0	0	0	0	0	0
Las1l	135	158	174	206	180.06	175.5	184	123.5	172.5	139.5	170.04	171	153	139
Gm18239	0.5	1.5	0	3.17	0	2.5	2	0	0.5	0.5	0.5	0.5	0	0
1700010D01Rik	0	0	0	0	0	0	0	0	0	0	0	0	0	0
Zc3h12b	1.12	0	1.03	1	0	1	0.03	0	1	2	1	3.1	0	0
Gm29889	0	0	0	0	0	0	0	0	0	0	0	0	0	0
Gm18108	0	0	0	0	0	0	0	0	0	0	0	0	0	0
Zc4h2	7	8	6	10	8	4	1	1	6	4	8	9	5	7
Asb12	0	1	0	0	0	0	0	0	0	0	0	0	0	0
Gm18664	0	0	0	0.12	0.11	0	0	0	0	0	0	0.11	0	0
Amer1	34.11	34.2	27.1	60.23	35.56	28.3	37.1	36.13	36.13	43.32	66.17	43.13	27.26	27.33
Gm14806	0	0	0	0	0	0	0	0	0	0	0	0	0	0
Gm3712	0	0	0	0	0	0	0	0	0	0	0.5	0	0	0
Gm6092	0	0	0	0	0	0	0	0	0	0	0	0	0	0
Arhgef9	18	29	17	34	14	24	13	18	26.5	21	20	23	11	16
Spin4	1	1	3	2	4	3	2	1	0	1	6	1	6	2
Gm371	0	0	0	0	0	0	0	0	0	0	0	0	0	0
LOC118568447	0	0	0	0	0	0	0	0	0	0	0	1	0	0
Zxda	18.92	29.81	15.8	26.78	18.81	19.95	27.63	17.76	18.09	15.21	36.91	22.86	20.57	18.31
Rpl13-ps5	0	0	0.5	0	0	0	0	0	0.2	0	0	0	0	0
Gm14830	2.33	1.83	1.58	3.58	3.08	3.17	2	0.5	2.08	4.75	3	2.83	1.67	2.08
Gm7061	0	0	0	2	0	1	0	0	1	1	1	1	0	0
Gm39526	2	2	2	2	6	4	3	2	2	1	3	2	8	5
Zxdb	16.62	12.5	11.5	15.57	17	17	14.5	16.5	19.5	18	17	14.67	8.5	14.03
Gm5402	0.5	0	0	0	1.5	1	0	1	0	0	0.5	0	0	0
Gspt2	1	0.5	2.5	3	2	1.5	4	3	3	2	5	2	1	1
Gm9009	0	0.48	0.65	0.78	0.35	3.01	0.5	0.78	1	0.39	0.59	0.26	1.27	0.41
Gm5401	0	0	0	0	0	0	0	0	0	0	0	0	0	0
Gm18110	0	0	0	0	0	0	0	0	0	0	0	0	0	0
Gm9005	0	0	0	0	0	0	0	0	0	0	0	0	0	0
Maged1	215.5	272	167.33	298	205	246	230	171	229	341	294	272	231	218
Gm24595	0	0	0	0	0	0	0	0	0	0	0	0	0	0
Gm18919	0	0	0	0	0	0	0	0	0	0	0	0	0	0
Gm14827	1	1	0	0.5	0.5	0	0	0	0	0	1	0.33	1.5	0.5
Gm9003	0	0	0	0.5	0	1	0	0	0	0	0	0	0	0
Apoo	71	101	101.5	124.5	100.5	102	92	87.5	109.5	109.5	113	137.5	89	100.5
Fam90a1b	0.12	0	0.03	0.03	0.07	0.07	0	0.07	0	0.07	0	0	0.1	0.03
Gm14825	0	0	0	0	0	0	0	0	0	0	0	0	0	0
Gm14826	0	0	0	0	0	0	0	0	0	0	0	1	0	0
Gm5400	0	0	0	0	0	0	0	0	0	0	0	0	0	0
Mir7673	0	0	0	0	0	0	0	0	0	0	0	0	0	0
Klhl15	13	12	14	18.07	23.1	14	11.03	10.03	23	15.03	20	15.03	16.03	6.04
Eif2s3x	370	395.67	376.67	509.83	413.67	436.83	420	244	399.17	421.83	391.67	420.67	334.17	368.67
Gm46691	0.1	0.07	0.03	0.07	1.07	0.07	0.03	0.07	0.03	0.03	1	0.1	1	0.03
Zfx	83.5	70	78.5	120.5	96.5	111.17	115.5	52	73	88.5	90	122	76.5	90.5
Gm6987	0	0	0	0	0	0	0	0	0	0	0	0	0	0
Gm15165	0	0	0	0	0	0	0	0	0	0	0	0	0	0
Gm4990	0	0	0	0	0	0	0	0	0	0	0	0	0	0
AU015836	0	0	0	0	0	0	0	0	0	0	0.08	0	0	0
Gm15164	0	0	0	0	0	0	0	0	0	0	0	0	0	0
Supt20-ps	0	0	0	0	0	0	0	0	0	0	0	0	0	0
Pdk3	1.25	3	5	2	3.03	5	2	5	2.03	4	11	2.04	6	4
Gm35641	0	0	0.03	0.53	0.03	0	0	0	0	0	0	0	0.12	0.5
Pcyt1b	0	3	2	3	4	2	2	0	0	4.03	3	6	4	1
Gm6985	0	0	0	0	0	0	0	0	0	0	0	0	0	0
Gm23557	0	0	0	0	1	0	0	0	0	0	0	0	0	0
Gm14780	0	0	0	0	0	0	0	0	0	0	0	0	0	0
Gm35587	0	0	0	0	0	0	0	0	0	0	0	0	0	0
Pola1	22	34.5	34	58	31	41	28	23	46	39	37	49	30	37
Arx	0	0.5	0	0	0	0	0	0	0	0	0	1	0	0
Gm23454	0	0	0	0	0	0	0	0	0	0	0	0	0	0
BC061195	0	0	0	0	0	0	0	0	0	0	0	0	0	0
Gm24123	0	0	0	0	0	0	0	0	0	0	0.5	0	0	0
1700003E24Rik	0	0	0	0	0	0	0	0	0	0	0	0	0	0
Gm38657	0	0	0	0	0	0	0	0	0	0	0	0	0	0
Gm25332	0	0	0	0	0	0	0	0	0	0	0	0	0	0
LOC115489229	0	0	0	0	0	0	0	0	0	0	0	0	0	0
Gm6982	0	0	0	0	0	0	0	0	0	0	0	0	0	0
Gm5941	0	0	0	0	0	0	0	0	0	0	0	0	0	0
Mageb18	0	0	0	0	0	0	0	0	0	0	0	0	0	0
Gm4912	0	0	0	0	0	0	0	0	0	0	0	0	0	0
Gm4911	0	0	0	0	0	0	0	0	0	0	0	0	0	0
Mageb1	0	0	0	0	0	0	0	0	0	0	0	0	0	0
Gm14784	0	0	0	0	0	0	0	0	0	0	0	0	0	0
Gm5071	0	0	0	0	0	0	0	0	0	0	0	0	0	0
Gm16465	0	0	0	0	0	0	0	0	0	0	0	0	0	0
Gm7113	0	0	0	0	0	0	0	0	0	0	0	0	0	0
Gm46678	0	0	0	0	0	0	0	0	0	0	0	0	0	0
Mageb5	0	0	0	0	0	0	0	0	0	0	0	0	0	0
Mageb17-ps	0	0	0	0	0	0	0	0	0	0	0	0	0	0
Mageb5b	0	0	0	0	0	0	0	0	0	0	0	0	0	0
1700084M14Rik	0	0	0	0	0	0	0	0	0	0	0	0	0	0
Gm46677	0	0	0	0	0	0	0	0	0	0	0	0	0	0
Gm14785	0	0	0	0	0	0	0	0	0	0	0	0	0	0
Gm8916	0	0	0	0	0	0	0	0	0	0	0	0	0	0
Mageb6b2	0	0	0	0	0	0	0	0	0	0	0	0	0	0
Mageb6b1	0	0	0	0	0	0	0	0	0	0	0	0	0	0
Gm14783	0	0	0	0	0	0	0	0	0	0	0	0	0	0
Mageb2	0	0	0	0	0	0	0	0	0	0	0	0	0	0
Gm8908	0	0	0	0	0	0	0	0	0	0	0	0	0	0
Gm14786	0	0	0	0	0	0	0	0	0	0	0	0	0	0
Gm46676	0	0	0	0	0	0	0	0	0	0	0	0	0	0
Gm14773	0	0	0	0	0	0	0	0	0	0	0	0	0	0
Gm18175	0	0	0	0	0	0	0	0	0	0	0	0	0	0
Mageb11	0	0	0	0	0	0	0	0	0	0	0	0	0	0
Bmp4-ps	0	0	0	0	0	0	0	0	0	0	0	0.03	0	0
Gm17962	0	0	0	0	0	0	0	0	0	0	0	0	0	0
Fth1-ps	66	67	68	90.5	67	65.5	61.5	67	82.5	74	87.5	107	69.5	70
Gm4746	0	0	0	0	0	0	0	0	0	0	0	0	0	0
Gm18297	0	0	0	0	0	0	0	0	0	0	0	0	0	0
Gm21008	0	0	1	0	0	0	0	0	0	0	0	0	0	0
Gm6027	0	0.05	0.33	0.05	0	0	0	0.08	0.06	0	0.21	0.03	0	0.05
4930415L06Rik	0	0	0	0	0	0	0	0	1	0	0	0	0	0
Nanog-ps1	0	0	0	0	0	0	0	0	0	0	0	0	0	0
Gm7108	6.57	6.73	5.08	7.37	6.97	7.53	5.75	7.67	6.48	4.5	13.73	7.23	2.34	3.7
4932429P05Rik	0	0	0	0	0	0	0	0	0	0	0	0	0	0
Gm6973	0	0	0	0	0	0	0	0	0	0	0	0	0	0
Gm14804	0	0	0	0	0	0	0	0	0	0	0	0	0	0
Dcaf8l	0	0.03	0	0.03	0.03	0	0	0	0	0.03	0	0	0	0.03
Gm18439	0	0	0	0	0	0	0	0	0	0	0	0	0	0
Gm649	0	0	0	0	0	0	0	0	0	0	0	0	0	0
Gm14797	0	0	0	0	0	0	0	0	0	0	0	1	0	0
Gm16412	13.65	19.76	13.74	17.53	12.94	13.7	16.23	11.98	16.01	22.62	18.92	19.76	12.03	22.39
Gm52479	0	0	0	0	0	0	0	0	0	0	0	0	0	0
Gm8880	3.8	2.64	4.83	5.31	5.16	5.12	4.45	3.48	4.13	3.63	6.22	4.61	3.85	3.89
Mir1906-2	0	0	0	0	0	0	0	0	0	0	0	0	0	0
Gm8876	0	0	0	0	0	0	0	1	0	0.5	0	0	0	0
Ppp4r3c-ps	0	0	0	0	0	0	0	0	0	0	0	0	0	0
Gm14795	0	0	0	0	0	0	0	0	0	0	0	0	0	0
Gm8864	0	0.03	1.03	0.13	0.2	0.1	0.1	0.07	0.03	0.03	0.03	0.07	0.07	1
Gm25006	0	0	0	0	0	0	0.03	0	0	0	0	0	0	0
Gm14774	0	0	0	0	0	0	0	0	0	0	0	0	0	0
Gm14776	12.1	5.73	8.85	22.32	16.08	4.6	11.8	5.63	11.23	6.27	10.58	12.77	6.6	5.28
Gm8855	0	0	0	0	0	0	0	0	0	0	0	0	0	0
Gm18794	0	0.03	0.03	0	0	0	0	0.03	0	0	0.03	0.03	0	0.03
Gm18920	0	0	0	0	0	0	0	0	0	0	0	0	0	0
Il1rapl1	0.5	1	0	0	1	1	0	0.23	0.5	2.03	0.14	0.17	0	0
Gm39524	0	0	0	0	0	0	0	0	0	0	0	0	0	0
Mageb7-ps	0	0	0	0	0	0	0	0	0	0	0	0	0	0
Gm18438	0	0	0	0	0	0	0	0	0	0	0	0	0	0
Mageb6-ps	0	0	0	0	0	0	0	0	0	0	0	0	0	0
Gm41	0	0	0	0	0	0	0	0	0	0	0	0	0	0
Mageb8-ps	0	0	0	0	0	0	0	0	0	0	0	0	0	0
Gm8844	0	0.37	0	0.83	1	0.7	0.33	0	0.33	0	0.33	0.67	0	0.33
Gm19044	0	0	0	0	0	0	0	0	0	0	0	0	0	0
Mageb10-ps	0	0	0	0	0	0	0	0	0	0	0	0.17	0	0
Gm8839	0.5	0.33	0	0.33	0	0.7	0.33	0	0.33	0	0.33	0.67	0	0.33
Gm19043	0	0	0	0	0	0	0	0	0	0	0	0	0	0
Mageb4	0	0	0	0	0	0	0	0	0	0	0	0	0	0
Nr0b1	0	0	0	0	0	0	0	0	0	0	0	0	0	0
Samt3	0	0	0	0	0	0	0	0	0	0	0	0	0	0
LOC118568421	0	0	0	0	0	0	0	0	0	0	0	0	0	0
Gm14762	0	0	0.03	0	0	0	0.32	0	0	0	0.14	0	0	0.03
Gm6964	0	0	0	0.12	0	0	0	0	0	0.12	0	0	0	0
Gm14766	1	1.33	2	3	0.5	5	1	3.33	3	0	1.5	2.33	1	2
Tasl	1	3	4	4	0.5	2.25	2	0	5	1	6.5	3	5	5
Gk	471.33	378.5	454.25	635.83	518.83	498	571	295.5	510	297	680.33	597.5	472.25	462
Gm39523	0	0	0	0	0	0	0	0	0	0	0	0	0	0
Tab3	26	24	28	32	27	18	21	25	26	23	32	30	20	23
Fthl17a	0	0	0	0	0	0	0	0	0	0	0	8	0	0
Gm16463	0	0	0	0	0	0	0	0	0	0	0	0	0	0
Gm14769	0	0	0	1	1	0.5	0	0	1.5	0.5	0.5	0	0	0
Gm19042	0	0	0	0	0	0	0	0	0	0	0	0	0	0
LOC118568420	0	0	0	0	0	0	0	0	0	0	0	0	0	0
Gm18847	0	0	0	0	0	0	0	0	0	0	0	0	0	0
Gm22580	1.6	1.37	2.8	7.06	6.17	4.11	9.47	5	7.2	4.71	6.53	4.33	1.04	3.97
Tsga8	0	0	0	0	0	0	0	0	0	0	0	0	0	0
LOC118568419	1	0	1	0	0	1	0	0	0	2	0	0	0	0
Dmd	129.03	113.07	114.08	165.07	143.07	112.62	147.07	65	116.1	152.03	136.03	190.03	82	121.1
Gm14741	0	0	0	0	0	0	0	0	0	0	0	0	0	0
Gm24470	0	0	0	0	0	0	0	0	0	0	0	0	0	0
Gm14739	0	0	0	0	0	0	0	0	0	0	0	0	0	0
Gm24706	0	0	0	0	0	0	0	0	0	0	0	0	0	0
Rpl10-ps4	0	0	0	0.12	0	0	0	0	0	0	0	0	0	0
Gm18386	0	0	0	0	0	0	0	0	0	0	0	0	0	0
Gm22686	0	0	0	0	0	0	0	0	0	0	0	0	0	0
Actr3-ps	47.67	50.75	46.5	60.5	57.5	67.67	52.83	34.33	48	59.33	57.67	72.5	50.33	44.83
4930595M18Rik	0	0	0	0	0	0	0	0	0	0	0	0	0	0
Gm52423	0	0	0	0	0	0	0	0	0	0	0	0	0	0
Gm18497	0	0	0	0	0	0	0	0	0	0	0	0	0	0
Tmem47	25	29	17	56	29	25.5	30	16	36	35	44	33	24	38.25
Gm6954	12.5	14.5	13.5	16.25	16	11.5	11.5	13	16.75	16.58	22.75	19.5	9.33	11
Gm8806	79.5	83.17	86.33	144	91	98.33	87.83	59	90.33	117	115	101.33	75.08	94.83
Gm5940	85.78	139.38	102.43	144.32	119.77	113.3	133.29	67.79	117.89	137.2	118.09	127.91	92.21	102.29
Gm14768	0	0	0	0	0	0	0	0	0	0	0	0	0	0
Gm6952	0	0	0	0	0	0	0	0	0	0	0	0	0	0
Gm14760	86.02	114.87	106.24	138.24	92.05	105.86	103.91	81.65	110.22	112.12	114.39	114.62	94.5	103.44
Gm18107	0	0	0	0	0	0	0	0	0	0	0	0	0	0
Gm4773	0	0	0	0	1	0	0	0	0	0	0	0	0	0
Gm4772	0	0	0	0	0	0	0	0	0	0	0	0	0	0
Gm8792	0	0	0.5	0	1.5	0.5	0	0	0	0	0	0	0	0.5
Mageb16	0	0	0	0	0	0	0.5	0	0	0	0	0	0	0
Gm17817	0	0	0.5	0	0	0	0	1	0.5	0	0.5	1	0	0
Cfap47	1	0	0	3	1	0	0	2	0	0	2	0	0	0
Rps24-ps3	59.24	58.4	53.93	90.5	60.73	74.87	70.72	45.35	63.94	64.4	80.81	87.5	49.55	54.8
Gm17902	0	0	0	0	0	0	0	0	0	0	0	0	0	0
Cypt13-ps	0	0	0	0	0	0	0	0	0	0	0	0	0	0
Gm5939	2.5	3.83	0.5	8	3	4	3.5	1.33	6	4	6.33	5.5	2.37	2.33
Gm8770	2.67	0	1.5	1.33	1.67	1.33	0.67	3.5	3	1.67	1	2	1.33	0.67
Fam47c	0	0.33	0	0	0	0	0	0	0	0	0	0	0	0
Gm14747	0	0	0	0	0	0	0	0	0	0	0	0	1	0
Gm8761	0	0	0	0	0	0	0	0	0	0	0	0	0	0
Gm8757	0.07	1.07	0.05	0.4	0.4	0.63	0.3	0.07	1.29	0.14	0.8	0.5	0.5	2.65
Prrg1	6	9.28	11	6	10.04	11	11	9.33	10	11	14.33	12	17	8.03
Gm14745	0	0	0	0	1	0	0	0	0	1	0.5	0	0	0
Gm14752	0	0	0	0.03	0.53	0	0	0	0	0	0.5	0.03	0	0.5
Gm8754	0	0	0	0	0	0	0	0	0	0	0	0	0	0
4930480E11Rik	0	0	0	0	0	0	0	0	0	0	0	0	0	0
Gm8749	0	0	0	0	0	0	0	0	0	0	0	0	0	0
Gm14743	0	0	0	0	0	0	0	0	0	0	0	0	0	0
Obp1b	0	0	0	0	0	0	0	0	0	0	0	0	0	0
Gm5938	0	0	0	0	0	0	0	0	0	0	0	0	0	0
Obp1a	0	0	0	0	0	0	0	0	0	0	0	0	0	0
Gm16458	0	0	0.03	0.03	0.03	0	0	0	0	0	0	0.03	0	0
Gm14750	0	0	0	0	0	0	0	0	0	0	0	0	0	0
5430402E10Rik	0	0	0	0	0	0	0	0	0	0	0	0	0	0
Gm14744	0	0	0	0	0	0	0	0	0	0	0	0	0	0
Pbsn	0	0	0	0	0	0	0	0	0	0	0	0	0	0
Prkx	38.13	28.03	34.1	50.74	45.38	52.82	29.06	28.29	41.41	54.39	44.85	52.21	32.13	45.17
Gm8722	0.33	0	0.83	0	0	0.33	0.5	0.33	0	0	1.5	2	0	0
Gm14746	0	0	0	0.12	0.24	1.14	0.14	0	0.12	0	0.12	0.14	0	0
Cldn34-ps	0	0	0	0	0	0	0	0	0	0	0	0	0	0
Gm52447	0	0	0	0	0	0	0	0	0	0	0	0	0	0
Tbl1x	193	229	280	395	308	334	245	181	316	298	324	355	216	230
Gm5937	7.72	7.75	8.44	12.76	8.31	8.59	9.07	6.55	10.52	8.27	12.27	9.86	5.78	8.16
Gm5757	0	0	0	0	0	0	0	0	0	0	0	0	0	0
Gm5398	0.67	0	0	0	0	0	0	0	1.73	0	0.54	0.58	0	0
Gm14706	12	6	8	9	7	4	7	4	3	3	5	5	8	3
Gm23280	0	0	0	0	0	0	0	0	0	0	0	0	0	0
LOC118568418	0	0.03	0	0.03	0.03	0	0	0	0	0	0	0.07	0.03	0.07
Gm14716	0	0	0	0	0	0	0	0	0	0	0	0	0	0
Cldn34d	0	0	0	0	0	0	0	0	0	0	0	0	0	0
Gm5793	0	0	2	0	0	0	0	0	0.03	0	0	0	0	0
Cldn34b4	0	0	0	0	0	0	0	0	0	0	0	0	0	0
Magea7-ps	0	0	0	0	0	0	0	0	0	0	0	0	0	0
Gm14712	0	0	0	0	0.5	0	1	0	0	0	0	0	0	1
LOC118568417	0.13	0.17	0.17	0.1	0.06	0.17	0.17	0	0.17	0	0.09	0.31	0.03	0.12
Gm41896	0	1.08	0.12	0.07	0.12	1.08	0.04	0.08	0.11	0.08	0.08	0.04	0	0.04
Cldn34b3	0	0	0	0	0	0	0	0	0	0	0	0	0	0
Gm14707	0	0	0	0	0	0	0	0	0.03	0	0	0	0	0
Gm5397	0.09	0	0	0	0	0	0	0	0	0	1	0	0	0
Gm14710	0	0	0	0	0	0	0	0	0	0	0	0	0	0
Gm8692	33.5	50	40.5	62.5	55	52.5	42.5	32.5	41.5	52	54	69.75	38	54
Gm7155	0	0	0	0.25	0	0	0	0	0	0	0	0	0	0
Gm21025	0	0	0	0	0	0	0	0	0	0	0	0	0	0
Oat-rs1	0	0	0	0	0	0	0	0	0	0	0	0	0	0
Gm23320	0	0	0	0	0	0	0	0	0	0	0	0	0	0
Pls3	247.5	295	346.5	384.5	303.5	284	256.5	191	305.5	305.5	318.5	323	244	243.5
4933407K13Rik	1.5	5.5	5	8.5	5.5	4.5	2	3.5	4.5	3	9	4.5	7	2
Gm7153	0	0	0	0.5	0.25	0	0	0	0	0	0	0	0	0
Gm15065	0	0	0	0.54	0.11	0	0	0	0	0	0	0.11	0	0
Gm25421	0	0	0	0	0	0	0	0	0	0	0	0	0	0
Rab39b	0	0	0	0	0	1	0	0	1	0	0	0	0	0
Gm15384	1	1	0	0.25	2	3	1	0.03	2	2	0	1	1	2
Vbp1	57	63	60	91	64	79	75	60	65	61	61	91	59	59
LOC115489221	0	0	0	0	0	0	0	0	0	0	0	0	0	0
Gm8666	0.2	0.83	0	0	0.5	0.83	0.6	0.5	0.2	0.5	2.5	1.07	0.7	0.2
Gm15379	3	0	2	0	0	2	0	0	1	1	3	0	0	0
Brcc3	108	124	108	154	119.83	171.5	134	112	160	148.5	151.33	160	116	109.5
Mtcp1	0	0	4	0	2	3	2	1	1.5	1	1	1	3.5	1.5
Cmc4	18	12	25	34	22	26	14	15	26.5	25	19	32	19.5	24.5
Fundc2	48.03	58.03	64.13	90.23	57.07	94.2	66.35	55.1	74.17	53.03	68	100.32	66.07	44
Gm8522	1	1	2.5	9	3	5	11	2	5	3	10	3.5	0	3
Gm6039	19.57	17.2	18.1	33.3	24.57	17.62	15.1	11.6	15.9	15.75	28.77	26.7	15.28	20.97
F8	169	137	219	333.53	247.53	261.21	249	153	216.03	197.07	263	253.03	142	142
Gm8503	0	0	0	0	0	0	0	1.33	0.5	0.5	0	0	0	0
Smim9	0	0	1	0	0	1	0	0	0	1	0.5	2	0	0
Fam220-ps	0	0	0	0	0	0	0.5	0	0	0	0.2	0	0	0.5
Mpp1	77	112	82	143	118	120	107	90	101	110	131	131	97	100
Gm25520	0	0	0	0	0	0	0	0	0	0	0	0	2	0
Dkc1	127.68	148.31	187.86	258.01	170.62	204.87	172.1	142.2	180.7	133.1	170.44	185.43	137.82	135.79
Gm15367	0.5	0	0	0	0.5	0	0	0	1	0.5	0.5	0.5	0	0
Gm25629	0	0	0	0	0	0	0	0	0	0	0	0	0	0
Gab3	5.13	3.07	6	13.17	3.14	7.35	4.03	6.03	9.3	4.07	10.03	8	11.07	10.03
Gm38425	0	0	0	0	0	0	0	0	0	0	0	0	0	0
Gm15363	0	0	0	0	0	0	0	0	0	0	0	0	0	0
Xlr4e-ps	0	2.4	0.93	0.92	1.53	5.3	2.3	0.41	1.5	2.08	0.91	1.08	1.95	1.11
Xlr3e-ps	0	5.44	1.6	1.79	0.78	4.99	5.23	0.61	2.33	1.92	1.28	1.34	1.45	1.48
Spin2-ps4	0	0	0	0	0	0	0	0	0	0	0	0	0	0
LOC118568416	0.28	0.27	0.13	0.43	0.2	0.3	0.07	0.03	0.41	0.43	0.15	0.2	0.08	0.2
Gm39521	0	0	0	0	0	0	0	0	0	0	0	0	0	0
Gm5936	0	0.5	0.2	0	0.2	0.4	0.33	0.37	0.17	0	0	0.4	0	0
Xlr5e-ps	0	0	0.03	0.1	0.03	0.03	0.37	1	0	0.07	0.06	0.03	0	0.03
Spin2-ps3	0	0	0	0	0	0	0	0	0	0	0	0	0	0
Gm8617	0	0.5	0.2	0	0.2	0.4	0.33	0.37	0.17	0	0	0.4	0	0
Gm14695	0	0.07	0	0	0.06	0.03	0	0	0	0	0	0.07	0	0.07
Gm14758	0	0	0	0	0	0	0	0	0	0	0	0	0	0
Olfr1327-ps1	0	0	0	0	0	0	0	0	0	0	0	0	0	0
Ctag2l2	0	0	0	0	0	0	0	0	0	0	0	0	0	0
Xlr4d-ps	0	0	0.33	0.33	0.33	1.17	0	0	0	0	0	0	0	0
Gm38474	0.25	0.25	0	0	0	0.2	0	0	0	0	0	0.5	0	0
LOC115489187	1.27	1.27	2.37	5.83	4.94	3.61	7.95	4.39	6.7	2.61	5.56	3.93	1.04	3.37
Xlr3d-ps	0.33	3.37	1.27	1.56	0.91	6.3	2.9	1.28	2.3	2.2	2.08	1.28	0.75	1.86
Spin2-ps2	0	0	0	0	0	0	0	0	0	0	0	0	0	0
Xlr5d-ps	0.03	0	0	0.03	0.03	0.03	0	0.03	0.07	0.1	0.06	0.1	0	0.03
Gm5640	0	0.5	0.2	0	0.2	0.4	0.33	0.37	0.17	0	0	0.4	0	0
Gm26417	0	0	0	0	0	0	0	0	0	0	0	0	0	0
Olfr1325	0	0	0	0	0	0	0	0	0	0	0	0	0	0
Olfr1326-ps1	0	0	0	0	0	0	0	0	0	0	0	0	0	0
Gm4989	0	0	0	0	0	0	0	0	0	0	0	0	0	0
Gm26125	0.03	0	0.17	0.03	0.07	0.03	0.23	0.1	0.03	0	0.08	0.14	0	0.03
Gm15364	0	0	0	0	0	0.33	0	0	0	0	0	0	0	0
Gm15362	0	0	0	0	0	0	0	0	0	0	0	0	0	0
Gm15361	71.07	96.77	74.1	100.4	83.97	84.38	79.24	61.42	85.05	91.91	83.23	99.23	79.03	84.38
Gm6881	0	0	0	0	0	0	0	0	0	0	0	0	0	0
Ctag2l1	0	0	0	0	0	0	0	0	0	0	0	0	0	0
LOC118568415	1	3	0	4	2	2	2	1	1	0	3	2	0	1
G6pdx	24	71	41.5	50.5	39	27	51	17	20	58	35	38	40.83	94
Ikbkg	124	181	168	221	180	142	178.03	122	195	152	192	181	145	156
Fam3a	36	48	34	63	49	43	43	38	34	55	64	52	48	42
Slc10a3	16	20	17	30	25.12	25.5	26	12.5	10	20	10.5	17.33	15	16
Gm44504	33.5	53	46.5	62.5	42.5	56	45	32.5	45.5	56.5	59	61	38.5	47
Ubl4a	66.5	101	97	117.5	102.5	122.5	90	67	93.5	123.5	117.5	115	73.5	97
Lage3	54	83	81.5	135	93.5	108.5	86	67	89	80	117.5	94	86.5	82
Plxna3	2	3	3	0	3	4	2	0	2	3	1	0	2	2
Gm39520	0	0	0	0	0	0	0	0	0	0	0	0	0	0
Mir7092	0	0	1	0	0	0	0	0	0	0	0	0.5	0	0
Fam50a	85	71	102	143	107	116	98	94	102	121	134	108.5	88	69.5
Gdi1	127	163.5	116.5	220.5	153	159	146	111.5	159	174.5	159.5	162.5	120	141.5
Atp6ap1	246	310	275	382	297	314	303	182	297	309	293	335	245	265
Taz	110.07	139.03	101.03	171.28	148.52	133.1	113.57	87.1	140.03	128.1	157.09	143.32	118.06	100.03
Gm14846	0	0	0	0	0	0	0	0	0	0	0	0	0	0
Mir7091	0	0	0.5	0	0	0	0	0	0	0	0	0	0	0
Dnase1l1	15	20	28.5	32	16	34	16	20	18	19	22.33	32	19	22
Snora70	0.5	1	0	3	0	0	0	1	1.5	0	0	0	0	0
Rpl10	1470.01	2063.38	1551.77	2339.17	1767.91	2166.58	1804.39	1417.49	1788.43	2042.61	2112.43	2343.83	1562.29	1840.31
Gm14686	75.56	78.77	71.25	106.55	89.73	95.14	86.72	56.9	80.82	71.81	89.35	95.56	74.81	74.1
Emd	137.56	173.77	158.25	217.55	173.73	199.14	154.92	114.9	172.82	161.91	179.48	192.56	159.81	172.1
Flna	48	81	42	72.17	58	98	75	46	70	88	71	81	45	42
Tktl1	0	0	0	1	0	0	0	0	0	1	0	1	0	0
Rpl3-ps2	59.79	81.46	75.23	89.71	75.63	83.99	80.84	58.57	66.11	74.11	88.47	99.11	66.91	71.38
Tex28	0	0	0	0	0	0	0	0	0	0	0	0	0	0
Opn1mw	0	0	0	0	0	0	0	0	0	0	0	0	0	0
Mecp2	78	59	61	103	95	70	83	72	86	82	103.17	111	61	56.17
Mir718	0	0	0	0	0	0	0	0	0	0	0	0	0	0
Mir5132	0	0	0	0	0	0	0	0	0	0	0	0	0	0
Irak1	287.36	352.7	293.4	436.78	322.82	370.22	329.43	242.53	344.84	410.76	408.87	457.4	301.39	389.26
Gm8545	3.5	3	2.5	5	2	3	4	3	2	4	7	2.83	5	3
Hcfc1	80	92	89	130	103.11	98	96	72	88	82	114	108	64	68
Renbp	18	17	14	36	14	23	16	10	21	18	25	26	18	12
Naa10	122	183	151.5	233	181.5	199.5	155.5	122	177.5	189	174.5	231.5	177	165
Arhgap4	13	13	15	21	18	21	18	12	20	24	33	18	17	15
Avpr2	0	0	0	0	0	0	0	0	0	0	0	0	0	0
L1cam	1	1	1	1	2	0	1	1	1	1	0	0	1	0
Gm23615	0	0	0	0	0	0	0	0	0	0	0	0	0	0
Pdzd4	1	1	2	2	2	0	1	2	1	1	1	1	0	1
Ssr4	639	885	617	936	650	825	853	648	767	980	973	973	701	882
Idh3g	311	368	329	528	347	392	387	250	333	423	412	451	336	356
Srpk3	1	1	0	0	0	3	0	1	1	4	1	2	0	0
Plxnb3	1	1	1	0	0	0	0	1	0	0	0	1	0	0
Gm25226	0	0	0	0	0	0	0	0	0	0	0	0	0	0
Abcd1	74	82	100	106	85	87	91	60	87	85	108	101	59	65
Bcap31	469.33	567.33	539	768.5	591.83	628.33	531.5	399.5	565	583.33	629.25	666.83	454.33	557.83
Slc6a8	16	14	15	22	17	8	15	9	15	22	18	12	12	12
Gm32261	0.03	0.03	0.1	0.2	0	2.03	0.13	0.63	1.6	1.24	1.38	2.71	2.07	0.24
Pnck	1	0	0	0	0	1	0	0	0	1	1	1	1	0
Gm52444	0.09	0	0	1.03	0	0	0	0	0	0	1.03	0	0.03	0
Dusp9	0	0	0	0	1	0	0	0	0	1	0	2	1	0
Gm46680	0	0	0	0	0	0	0	0	0	0	0	0	0	0
Gm9730	1.03	1.07	0.21	1.21	0	0	1.1	2.07	0.07	0.03	0.2	0.03	0.03	0.16
Atp2b3	0	0	0	0	0	0	0	0	0	1	0	0	0	0
Bgn	296	351	312	474	337	411	342	259	402	364	415	380	295	302
Haus7	37	60	60	66	44	56	57	34	46	60	49	61	39	47
Trex2	0	0	0	0	1	0	0	0	0	0	0	0	0	0
Zfp92	0.03	0.03	0.53	0.03	0.03	0	0	0.07	0.1	0.1	0.13	0.07	0	0
Gm18336	0	0	0	0	0	0	0	0	0	0	0	0	0	0
Zfp275	20	18	21	29	34	28	26	21	21	29	27	31	19	16
Gm7028	0	0	0	0	0	0	0	0	0	0	0	0	0	0
Gm32150	1.31	0.73	1.13	1.74	1.27	1.15	1.32	0.54	1.16	1.25	1.28	1.66	0.83	0.89
Gm8501	0	0	0	0	0	0	0	0	0	0	0	0	0	0
Pwwp4-ps	0	0.17	0	0.33	0	0	0.33	0.17	0	0	0	0.67	0	0
Xlr5c	0	0	0	0	0	0	0	0	0	0	0	0	0	0
Xlr3c	1	6.27	2.77	2.71	3.03	9.49	4.9	2.36	4.55	3.13	2.58	3.61	1.42	2.06
Xlr4c	0.25	2.38	1.46	2.7	2.97	10.69	3.63	0.88	2	2.02	1.13	1.43	2.2	1.2
F8a	17	41	39	41	43.5	35	34	22.5	38	44	36	43	38	28
Xlr4b	0.25	8.99	2.1	6.17	2.44	31.95	7.13	2.24	2.55	2.96	2.04	1.91	0.75	1.11
Xlr3b	1.5	9.27	5.27	2.71	6.19	20.42	12.57	6.61	8.08	4.58	4.44	7.28	2.62	4.69
Spin2d	0	0	0	0	0	0	0	0	0	0	0	0	0	0
Xlr5b	0	0	0	0	0	0	0	0	0	0	0	0	0	0
DXBay18	0	0.17	0.2	0.33	0.2	0.4	0.33	0.37	0.17	0	0	1.07	0	0
Gm14685	0	0.17	0.2	0.33	0.2	0.4	0.33	0.37	0.17	0	0	1.07	0	0
Xlr5a	0	0	0	0	0	0	0	0	0	0	0	0	0	0
Xlr3a	6.33	38.06	22.12	14.29	23.55	56.93	47.07	21.53	33.83	27.24	27.11	28.63	21.98	27.89
Xlr4a	2.08	4.99	5.1	2.51	8.78	29.55	14.97	6.16	6.58	3.91	3.24	3.08	1.79	2.31
Pnma3	0	0	0	0	0	0	0	0	0	0	0	0	0	0
Gm6858	0	0	0	0	0	0	0	0	0	0	0	0	0	0
Gm52421	0	0	0	0	0	0	0	0	0.25	0	0	1	0	0
Pnma5	0	0	0	0	0	0	0	0	0	0	0	0	0	0
Mir2137	0	0	0	0	0	0	0	0	0	0	0	0	0	0
Zfp185	0	1	0	2	1	1	1	1	0	0	0	0	1	0
Nsdhl	394	475	402	482	429	262	542	260	329.75	349	472	465	424.5	412
Cetn2	125	117	120	202	134	143	159	93	124	121	155	186	133	101
Magea9-ps	0	0	0	0	0	0	0	0	0	0	0	0	0	0
Gabrq	0	0.5	0	3	0	0	0	0	0.25	0	0	4	0	0
LOC115489224	0	0	0	0	0	0	0	0	0	0	0	0	0	0
Gm23461	0	0.1	0	0	0	0.07	0.2	0.03	0.17	0	0	0	0	0
Mir105	0	0	0	0	0	0	0	0	0	0	0	0	0	0
Mir767	0	0	0	0	0	0	0	0	0	0	0	0	0	0
Gm14735	0	0	0	0	0	0	0	0	0	0	0	0	0	0
Gabra3	2.07	5.07	6.13	11.03	8.03	6.03	4.03	2.03	14	8.09	11.1	7.03	9.07	4
Magea10	0	0	0	0	0	0	0	0	0	0	0	0	0	0
Mir452	0	0	0	0	0	0	0	0	0	0	0	0	0	0
Mir224	0	0	0	0	0	0	0	0	0	0	0	0	0	0
Gabre	0	0	0	0	0	0	0	0	0	0	0	0	0	0
Magea4	0	0	0	0	0	0	0	0	0	0	0	0	0	0
Gm39519	0	0	0	0	0	0	0	0	0	0	0	0	0	0
Cnga2	0	0	0	0.5	0	0	0	0	0	0	0	0	0	0
Fate1	0	0	0	0	0	0	0	0	0	0	0	0	0	0
Prrg3	5	4	3	8.03	7	3	4	5	10	4	4	7	4	6.33
Gm1141	0	0	1	0	0	0	0	0	0	1	0	0	0	0
Vma21	151.83	170.67	155.17	242	200	170.67	186.83	120.17	213.17	218.64	203.83	243.5	146.83	161
Rpl30-ps10	38.8	46.85	44.8	66.94	49.68	56.8	48.71	41.47	49.11	50.9	54.65	61.81	46.21	51.79
Gpr50	0	0	0	0	0	0	0	0	0	0	0	0	0	0
Hmgb3	44.33	37.83	65.5	72.67	52.25	67.5	47.83	45.17	55.95	56.5	50.83	94	43.17	49
Gm8421	0	0	0	0	0	0	0	0	0	0	0	0	0	0
Cd99l2	135	127	137	181.5	136	160	123	95	117.5	125	160.5	147	120	140
Mtmr1	75	67	66	119.5	78	60.5	91	58	75	82	108	121	63	96
Mtm1	29	39	31	41	40	32	46	42	37	31	72	71	33	45
Gm14730	2.72	3.94	3.84	6.21	5	4.5	7.27	2.74	4.02	4.33	3.94	5.01	3.25	2.49
Mamld1	0	0	0	3	3	0	2	0	3	2	4	1	2	3
Gm38595	0	0	0	0	0	0	0	0	0	0	0	0	0	0
Gm6062	1.43	2.27	1.82	1.43	1.67	1.89	1.91	1.13	1.02	1.77	2.2	2.25	1.37	1.73
Gm8410	0	0	0	0	0	0	0	0	0	0	0	0	0	0
Gm22785	0	0	0	0	0	0	0	0	0	0	0	0	0	0
Rplp1-ps1	0.46	0.12	1.04	0.65	0.92	0.83	0.98	0.19	0.46	1.37	1.17	1.05	0.46	2.25
LOC118568414	0	0	0	0	0	0	0	0	0	0	0	0	0	0
Gm46679	0	0	0	0	0	0	0	0	0	0	0	0	0	0
Gm14728	0	0	0	0	0	0	0	0	0	0	0	0	0	0
Gm14725	0	0	0	0	0	0	0	0	0	0	0	0	0	0
Gm14726	0	0	0	0	0	0	0	0	0	0	0	0	0	0
Gm8401	1.67	0.67	0.67	4.33	2.33	0.67	2	1	0.33	2	2.67	3	0.33	0.67
Gm6038	0	0	0	0	0	0	0	0	0	0	0	0	0	0
Gm14729	0	0	0	0	0	0	0	0	0	0	0	0	0	0
Gm14727	0	0	0	0	0	0	0	0	0	0	0	0	0	0
Tmem185a	49	49	79	97	75	84	69	35	51	83.5	63	73	64	68
Gm14721	0	0	0	0	0	0	0	0	0	0	0	0	0	0
Gm14722	0	0	0	0	0	0	0	0	0	0	0	0	0	0
Gm16441	0	0	1	1	0	0	0	0	0	0	0	0	0	0
Gm6823	1.67	0.67	0.67	4.33	2.33	0.67	2	1	0.33	2	2.67	2	1.33	0.67
Gm14704	0	0	0	0	0	0	0	0	0	0	0	0	0	0
Gm16407	35.83	46.33	48.5	53.33	37.33	61	28.67	22.33	41.5	36	41.67	44.83	37.67	31.33
4930567H17Rik	0	0	0	0	0	0	0	0	0	0	0	0.03	0	0
Eola1	51.5	60.5	60	74	64	71	58.5	49.5	49	77.5	78	73	41.5	60.5
Ids	28.5	54	39.5	64.53	38	45.5	55.5	34.5	41.5	52.5	55.5	61.5	57.5	38
1700020N15Rik	0	0	0	0	0	1	0	0	0	0	0	0	0	0
1700111N16Rik	0	0	0	0	0	0	0	0	0	0	0	0	0	0
Gm8172	195.38	263.14	217.6	313.57	224.26	299.14	242.65	197.52	248.72	284.63	288.1	306.15	197.76	247.12
Aff2	1	0	0	1.5	0	1	0	0	2	0	0	0	1	0
n-R5s7	0	0	0	0	0	0	0	0	0	0	0	0	0	0
Gm8344	0	0	0	0	0	0	0	0	0	0	0	0	0	0
Gm6812	0	0	0	0	0	0	0	0	0	0	0	0	0	0
Gm14698	21.17	25.03	29.67	45	23.2	29.67	30	19.33	22.08	33	36.7	35	22.33	23
Fmr1nb	1	5	0	6	1	7	0	7	1	29	14	7	1	0
Fmr1	85	85	112	134	115	133	126	74	97	92	136	128	77	76
Fmr1os	0	0	0	0	0	0	0	0	0	0	0	0	0	0
Gm5638	0	0	0	0	0.5	0	0	0	0	0	0	0	0	0
Gm18440	0	0	0	0	0	0	0	0	0	0	0	0	0	0
Gm22332	0	0	0	0	0	0	0	0	0	0	0	0	0	0
Gm6806	0	0	0	0	0	0	0	0	0	0	0	0	0	0
Gm5391	0.83	3	0.33	1.5	2.83	3.83	1.33	1.33	2.17	1.83	1.67	4	2.33	1.33
Gm4910	0	0	0	0	0	0	0	0	0	0	0	0	0	0
Mir509	0	0	0	0	0	0	0	0	0	0	0	0	0	0
Mir547	0	0	0	0	0	0	0	0	0	0	0	0	0	0
Mir201	0	0	0	0	0	0	0	0	0	0	0	0	0	0
4933436I01Rik	0	0	0	0	0	0	0	0	0	0	0	0	0	0
Rpl7a-ps13	0	0	0	0	0	0	0	0	0	0	0	0	0	0
Gm14692	0	0	0	0	0	0	0	0	0	0	0	0	0	0
Gm1140	0	0	0	0	0	0	0	0	0	0	0	0	0	0
Gm14687	0	0	0	0	0	0	0	0	0	0	0	0	0	0
Gm26276	0	0	0	0	0	0	0	0	0	0	0	0	0	0
Gm8312	0	0	0	0	0	0	0	0	0	0	0	0	0	0
Gm14682	0	0	0	0.03	0.03	0	0	0	0.09	0	0	0	0.09	0.03
Gm6783	0.5	0	0	0	0	0	0	0	0	0	0	0.5	0	0
Gm30993	0	0	0	0	0	0	0	0	0	0	0	0	0	0
Mir465	0	0	0	0	0	0	0	0	0	0	0	0	0	0
Mir465b-2	0	0	0	0	0	0	0	0	0	0	0	0	0	0
Mir465c-2	0	0	0	0	0	0	0	0	0	0	0	0	0	0
[truncated: 48,560 more rows]
