# Supplementary material for: Mice with humanized FXR ligand-binding domain display distinct metabolic responses upon pharmacological FXR stimulation
Source: J Lipid Res. 2026 Jun 25;67(8):101088. doi: 10.1016/j.jlr.2026.101088 (PMC13396712; doi:10.1016/j.jlr.2026.101088)
Supplement: Supplementary Data 4 [file mmc4.zip › Nanopore_long_read_cDNA_sequencing_ileum_mmc4.fa]

>ileum01_622reads
GGGGGGCTCCTTCTCAGTTGCCGTGAGGAAGCTAAGGATGGTGATGCAGTTTCAGGGTTTAGAAAATCCAATTCAGATTAGTCTTCACCACAGCCACCGGCTGTCAGGATTTGTGCCGGAAGGGATGAGTGTGAAGCCAGCTAAAGGTATGCTAACAGAACACGCGGCAGGCCCTCTGGGGCAGAATCTGGATTTGGAATCGTACTCCCCATACAACAATGTCCCGTTTCCTCAAGTTCAGCCACAGATTTCCTCCTCGTCTTACTATTCCAACCTGGGCTTCTACCCCCAACAACCGGAAGACTGGTATTCTCCTGGCATCTATGAACTCAGGCGAATGCCCGCTGAGACTGGGTACCAGGGAGAGACTGAGGTATCAGAGATGCCTGTGACAAAGAAGCCGCGAATGGCCGCGGCATCGGCAGGCAGAATAAAAGGGGATGAGCTGTGTGTTGTCTGTGGAGACAGGGCCTCTGGGTACCACTACAACGCGCTCACCTGTGAGGGCTGCAAAGGTTTCTTCCGAAGAAGCATTACCAAGAACGCCGTGTACAAGTGTAAGAACGGGGGCAACTGCGTGATGGACATGTACATGCGCAGGAAGTGCCAGGAGTGCCGGCTAAGGAAGTGCAAAGAGATGGGGATGTTGGCTGAATGTTTGTTAACTGAAATCCAGTGTAAATCTAAACGGCTAAGGAAAAATGTGAAGCAGCACGCTGATCAGACAGCTAATGAGGACGACAGCGAAGGGCGTGACTTGCGACAAGTGACCTCCACAACCAAGTTTTGCAGGGAGAAAACGGAACTCACGGCAGACCAACAGACCCTCCTGGATTATATTATGGATTCGTACAACAAACAGAGAATGCCTCAGGAAATCACAAATAAAATCTTAAAAGAAGAATTTAGTGCAGAAGAAAATTTTCTCATATTAACAGAAATGGCAACCAATCACGTTCAGGTTCTTGTAGAATTCACAAAAAAGCTACCAGGATTTCAGACTTTGGACCATGAAGACCAGATTGCTTTGCTGAAAGGGTCTGCGGTTGAAGCTATGTTCCTTCGTTCAGCTGAGATTTTCAATAAGAAACTTCCGTCTGGGCATTCTGACCTATTGGAAGAAAGAATTCGAAATAGTGGTATCTCTGATGAATATATAACACCTATGTTTAGTTTTTATAAAAGTATTGGGGAACTGAAAATGACTCAAGAGGAGTATGCTCTGCTTACAGCAATTGTTATCCTGTCTCCAGATAGACAATACATAAAGGATAGAGAGGCAGTAGAGAAGCTTCAGGAGCCACTTCTTGATGTGCTACAAAAGTTGTGTAAGATTCACCAGCCTGAAAATCCTCAACACTTTGCCTGTCTCCTGGGTCGCCTGACTGAATTACGGACATTCAATCATCACCACGCTGAGATGCTGATGTCATGGAGAGTAAACGACCACAAGTTTACCCCACTTCTCTGTGAAATCTGGGACGTGCAGTGATGGGCCATGGCCCAACTTGTTTATTGCAGCTTATAATGGTTACAAATAAAGCAATAGCATCACAAATTTCACAAATAAAGCATTTTTTTCACTGCAAAAAAAAAAAAAAAAAAAATTCAAAAAAAAGCTTCCAGGTATTTTTTTTAAATAATAAAAATTAATGTTCTTGAAATAAAAGTGTGCCATTATAATATTAATCACTCTGTATATGATATTTTATTTCAGTTCTTAAAGCATTCTTTTTGTTTGTTTTCAAGACAGGTTTTTGTCCTCTAACAATTTTATGTTGGGTTATTCTTTTCCTGTCTATTTATTAATTATTTACTTTTTCTTAAAATTTAGTTAAAAGAAGAAAATTTAGTGCAGAAGAAAATTTTCTCATATTAACAGAAATGGCAACCAATCACGTTCAGGTTCTTGTAGAATTCACAAAAAAGCTACCAGGATTTCAGACTTTGGACCATGAAGACCAGATTGCTTTGCTGAAAGGGTCTGCGGTTGAAGCTATGTTCCTTCGTTCAGCTGAGATTTTCAATAAGAAACTTCCGTCTGGGCATTCTGACCTATTGGAAGAAAGAATTCGAAATAGTGGTATCTCTGATGAATATATAACACCTATGTTTAGTTTTTATAAAAGTATTGGGGAACTGAAAATGACTCAAGAGGAGTATGCTCTGCTTACAGCAATTGTTATCCTGTCTCCAGATAGACAATACATAAAGGATAGAGAGGCAGTAGAGAAGCTTCAGGAGCCACTTCTTGATGTGCTACAAAAGTTGTGTAAGATTCACCAGCCTGAAAATCCTCAACACTTTGCCTGTCTCCTGGGTCGCTGTAAATGGTAATGGTTTTCCAAATATGACCTGTGTCTTAAAAATTCATTATTCAAGTCAGGTTTTTGTCCTCTAACAATTTTATGTTGGGTTATTCTTTTCCTGTCTATTTATTAATTATTTACTTTTTCTTAAAATTTAGTTAAAAGAAGAGAATTTAGTGCAGAAGAAAATTTTCTCATATTAACAGAAATGGCAACCAATCACGTTCAGGTTCTTGTAGAATTCACAAAAAAGCTACCAGGATTTCAGACTTTGGACCATGAAGACCAGATTGCTTTGCTGAAAGGGTCTGCGGTTGAAGCTATGTTCCTTCGTTCAGCTGAGATTTTCAATAAGAAACTTCCGTCTGGGCATTCTGACCTATTGGAAGAAAGAATTCGAAATAGTGGTATCTCTGATGAATATATAACACCTATGTTTAGTTTTTATAAAAGTATTGGGGAACTGAAAATGACTCAAGAGGAGTATGCTCTGCTTACAGCAATTGTTATCCTGTCTCCAGATAGACAATACATAAAGGATAGAGAGGCAGTAGAGAAGCTTCAGGAGCCACTTCTTGATGTGCTACAAAAGTTGTGTAAGATTCACCAGCCTGAAAATCCTCAACACTTTGCCTGTCTCCTGGGTCGCCTGACTGAATTACGGACATTCAATCATCACCACGCTGAGATGCTGATGTCATGGAGAGTAAACGACCACAAGTTTACCCCACTTCTCTGTGAAATCTGGGACGTGCAGTGATGGGCCATGGCCCAACTTGTTTATTGCAGCTTATAATGGTTACAAATAAAGCAATAGCATCACAAATTTCACAAATAAAGCATTTTTTTCACTGCA
>ileum02_301reads
CGGGGGGCTCCTTCTCAGTTGCCGTGAGGAAGCTAAGGATGGTGATGCAGTTTCAGGGTTTAGAAAATCCAATTCAGATTAGTCTTCACCACAGCCACCGGCTGTCAGGATTTGTGCCGGAAGGGATGAGTGTGAAGCCAGCTAAAGGTATGCTAACAGAACACGCGGCAGGCCCTCTGGGGCAGAATCTGGATTTGGAATCGTACTCCCCATACAACAATGTCCCGTTTCCTCAAGTTCAGCCACAGATTTCCTCCTCGTCTTACTATTCCAACCTGGGCTTCTACCCCCAACAACCGGAAGACTGGTATTCTCCTGGCATCTATGAACTCAGGCGAATGCCCGCTGAGACTGGGTACCAGGGAGAGACTGAGGTATCAGAGATGCCTGTGACAAAGAAGCCGCGAATGGCCGCGGCATCGGCAGGCAGAATAAAAGGGGATGAGCTGTGTGTTGTCTGTGGAGACAGGGCCTCTGGGTACCACTACAACGCGCTCACCTGTGAGGGCTGCAAAGGTTTCTTCCGAAGAAGCATTACCAAGAACGCCGTGTACAAGTGTAAGAACGGGGGCAACTGCGTGATGGACATGTACATGCGCAGGAAGTGCCAGGAGTGCCGGCTAAGGAAGTGCAAAGAGATGGGGATGTTGGCTGAATGTTTGTTAACTGAAATCCAGTGTAAATCTAAACGGCTAAGGAAAAATGTGAAGCAGCACGCTGATCAGACAGCTAATGAGGACGACAGCGAAGGGCGTGACTTGCGACAAGTGACCTCCACAACCAAGTTTTGCAGGGAGAAAACGGAACTCACGGCAGACCAACAGACCCTCCTGGATTATATTATGGATTCGTACAACAAACAGAGAATGCCTCAGGAAATCACAAATAAAATCTTAAAAGAAGAATTTAGTGCAGAAGAAAATTTTCTCATATTAACAGAAATGGCAACCAATCACGTTCAGGTTCTTGTAGAATTCACAAAAAAGCTACCAGGATTTCAGACTTTGGACCATGAAGACCAGATTGCTTTGCTGAAAGGGTCTGCGGTTGAAGCTATGTTCCTTCGTTCAGCTGAGATTTTCAATAAGAAACTTCCGTCTGGGCATTCTGACCTATTGGAAGAAAGAATTCGAAATAGTGGTATCTCTGATGAATATATAACACCTATGTTTAGTTTTTATAAAAGTATTGGGGAACTGAAAATGACTCAAGAGGAGTATGCTCTGCTTACAGCAATTGTTATCCTGTCTCCAGATAGACAATACATAAAGGATAGAGAGGCAGTAGAGAAGCTTCAGGAGCCACTTCTTGATGTGCTACAAAAGTTGTGTAAGATTCACCAGCCTGAAAATCCTCAACACTTTGCCTGTCTCCTGGGTCGCCTGACTGAATTACGGACATTCAATCATCACCACGCTGAGATGCTGATGTCATGGAGAGTAAACGACCACAAGTTTACCCCACTTCTCTGTGAAATCTGGGACGTGCAGTGATGGGCCATGGCCCAACTTGTTTATTGCAGCTTATAATGGTTACAAATAAAGCAATAGCATCACAAATTTCACAAATAAAGCATTTTTTTCACTGCAAAAAAAAAAAA
>ileum03_192reads
GTCTTAGAGGCAGGGAACGGAAATTTACCCTCAAAAAATTCTCCAGGCTAGGGAAAGGGTTCCCCAAAATGTTTATCTAAGACACCAGTTTCCAGGCTTCTACTCAGCAATTTGGCATTGAGGAGCTTTTCGTCATAAACATTTACAAATATTCCGCTCAGCGATGGGGTTAATCAGTAAACCACACCAACCTCTGGCCCCTGGGCTTTGGGCTCCTTCTCAGTTGCCGTGAGGAAGCTAAGGATGGTGATGCAGTTTCAGGGTTTAGAAAATCCAATTCAGATTAGTCTTCACCACAGCCACCGGCTGTCAGGATTTGTGCCGGAAGGGATGAGTGTGAAGCCAGCTAAAGGTATGCTAACAGAACACGCGGCAGGCCCTCTGGGGCAGAATCTGGATTTGGAATCGTACTCCCCATACAACAATGTCCCGTTTCCTCAAGTTCAGCCACAGATTTCCTCCTCGTCTTACTATTCCAACCTGGGCTTCTACCCCCAACAACCGGAAGACTGGTATTCTCCTGGCATCTATGAACTCAGGCGAATGCCCGCTGAGACTGGGTACCAGGGAGAGACTGAGGTATCAGAGATGCCTGTGACAAAGAAGCCGCGAATGGCCGCGGCATCGGCAGGCAGAATAAAAGGGGATGAGCTGTGTGTTGTCTGTGGAGACAGGGCCTCTGGGTACCACTACAACGCGCTCACCTGTGAGGGCTGCAAAGGTGAGAGCTTTCGTTTTCCTTTCAGTACAATTATACTGAGGTGGCTGCTACAATTTCTTGAACAAGGATTATAAGCAAGAAAATAACCACGTTTATAAATTATTTGTTATGTGTGTTTGTTGTTTGAACTGTCGATGAAGCATGGCCTCTTGATGGCAAGCGAACTCTGTGCGCTATAAAAAGCTCCAGTTCTCCAAAAAAAAAAAAAA
>ileum04_103reads
TGGGAGGGAAGGACTGTTAATGACTAATCTGTGTCCATGGGGCACAGAGCCAAGGGAGAGATGCTGGCTTATGCCGGAAGGCCGCCTGTGGTCACCCAGGCTTCTGCTTCAGTCTCTCCTCCTTCTCCTCCTCAGCCCACTGTCTCCTCATCTCACCCCAGAGAAGAACCGAGTTCTGAGAGTCTACAGCAAAATTACTGGGCACTAGAAAGGAAGACTGGGCTCCGAATCCTCTTAGAGCCTTGGACATCTCTGGCCCAAAGCAATCCAAGGATCTTATTTGAGGACCACCATCCCAGAAGTACTTTCTCAAGTTGAAAAGTTGGAGTGGTAGCCAAGATGAATCTGATTGGGCACTCCCATTTACAGGCTACGGACGAGTTTTCTCTTTCTGAAAGCTTATTTGGTATGCTAACAGAACACGCGGCAGGCCCTCTGGGGCAGAATCTGGATTTGGAATCGTACTCCCCATACAACAATGTCCCGTTTCCTCAAGTTCAGCCACAGATTTCCTCCTCGTCTTACTATTCCAACCTGGGCTTCTACCCCCAACAACCGGAAGACTGGTATTCTCCTGGCATCTATGAACTCAGGCGAATGCCCGCTGAGACTGGGTACCAGGGAGAGACTGAGGTATCAGAGATGCCTGTGACAAAGAAGCCGCGAATGGCCGCGGCATCGGCAGGCAGAATAAAAGGGGATGAGCTGTGTGTTGTCTGTGGAGACAGGGCCTCTGGGTACCACTACAACGCGCTCACCTGTGAGGGCTGCAAAGGTGAGAGCTTTCGTTTTCCTTTCAGTACAATTATACTGAGGTGGCTGCTACAATTTCTTGAACAAGGATTATAAGCAAGAAAATAACCACGTTTATAAATTATTTGTTATGTGTGTTTGTTGTTTGAACTGTCGATGAAGCATGGCCTCTTGATGGCAAGCGAACTCTGTGCGCTATAAAAAGCTCCAGTTCTCCACAAAAAAAAA
>ileum05_94reads
AGTCAATTCCAAAATGCAGATTCTGCCCAGAGGGCCTGCCGCGTGTTCTGTTAGCATACCAAATAAGCTTTCAGAAAGAGAAAACTCGTCCGTAGCCTGTAAATGGGAGTGCCAATCAGATTCATCTTGGCTACCACTCCAACTTTTCAACTTGAGAAAGTACTTCTGGGATGGTGGTCCTCAAATAAGATCCTTGGATTGCTTTGGGCCAGAGATGTCCAAGGCCAAGGGAGAGATGGAAGCTTATGCCGGAAGGCCGCCTGTGGTCACCCAGGCTTCTGCTTCAGTCTCTCCTCCTTCTCCTCCTCAGCCCACTGTCTCCTCATCTCACCCCAGAGAAGAACCGAGTTCTGAGAGTCTACAGCAAAATTACTGGGCACTAGAAAGGAAGACTGGGCTCCGAATCCTCTTAGAGCCTTGGACATCTCTGGCCCAAAGCAATCCAAGGATCTTATTTGAGGACCACCATCCCAGAAGTACTTTCTCAAGTTGAAAAGTTGGAGTGGTAGCCAAGATGAATCTGATTGGGCACTCCCATTTACAGGCTACGGACGAGTTTTCTCTTTCTGAAAGCTTATTTGGTATGCTAACAGAACACGCGGCAGGCCCTCTGGGGCAGAATCTGGATTTGGAATCGTACTCCCCATACAACAATGTCCCGTTTCCTCAAGTTCAGCCACAGATTTCCTCCTCGTCTTACTATTCCAACCTGGGCTTCTACCCCCAACAACCGGAAGACTGGTATTCTCCTGGCATCTATGAACTCAGGCGAATGCCCGCTGAGACTGGGTACCAGGGAGAGACTGAGGTATCAGAGATGCCTGTGACAAAGAAGCCGCGAATGGCCGCGGCATCGGCAGGCAGAATAAAAGGGGATGAGCTGTGTGTTGTCTGTGGAGACAGGGCCTCTGGGTACCACTACAACGCGCTCACCTGTGAGGGCTGCAAAGGTTTCTTCCGAAGAAGCATTACCAAGAACGCCGTGTACAAGTGTAAGAACGGGGGCAACTGCGTGATGGACATGTACATGCGCAGGAAGTGCCAGGAGTGCCGGCTAAGGAAGTGCAAAGAGATGGGGATGTTGGCTGAATGTTTGTTAACTGAAATCCAGTGTAAATCTAAACGGCTAAGGAAAAATGTGAAGCAGCACGCTGATCAGACAGCTAATGAGGACGACAGCGAAGGGCGTGACTTGCGACAAGTGACCTCCACAACCAAGTTTTGCAGGGAGAAAACGGAACTCACGGCAGACCAACAGACCCTCCTGGATTATATTATGGATTCGTACAACAAACAGAGAATGCCTCAGGAAATCACAAATAAAATCTTAAAAGAAGAATTTAGTGCAGAAGAAAATTTTCTCATATTAACAGAAATGGCAACCAATCACGTTCAGGTTCTTGTAGAATTCACAAAAAAGCTACCAGGATTTCAGACTTTGGACCATGAAGACCAGATTGCTTTGCTGAAAGGGTCTGCGGTTGAAGCTATGTTCCTTCGTTCAGCTGAGATTTTCAATAAGAAACTTCCGTCTGGGCATTCTGACCTATTGGAAGAAAGAATTCGAAATAGTGGTATCTCTGATGAATATATAACACCTATGTTTAGTTTTTATAAAAGTATTGGGGAACTGAAAATGACTCAAGAGGAGTATGCTCTGCTTACAGCAATTGTTATCCTGTCTCCAGATAGACAATACATAAAGGATAGAGAGGCAGTAGAGAAGCTTCAGGAGCCACTTCTTGATGTGCTACAAAAGTTGTGTAAGATTCACCAGCCTGAAAATCCTCAACACTTTGCCTGTCTCCTGGGTCGCCTGACTGAATTACGGACATTCAATCATCACCACGCTGAGATGCTGATGTCATGGAGAGTAAACGACCACAAGTTTACCCCACTTCTCTGTGAAATCTGGGACGTGCAGTGATGGGCCATGGCCCAACTTGTTTATTGCAGCTTATAATGGTTACAAATAAAGCAATAGCATCACAAATTTCACAAATAAAGCATTTTTTTCACTGCAAAAAAAAAAAAAGAAAGA
>ileum06_64reads
GGACTCAACTCTGGAAATCATCATTTGTCCATGGCAAAGAGCAAGGGAGAGATGGAAGCTTATGCCGGAAGGCCGCCTGTGGTCACCCAGGCTTCTGCTTCAGTCTCTCCTCCTTCTCCTCCTCAGCCCACTGTCTCCTCATCTCACCCCAGAGAAGAACCGAGTTCTGAGAGTCTACAGCAAAATTACTGGGCACTAGAAAGGAAGACTGGGCTCCGAATCCTCTTAGAGCCTTGGACATCTCTGGCCCAAAGCAATCCAAGGATCTTATTTGAGGACCACCATCCCAGAAGTACTTTCTCAAGTTGAAAAGTTGGAGTGGTAGCCAAGATGAATCTGATTGGGCACTCCCATTTACAGGCTACGGACGAGTTTTCTCTTTCTGAAAGCTTATTTGGTATGCTAACAGAACACGCGGCAGGCCCTCTGGGGCAGAATCTGGATTTGGAATCGTACTCCCCATACAACAATGTCCCGTTTCCTCAAGTTCAGCCACAGATTTCCTCCTCGTCTTACTATTCCAACCTGGGCTTCTACCCCCAACAACCGGAAGACTGGTATTCTCCTGGCATCTATGAACTCAGGCGAATGCCCGCTGAGACTGGGTACCAGGGAGAGACTGAGGTATCAGAGATGCCTGTGACAAAGAAGCCGCGAATGGCCGCGGCATCGGCAGGCAGAATAAAAGGGGATGAGCTGTGTGTTGTCTGTGGAGACAGGGCCTCTGGGTACCACTACAACGCGCTCACCTGTGAGGGCTGCAAAGGTTTCTTCCGAAGAAGCATTACCAAGAACGCCGTGTACAAGTGTAAGAACGGGGGCAACTGCGTGATGGACATGTACATGCGCAGGAAGTGCCAGGAGTGCCGGCTAAGGAAGTGCAAAGAGATGGGGATGTTGGCTGAATGTATGTATACAGGTTTGTTAACTGAAATCCAGTGTAAATCTAAACGGCTAAGGAAAAATGTGAAGCAGCACGCTGATCAGACAGCTAATGAGGACGACAGCGAAGGGCGTGACTTGCGACAAGTGACCTCCACAACCAAGTTTTGCAGGGAGAAAACGGAACTCACGGCAGACCAACAGACCCTCCTGGATTATATTATGGATTCGTACAACAAACAGAGAATGCCTCAGGAAATCACAAATAAAATCTTAAAAGAAGAATTTAGTGCAGAAGAAAATTTTCTCATATTAACAGAAATGGCAACCAATCACGTTCAGGTTCTTGTAGAATTCACAAAAAAGCTACCAGGATTTCAGACTTTGGACCATGAAGACCAGATTGCTTTGCTGAAAGGGTCTGCGGTTGAAGCTATGTTCCTTCGTTCAGCTGAGATTTTCAATAAGAAACTTCCGTCTGGGCATTCTGACCTATTGGAAGAAAGAATTCGAAATAGTGGTATCTCTGATGAATATATAACACCTATGTTTAGTTTTTATAAAAGTATTGGGGAACTGAAAATGACTCAAGAGGAGTATGCTCTGCTTACAGCAATTGTTATCCTGTCTCCAGATAGACAATACATAAAGGATAGAGAGGCAGTAGAGAAGCTTCAGGAGCCACTTCTTGATGTGCTACAAAAGTTGTGTAAGATTCACCAGCCTGAAAATCCTCAACACTTTGCCTGTCTCCTGGGTCGCCTGACTGAATTACGGACATTCAATCATCACCACGCTGAGATGCTGATGTCATGGAGAGTAAACGACCACAAGTTTACCCCACTTCTCTGTGAAATCTGGGACGTGCAGTGATGGGCCATGGCCCAACTTGTTTATTGCAGCTTATAATGGTTACAAATAAAGCAATAGCATCACAAATTTCACAAATAAAGCATTTTTTTCACTGCAAAAAAAAAAAAAAAA
>ileum07_52reads
TCTTTGATGAAGTAGAGCTACAGTTCTTGGGGGGGCTCCTTCTCAGTTGCCGTGAGGAAGCTAAGGATGGTGATGCAGTTTCAGGGTTTAGAAAATCCAATTCAGATTAGTCTTCACCACAGCCACCGGCTGTCAGGATTTGTGCCGGAAGGGATGAGTGTGAAGCCAGCTAAAGGTATGCTAACAGAACACGCGGCAGGCCCTCTGGGGCAGAATCTGGATTTGGAATCGTACTCCCCATACAACAATGTCCCGTTTCCTCAAGTTCAGCCACAGATTTCCTCCTCGTCTTACTATTCCAACCTGGGCTTCTACCCCCAACAACCGGAAGACTGGTATTCTCCTGGCATCTATGAACTCAGGCGAATGCCCGCTGAGACTGGGTACCAGGGAGAGACTGAGGTATCAGAGATGCCTGTGACAAAGAAGCCGCGAATGGCCGCGGCATCGGCAGGCAGAATAAAAGGGGATGAGCTGTGTGTTGTCTGTGGAGACAGGGCCTCTGGGTACCACTACAACGCGCTCACCTGTGAGGGCTGCAAAGGTTTCTTCCGAAGAAGCATTACCAAGAACGCCGTGTACAAGTGTAAGAACGGGGGCAACTGCGTGATGGACATGTACATGCGCAGGAAGTGCCAGGAGTGCCGGCTAAGGAAGTGCAAAGAGATGGGGATGTTGGCTGAATGTATGTATACAGGTTTGTTAACTGAAATCCAGTGTAAATCTAAACGGCTAAGGAAAAATGTGAAGCAGCACGCTGATCAGACAGCTAATGAGGACGACAGCGAAGGGCGTGACTTGCGACAAGTGACCTCCACAACCAAGTTTTGCAGGGAGAAAACGGAACTCACGGCAGACCAACAGACCCTCCTGGATTATATTATGGATTCGTACAACAAACAGAGAATGCCTCAGGAAATCACAAATAAAATCTTAAAAGAAGAATTTAGTGCAGAAGAAAATTTTCTCATATTAACAGAAATGGCAACCAATCACGTTCAGGTTCTTGTAGAATTCACAAAAAAGCTACCAGGATTTCAGACTTTGGACCATGAAGACCAGATTGCTTTGCTGAAAGGGTCTGCGGTTGAAGCTATGTTCCTTCGTTCAGCTGAGATTTTCAATAAGAAACTTCCGTCTGGGCATTCTGACCTATTGGAAGAAAGAATTCGAAATAGTGGTATCTCTGATGAATATATAACACCTATGTTTAGTTTTTATAAAAGTATTGGGGAACTGAAAATGACTCAAGAGGAGTATGCTCTGCTTACAGCAATTGTTATCCTGTCTCCAGATAGACAATACATAAAGGATAGAGAGGCAGTAGAGAAGCTTCAGGAGCCACTTCTTGATGTGCTACAAAAGTTGTGTAAGATTCACCAGCCTGAAAATCCTCAACACTTTGCCTGTCTCCTGGGTCGCCTGACTGAATTACGGACATTCAATCATCACCACGCTGAGATGCTGATGTCATGGAGAGTAAACGACCACAAGTTTACCCCACTTCTCTGTGAAATCTGGGACGTGCAGTGATGGGCCATGGCCCAACTTGTTTATTGCAGCTTATAATGGTTACAAATAAAGCAATAGCATCACAAATTTCACAAATAAAGCATTTTTTTCACTGCATTCTAGTTGTGGTTTGTCCAAACTCATCAATGTATCTTATCATGTCTGGATCTCAGTCATGTACAGATTCTCGTAGAATTCACAAAAAAGCTTCCAGGTATTTTTTTTAAATAATAAAAATTAATGTTCTTGAAATATGTAAAGTGTGCCATTATAATATTAATCACTCTGTATATGATATTTTATTTCAGTTCTTAAAGCATTCTTTTTGTTTGTTTTCAAGACAGGTTTTTGTCCTCTAACAATTTTATGTTGGGTTATTCTTTTCCTGTCTATTTATTAATTATTTACTTTTTCTTAAAATTTAGTTAAAAGAAGAGAATTTAGTGCAGAAGAAAATTTTCTCATATTAACAGAAATGGCAACCAATCACGTTCAGGTTCTTGTAGAATTCACAAAAAAGCTACCAGGATTTCAGACTTTGGACCATGAAGACCAGATTGCTTTGCTGAAAGGGTCTGCGGTTGAAGCTATGTTCCTTCGTTCAGCTGAGATTTTCAATAAGAAACTTCCGTCTGGGCATTCTGACCTATTGGAAGAAAGAATTCGAAATAGTGGTATCTCTGATGAATATATAACACCTATGTTTAGTTTTTATAAAAGTATTGGGGAACTGAAAATGACTCAAGAGGAGTATGCTCTGCTTACAGCAATTGTTATCCTGTCTCCAGATAGACAATACATAAAGGATAGAGAGGCAGTAGAGAAGCTTCAGGAGCCACTTCTTGATGTGCTACAAAAGTTGTGTAAGATTCACCAGCCTGAAAATCCTCAACACTTTGCCTGTCTCCTGGGTCGCTGTAAATGGTAATGGTTTTCCAAATATGACCTGTGTCTTAAAAATTCATTATTCAAGTCAGGTTTTTGTCCTCTAACAATTTTATGTTGGGTTATTCTTTTCCTGTCTATTTATTAATTATTTACTTTTTCTTAAAATTTAGTTAAAAGAAGAAAATTTAGTGCAGAAGAAAATTTTCTCATATTAACAGAAATGGCAACCAATCACGTTCAGGTTCTTGTAGAATTCACAAAAAAGCTACCAGGATTTCAGACTTTGGACCATGAAGACCAGATTGCTTTGCTGAAAGGGTCTGCGGTTGAAGCTATGTTCCTTCGTTCAGCTGAGATTTTCAATAAGAAACTTCCGTCTGGGCATTCTGACCTATTGGAAGAAAGAATTCGAAATAGTGGTATCTCTGATGAATATATAACACCTATGTTTAGTTTTTATAAAAGTATTGGGGAACTGAAAATGACTCAAGAGGAGTATGCTCTGCTTACAGCAATTGTTATCCTGTCTCCAGATAGACAATACATAAAGGATAGAGAGGCAGTAGAGAAGCTTCAGGAGCCACTTCTTGATGTGCTACAAAAGTTGTGTAAGATTCACCAGCCTGAAAATCCTCAACACTTTGCCTGTCTCCTGGGTCGCCTGACTGAATTACGGACATTCAATCATCACCACGCTGAGATGCTGATGTCATGGAGAGTAAACGACCACAAGTTTACCCCACTTCTCTGTGAAATCTGGGACGTGCAGTGATGGGCCATGGCCCAACTTGTTTATTGCAGCTTATAATGGTTACAAATAAAGCAATAGCATCACAAATTTCACAAATAAAGCATTTTTTTCACTGCAAAAAAAAAAAA
>ileum08_46reads
GGGATTTGGTACAACACCAACCTCTGGCCCCTGGCTTTTGGGGGGCTCCTTCTCAGTTGCCGTGAGGAAGCTAAGGATGGTGATGCAGTTTCAGGGTTTAGAAAATCCAATTCAGATTAGTCTTCACCACAGCCACCGGCTGTCAGGATTTGTGCCGGAAGGGATGAGTGTGAAGCCAGCTAAAGGTATGCTAACAGAACACGCGGCAGGCCCTCTGGGGCAGAATCTGGATTTGGAATCGTACTCCCCATACAACAATGTCCCGTTTCCTCAAGTTCAGCCACAGATTTCCTCCTCGTCTTACTATTCCAACCTGGGCTTCTACCCCCAACAACCGGAAGACTGGTATTCTCCTGGCATCTATGAACTCAGGCGAATGCCCGCTGAGACTGGGTACCAGGGAGAGACTGAGGTATCAGAGATGCCTGTGACAAAGAAGCCGCGAATGGCCGCGGCATCGGCAGGCAGAATAAAAGGGGATGAGCTGTGTGTTGTCTGTGGAGACAGGGCCTCTGGGTACCACTACAACGCGCTCACCTGTGAGGGCTGCAAAGGTGAGAGCTTTCGTTTTCCTTTCAGTACAATTATACTGAGGTGGCTGCTACAATTTCTTGAACAAGGATTATAAGCAAGAAAATAACCACGTTTATAAATTATTTGTTATGTGTGTTTGTTGTTTGAACTGTCGATGAAGCATGGCCTCTTGATGGCAAGCGAACTCTGTGCGCTATAAAAAGCTCCAGTTCTCCACTGCTGTTGTCCAAGCCGTCTCTTGGTTCCTTCAGAACCCAATTTAGCCTGAGCTGGGGACATATTGGGCACATTAAGTTTATCTTTGCTATTTTCTCACTACTCTTGATAATTAGCTCATATTTCTTGCTGTTAATGAGATCATAGCCACACACAAACTCTGATGGTAATTAGTTCAAATGTCAGGACAAGATGGCCATAGAGATGATCCAGAGAAGCTATTATTAGTTTTAAGAAGCATATTATAAAATAGAATGTAATAATAAGTTTAATATGGGGCCAGTGAGATGGCCATGGAGTTAAGATCCCTGGGACCCACATGGTATAAGGACTGCTGAGAGGTATCCTCTGACCTTCACAATGCCACAGTACGTGCATGCCCCCCAATCAAATGAATGTAAAGAGCATATGTAAATAAGAATAAATTAGCATGGGTAGAAGAATTAGTAAAATGTATAACATACAGGGAGCACTTAATGAGTTGTTCTTATTATTCCTGCTAAGAGTCTTTGGATCCAGTTGTGTAGCGTGAAGTAAATGTGCTATGACATCATTTGGCAGTTTCTAGGAGGTACAGATTTGAGGTCCCACTCCGGGCCTATGGACTTGGGAGGCAGAGGCAGGCGGATTTCTGAGTTCGAGGCCAGCCTGGTCTACAAAGTGAGTTCCAGGACAGCCAGGGCTACACAGAGAAACCCTGTCTCGAAAAACAAAAAAGCAAAAAACAAAAACAAAAAAACCCAAAACAAACAAAAAAGAATTTCTGGAAGCAGAACCTAAGAGCCTGTGATTTCATGAGCCCCTCATGCTAAAATTTAAAAAATCTGGGCATAGGCGATATCCAAGGCACTCAAAAGGGCTTACCTGGCTGAACAGCGTGGAAAGCAACAGAGTGCCTGCTCTCTCTCTCTCTCTCTCTCTCTCTCTCTCTCTCTCTCTCCACCTCCCTCACTCCCTCTCCCTCTCTAGTCACCAGAAGGATAGTTTCGATCCAGAAAGACTGTATTAAAAGGTTGCAGCATTAGCATTAGGAAGGTTGAGAGCCAGTGGTCTAGAAGGATCTGAACCCATATCCTCATGCCTACACACTTCATCCATTGAGCACTCTTCAACACCCCTAAGATTCAAAACACTTTTGAATTCTAAGACACATTTGATTGTAAGAGCTTTCCGTGAGGACCAGTGCATGAACCTATACGATTTCAGTTAGTCACCAGCAGAGAACCCTTTCTCTAGAAGTTTGCATCCATCTCCAGCTTGAGGTAGGAACATTCATCTGTATATAAAAATGACTGGCAATCTAGCTAGAAAAGCACAAATTCCAGTCTAGGTCACGCTTCCTGCCAGAAGAGAAAGAAGTAGAAAAAGGCACTCATAGTCTACTTTAAGTCGGTATCACAGAAGAGGGGGCAGAATGGGTGTAGGAGCCAGAGGAGATGGAGAACACCAGGAGGAGCCAGAGGGGATGGAGAACACCAGGAGGAGCCAGAGGAGATGGAGAACACCAGGAGGAGCCAGAGGAGATGGAGAACACCAGGAGGAGCCAGAGGGGATGGAGAACACCAGGAGGAGCCAGAGGGGATGGAGAGCACCAGGAGGAGCCAGAGGGGATGGAGAACACCAGGAGGAGCCAGAGGGGATGGAGAACACCAGGAGGAGCCAGAGGAGATGGAGAACACCAGGAGAACAAGGCCCTCTAAGTCAACGCAAGCAAGCTCATATGAACTCACAGAGACTGGAGCAGCATGCCCGGGGCCTGCACGGGTCTGCACCAGGTCCTTTGCATATATATATATATGCGTCCAATTCAGTGTTTTTATTGGATTCCTGAGTAAGTCTGTTTCTTGTGCCTTCTCTTGGGCTCTTTTCCTTCTTTTTGCTTGTTTAGTCCAACTCCAATGTGTAGTTTTTTTGTTTTATCTTATTATATTTTATCTATTGTGAAAAAAAAAAAA
>ileum09_44reads
GGGGGCTCCTTCTCAGTTGCCGTGAGGAAGCTAAGGATGGTGATGCAGTTTCAGGGTTTAGAAAATCCAATTCAGATTAGTCTTCACCACAGCCACCGGCTGTCAGGATTTGTGCCGGAAGGGATGAGTGTGAAGCCAGCTAAAGGTATGCTAACAGAACACGCGGCAGGCCCTCTGGGGCAGAATCTGGATTTGGAATCGTACTCCCCATACAACAATGTCCCGTTTCCTCAAGTTCAGCCACAGATTTCCTCCTCGTCTTACTATTCCAACCTGGGCTTCTACCCCCAACAACCGGAAGACTGGTATTCTCCTGGCATCTATGAACTCAGGCGAATGCCCGCTGAGACTGGGTACCAGGGAGAGACTGAGGTATCAGAGATGCCTGTGACAAAGAAGCCGCGAATGGCCGCGGCATCGGCAGGCAGAATAAAAGGGGATGAGCTGTGTGTTGTCTGTGGAGACAGGGCCTCTGGGTACCACTACAACGCGCTCACCTGTGAGGGCTGCAAAGGTTTCTTCCGAAGAAGCATTACCAAGAACGCCGTGTACAAGTGTAAGAACGGGGGCAACTGCGTGATGGACATGTACATGCGCAGGAAGTGCCAGGAGTGCCGGCTAAGGAAGTGCAAAGAGATGGGGATGTTGGCTGAATGTTTGTTAACTGAAATCCAGTGTAAATCTAAACGGCTAAGGAAAAATGTGAAGCAGCACGCTGATCAGACAGCTAATGAGGACGACAGCGAAGGGCGTGACTTGCGACAAGTGACCTCCACAACCAAGTTTTGCAGGGAGAAAACGGAACTCACGGCAGACCAACAGACCCTCCTGGATTATATTATGGATTCGTACAACAAACAGAGAATGCCTCAGGAAATCACAAATAAAATCGTATGTGCTCTCTCTGAACAATATAATTATTTAAAGTTAACATTTTCTGTGACCTTTTACTACTTTTTAAGGTGGGATTTATATGTAAATGTGTTATTCAAAGTGATTGTTTTCTGAGACTTCAAGTTATATGTCCAAACTTTTTATCAGCATTAAACAATTGGAAAGGAAGTCTCAGGTCTATCTTGTAAATGGTAATGGTTTTCCAAATATGACCTGTGTCTTAAAAATTCATTATTCAAGTCAGGTTTTTGTCCTCTAACAATTTTATGTTGGGTTATTCTTTTCCTGTCTATTTATTAATTATTTACTTTTTCTTAAAATTTAGTTAAAAGAAGAAAATTTAGTGCAGAAGAAAATTTTCTCATATTAACAGAAATGGCAACCAATCACGTTCAGGTTCTTGTAGAATTCACAAAAAAGCTACCAGGATTTCAGACTTTGGACCATGAAGACCAGATTGCTTTGCTGAAAGGGTCTGCGGTTGAAGCTATGTTCCTTCGTTCAGCTGAGATTTTCAATAAGAAACTTCCGTCTGGGCATTCTGACCTATTGGAAGAAAGAATTCGAAATAGTGGTATCTCTGATGAATATATAACACCTATGTTTAGTTTTTATAAAAGTATTGGGGAACTGAAAATGACTCAAGAGGAGTATGCTCTGCTTACAGCAATTGTTATCCTGTCTCCAGATAGACAATACATAAAGGATAGAGAGGCAGTAGAGAAGCTTCAGGAGCCACTTCTTGATGTGCTACAAAAGTTGTGTAAGATTCACCAGCCTGAAAATCCTCAACACTTTGCCTGTCTCCTGGGTCGCCTGACTGAATTACGGACATTCAATCATCACCACGCTGAGATGCTGATGTCATGGAGAGTAAACGACCACAAGTTTACCCCACTTCTCTGTGAAATCTGGGACGTGCAGTGATGGGCCATGGCCCAACTTGTTTATTGCAGCTTATAATGGTTACAAATAAAGCAATAGCATCACAAATTTCACAAATAAAGCATTTTTTTCACTGCATTCTAGTTGTGGTTTGTCCAAACTCATCAATGTATCTTATCATGTCTGGATCTCAGTCATGTACATATTCTCGTAGAATTCACAAAAAAGCTTCCAGGTATTTTTTTTAAATAATAAAAATTAATGTTCTTGAAATATGTAAAGTGTGCCATTATAATATTAATCACTCTGTATATGATATTTTATTTCAGTTCTTAAAGCATTCTTTTTGTTTGTTTTCAAGACAGGTTTTTGTCCTCTAACAATTTTATGTTGGGTTATTCTTTTCCTGTCTATTTATTAATTATTTACTTTTTCTTAAAATTTAGTTAAAAGAAGAATTTAGTGCAGAAGAAAATTTTCTCATATTAACAGAAATGGCAACCAATCACGTTCAGGTTCTTGTAGAATTCACAAAAAAAGCTACCAGGATTTCAGACTTTGGACCATGAAGACCAGATTGCTTTGCTGAAAGGGTCTGCGGTTGAAGCTATGTTCCTTCGTTCAGCTGAGATTTTCAATAAGAAACTTCCGTCTGGGCATTCTGACCTATTGGAAGAAAGAATTCGAAATAGTGGTATCTCTGATGAATATATAACACCTATGTTTAGTTTTTATAAAAGTATTGGGGAACTGAAAATGACTCAAGAGGAGTATGCTCTGCTTACAGCAATTGTTATCCTGTCTCCAGATAGACAATACATAAAGGATAGAGAGGCAGTAGAGAAGCTTCAGGAGCCACTTCTTGATGTGCTACAAAAAGTTGTGTAAGATTCACCAGCCTGAAAATCCTCAACACTTTGCCTGTCTCCTGGGTCGCTGTAAATGGTAATGGTTTTCCAAATATGACCTGTGTCTTAAAAATTCATTATTCAAGTCAGGTTTTTGTCCTCTAACAATTTTATGTTGGGTTATTCTTTTCCTGTCTATTTATTAATTATTTACTTTTTCTTAAAATTTAGTTAAGTGCAGAAGAAAATTTTCTCATATTAACAGAAATGGCAACCAATCACGTTCAGGTTCTTGTAGAATTCACAAAAAAGCTACCAGGATTTCAGACTTTGGACCATGAAGACCAGATTGCTTTGCTGAAAGGGTCTGCGGTTGAAGCTATGTTCCTTCGTTCAGCTGAGATTTTCAATAAGAAACTTCCGTCTTGGGATCCACCTATTGGAAGAAAGAATTCGAAATAGTGGTATCTCTGATGAATATATAACACCTATGTTTAGTTTTTATAAAAGTATTGGGGAACTGAAAATGACTCAAGAGGAGTATGCTCTGCTTACAGCAATTGTTATCCTGTCTCCAGATAGACAATACATAAAGGATAGAGAGGCAGTAGAGAAGCTTCAGGAGCCACTTCTTGATGTGCTACAAAAGTTGTGTAAGATTCACCAGCCTGAAAATCCTCAACACTTTGCCTGTCTCCTGGGTCGCCTGACTGAATTACGGACATTCAATCATCACCACGCTGAGATGCTGATGTCATGGAGAGTAAACGACCACAAGTTTACCCCACTTCTCTGTGAAATCTGGGACGTGCAGTGATGGGCCATGGCCCAACTTGTTTATTGCAGCTTAGAACCATGAGTAAACAAACAAACAAATACAATCACAAATTTCAAAAAAA
>ileum10_31reads
GGGGGCTCCTTCTCAGTTGCCGTGAGGAAGCTAAGGATGGTGATGCAGTTTCAGGGTTTAGAAAATCCAATTCAGATTAGTCTTCACCACAGCCACCGGCTGTCAGGATTTGTGCCGGAAGGGATGAGTGTGAAGCCAGCTAAAGGTATGCTAACAGAACACGCGGCAGGCCCTCTGGGGCAGAATCTGGATTTGGAATCGTACTCCCCATACAACAATGTCCCGTTTCCTCAAGTTCAGCCACAGATTTCCTCCTCGTCTTACTATTCCAACCTGGGCTTCTACCCCCAACAACCGGAAGACTGGTATTCTCCTGGCATCTATGAACTCAGGCGAATGCCCGCTGAGACTGGGTACCAGGGAGAGACTGAGGTATCAGAGATGCCTGTGACAAAGAAGCCGCGAATGGCCGCGGCATCGGCAGGCAGAATAAAAGGGGATGAGCTGTGTGTTGTCTGTGGAGACAGGGCCTCTGGGTACCACTACAACGCGCTCACCTGTGAGGGCTGCAAAGGTTTCTTCCGAAGAAGCATTACCAAGAACGCCGTGTACAAGTGTAAGAACGGGGGCAACTGCGTGATGGACATGTACATGCGCAGGAAGTGCCAGGAGTGCCGGCTAAGGAAGTGCAAAGAGATGGGGATGTTGGCTGAATGTTTGTTAACTGAAATCCAGTGTAAATCTAAACGGCTAAGGAAAAATGTGAAGCAGCACGCTGATCAGACAGCTAATGAGGACGACAGCGAAGGGCGTGACTTGCGACAAGTGACCTCCACAACCAAGTTTTGCAGGGAGAAAACGGAACTCACGGCAGACCAACAGACCCTCCTGGATTATATTATGGATTCGTACAACAAACAGAGAATGCCTCAGGAAATCACAAATAAAATCGTATGTGCTCTCTCTGAACAATATAATTATTTAAAGTTAACATTTTCTGTGACCTTTTACTACTTTTTAAGGTGGGATTTATATGTAAATGTGTTATTCAAAGTGATTGTTTTCTGAGACTTCAAGTTATATGTCCAAACTTTTTATCAGCATTAAACAATTGGAAAGGAAAAAAAAAA
>ileum11_30reads
CGTTTGGGCTCCTTCTCAGTTGCCGTGAGGAAGCTAAGGATGGTGATGCAGTTTCAGGGTTTAGAAAATCCAATTCAGATTAGTCTTCACCACAGCCACCGGCTGTCAGGATTTGTGCCGGAAGGGATGAGTGTGAAGCCAGCTAAAGGTATGCTAACAGAACACGCGGCAGGCCCTCTGGGGCAGAATCTGGATTTGGAATCGTACTCCCCATACAACAATGTCCCGTTTCCTCAAGTTCAGCCACAGATTTCCTCCTCGTCTTACTATTCCAACCTGGGCTTCTACCCCCAACAACCGGAAGACTGGTATTCTCCTGGCATCTATGAACTCAGGCGAATGCCCGCTGAGACTGGGTACCAGGGAGAGACTGAGGTATCAGAGATGCCTGTGACAAAGAAGCCGCGAATGGCCGCGGCATCGGCAGGCAGAATAAAAGGGGATGAGCTGTGTGTTGTCTGTGGAGACAGGGCCTCTGGGTACCACTACAACGCGCTCACCTGTGAGGGCTGCAAAGGTTTCTTCCGAAGAAGCATTACCAAGAACGCCGTGTACAAGTGTAAGAACGGGGGCAACTGCGTGATGGACATGTACATGCGCAGGAAGTGCCAGGAGTGCCGGCTAAGGAAGTGCAAAGAGATGGGGATGTTGGCTGAATGTATGTATACAGGTTTGTTAACTGAAATCCAGTGTAAATCTAAACGGCTAAGGAAAAATGTGAAGCAGCACGCTGATCAGACAGCTAATGAGGACGACAGCGAAGGGCGTGACTTGCGACAAGTGACCTCCACAACCAAGTTTTGCAGGGAGAAAACGGAACTCACGGCAGACCAACAGACCCTCCTGGATTATATTATGGATTCGTACAACAAACAGAGAATGCCTCAGGAAATCACAAATAAAATCTTAAAAGAAGAATTTAGTGCAGAAGAAAATTTTCTCATATTAACAGAAATGGCAACCAATCACGTTCAGGTTCTTGTAGAATTCACAAAAAAGCTACCAGGATTTCAGACTTTGGACCATGAAGACCAGATTGCTTTGCTGAAAGGGTCTGCGGTTGAAGCTATGTTCCTTCGTTCAGCTGAGATTTTCAATAAGAAACTTCCGTCTGGGCATTCTGACCTATTGGAAGAAAGAATTCGAAATAGTGGTATCTCTGATGAATATATAACACCTATGTTTAGTTTTTATAAAAGTATTGGGGAACTGAAAATGACTCAAGAGGAGTATGCTCTGCTTACAGCAATTGTTATCCTGTCTCCAGATAGACAATACATAAAGGATAGAGAGGCAGTAGAGAAGCTTCAGGAGCCACTTCTTGATGTGCTACAAAAGTTGTGTAAGATTCACCAGCCTGAAAATCCTCAACACTTTGCCTGTCTCCTGGGTCGCCTGACTGAATTACGGACATTCAATCATCACCACGCTGAGATGCTGATGTCATGGAGAGTAAACGACCACAAGTTTACCCCACTTCTCTGTGAAATCTGGGACGTGCAGTGATGGGCCATGGCCCAACTTGTTTATTGCAGCTTATAATGGTTACAAATAAAGCAATAGCATCACAAATTTCACAAATAAAGCATTTTTTTCACTGCAAAAAAAAAAAA
>ileum12_23reads
GGGAGATTAGTCTTCACCACAGCCACCGGCTGTCAGGATTTGTGCCGGAAGGGATGAGTGTGAAGCCAGCTAAAGGTATGCTAACAGAACACGCGGCAGGCCCTCTGGGGCAGAATCTGGATTTGGAATCGTACTCCCCATACAACAATGTCCCGTTTCCTCAAGTTCAGCCACAGATTTCCTCCTCGTCTTACTATTCCAACCTGGGCTTCTACCCCCAACAACCGGAAGACTGGCATTCTCCTGGCATCTATGAACTCAGGCGAATGCCCGCTGAGACTGGGTACCAGGGAGAGACTGAGGTATCAGAGATGCCTGTGACAAAGAAGCCGCGAATGGCCGCGGCATCGGCAGGCAGAATAAAAGGGGATGAGCTGTGTGTTGTCTGTGGAGACAGGGCCTCTGGGTACCACTACAACGCGCTCACCTGTGAGGGGCTGCAAAGGTTTCTTCCGAAGAAGCATTACCAAGAACGCCGTGTACAAGTGTAAGAACGGGGGCAACTGCGTGATGGACATGTACATGCGCAGGAAGTGCCAGGAGTGCCGGCTAAGGAAGTGCAAAGAGATGGGGATGTTGGCTGAATGTATGTATACAGGTTTGTTAACTGAAATCCAGTGTAAATCTAAACGGCTAAGGAAAAATGTGAAGCAGCACGCTGATCAGACAGCTAATGAGGACGACAGCGAAGGGCGTGACTTGCGACAAGTGACCTCCACAACCAAGTTTTGCAGGGAGAAAACGGAACTCACGGCAGACCAACAGACCCTCCTGGATTATATTATGGATTCGTACAACAAACACAGAATGCCTCAGGAAATCACAAATAAAATCTTAAAAGAAGAATTTAGTGCAGAAGAAAATTTTCTCATATTAACAGAAATGGCAACCAATCACGTTCAGGTTCTTGTAGAATTCACAAAAAAGCTACCAGGATTTCAGACTTTGGACCATGAAGACCAGATTGCTTTGCTGAAAGGGTTCGCGGTTTAGCTATTCCTTGTTCAGCTTAATATTTTCAATAAACTTCCGTCTGGGCATTCTGACCTATTGGAAGAAAGAATTCGAAATAGTGGTATCTCTGATGAATATATAACACCTATGTTTAGTTTTTATAAAAGTATTGGGGAACTGAAAATGACTCAAAGAGGAGTATGCTCTGCTTACAGCAATTGTTATCCTGTCTCCAGATAGACAATACATAAAGGATAGAGAGGCAGTAGAGAAGCTTCAGGAGCCACTTCTTGATGTGCTACAAAAGTTGTGTAAGATTCACCAGCCTGAAAATCCTCAACACTTTGCCTGTCTCCTGGGTCGCCTGACTGAATTACGGACATTCAATCATCACCACGCTGAGATGCTGATGTCATGGAGAGTAAACGACCACAAGTTTACCCCACTTCTCTGTGAAATCTGGGACGTGCAGTGATGGGCCATGGCCCAACTTGTTTATTGCAGCTTATAATGGTTACAAATAAAGCAATAGCATCACAAATTTCACAAATAAAGCATTTTTTTCACTGCATTCTAGTTGTGGTTTGTCCAAACTTATTAATGTATCTTATCATGTCTGGATCTCAGTCATGTACAGATTCTCGTAGAATTCACAAAAAAGCTTCCAGGTATTTTTTTTAAATAATAAAAATTAATGTTCTTGAAATATGTAAAGTGTGCCATTATAATATTAATCACTCTGTATATGATATTTTATTTCAGTTCTTAAAGCATTCTTTTTGTTTGTTTTCAAGACAGGTTTTTGTCCTCTAACAATTTTATGTTGGGTTATTCTTTTCCTGTCTATTTATTAATTATTTACTTTTTCTTAAAATTTAGTTAAAAGAAGAAAATTTAGTGCAGAAGAAAATTTTCTCATATTAACAGAAATGGCAACCAATCACGTTCAGGTTCTTGTAGAATTCACAAAAAAGCTACCAGGATTTCAGACTTTGGACCATGAAGACCAGATTGCTTTGCTGAAAGGGTCTGCGGTTGAAGCTATGTTCCTTCGTTCAGCTGAGATTTTCAATAAGAAACTTCCGTCTGGGCATTCTGACCTATTGGAAGAAAGAATTCGAAATAGTGGTATCTCTGATGAATATATAACACCTATGTTTAGTTTTTATAAAAGTATTGGGGAACTGAAAATGACTCAAGAGGAGTATGCTCTGCTTACAGCAATTGTTATCCTGTCTCCAGATAGACAATACATAAAGGATAGAGAGGCAGTAGAGAAGCTTCAGGAGCCACTTCTTGATGTGCTACAAAAGTTGTGTAAGATTCACCAGCCTGAAAATCCTCAACACTTTGCCTGTCTCCTGGGTCGCTGTAAATGGTAATGGTTTTCCAAATATGACCTGTGTCTTAAAAATTCATTATTCAAGTCAGGTTTTTGTCCTCTAACAATTTTATGTTGGGTTATTCTTTTCCTGTCTATTTATTAATTATTTACTTTTTCTTAAAATTTAGTTAAAAGAAGAAAATTTAGTGCAGAAGAAAATTTTCTCATATTAACAGAAATGGCAACCAATCACGTTCAGGTTCTTGTAGAATTCACAAAAAAGCTACCAGGATTTCAGACTTTGGACCATGAAGACCAGATTGCTTTGCTGAAAGGGTCTGCGGTTGAAGCTATGTTCCTTCGTTCAGCTGAGATTTTCAATAAGAAACTTCCGTCTGGGCATTCTGACCTATTGGAAGAAAGAATTCGAAATAGTGGTATCTCTGATGAATATATAACACCTATGTTTAGTTTTTATAAAAGTATTGGGGAACTGAAAATGACTCAAGAGGAGTATGCTCTGCTTACAGCAATTGTTATCCTGTCTCCAGATAGACAATACATAAAGGATAGAGAGGCAGTAGAGAAGCTTCAGGAGCCACTTCTTGATGTGCTACAAAAGTTGTGTAAGATTCACCAGCCTGAAAATCCTCAACACTTTGCCTGTCTCCTGGGTCGCCTGACTGAATTACGGACATTCAATCATCACCACGCTGAGATGCTGATGTCATGGAGAGTAAACGACCACAAGTTTACCCCACTTCTCTGTGAAATCTGGGACGTGCAGTGATGGGCCATGGCCCAACTTGTTTATTGCAGCTTATAATGGTTACAAATAAAGCAATAGCATCACAAATTTCACAAATAAAGCATTTTTTTCACTGCAAAAAAAAAAAGAAAAAAAAAA
>ileum13_23reads
GGGGGCTCCTTCTGGGAGTTGCCGTGAGGAAGCTAAGGATGGTGATGCAGTTTCAGGGTTTAGAAAATCCAATTCAGATTAGTCTTCACCACAGCCACCGGCTGTCAGGATTTGTGCCGGAAGGGATGAGTGTGAAGCCAGCTAAAGGTATGCTAACAGAACACGCGGCAGGCCCTCTGGGGCAGAATCTGGATTTGGAATCGTACTCCCCATACAACAATGTCCCGTTTCCTCAAGTTCAGCCACAGATTTCCTCCTCGTCTTACTATTCCAACCTGGGCTTCTACCCCCAACAACCGGAAGACTGGTATTCTCCTGGCATCTATGAACTCAGGCGAATGCCCGCTGAGACTGGGTACCAGGGAGAGACTGAGGTATCAGAGATGCCTGTGACAAAGAAGCCGCGAATGGCCGCGGCATCGGCAGGCAGAATAAAAGGGGATGAGCTGTGTGTTGTCTGTGGAGACAGGGCCTCTGGGTACCACTACAACGCGCTCACCTGTGAGGGCTGCAAAGGTTTCTTCCGAAGAAGCATTACCAAGAACGCCGTGTACAAGTGTAAGAACGGGGGCAACTGCGTGATGGACATGTACATGCGCAGGAAGTGCCAGGAGTGCCGGCTAAGGAAGTGCAAAGAGATGGGGATGTTGGCTGAATGTTTGTTAACTGAAATCCAGTGTAAATCTAAACGGCTAAGGAAAAATGTGAAGCAGCACGCTGATCAGACAGCTAATGAGGACGACAGCGAAGGGCGTGACTTGCGACAAGTGACCTCCACAACCAAGTTTTGCAGGGAGAAAACGGAACTCACGGCAGACCAACAGACCCTCCTGGATTATATTATGGATTCGTACAACAAACAGAGAATGCCTCAGGAAATCACAAATAAAATCTTAAAAGAAGAAAATTTAGTGCAGAAGAAAATTTTCTCATATTAACAGAAATGGCAACCAATCACGTTCAGGTTCTTGTAGAATTCACAAAAAAGCTACCAGGATTTCAGACTTTGGACCATGAAGACCAGATTGCTTTGCTGAAAGGGTCTGCGGTTGAAGCTATGTTCCTTCGTTCAGCTGAGATTTTCAATAAGAAACTTCCGTCTGGGCATTCTGACCTATTGGAAGAAAGAATTCGAAATAGTGGTATCTCTGATGAATATATAACACCTATGTTTAGTTTTTATAAAAGTATTGGGGAACTGAAAATGACTCAAGAGGAGTATGCTCTGCTTACAGCAATTGTTATCCTGTCTCCAGATAGACAATACATAAAGGATAGAGAGGCAGTAGAGAAGCTTCAGGAGCCACTTCTTGATGTGCTACAAAAGTTGTGTAAGATTCACCAGCCTGAAAATCCTCAACACTTTGCCTGTCTCCTGGGTCGCCTGACTGAATTACGGACATTCAATCATCACCACGCTGAGATGCTGATGTCATGGAGAGTAAACGACCACAAGTTTACCCCACTTCTCTGTGAAATCTGGGACGTGCAGTGATGGGCCATGGCCCAACTTGTTTATTGCAGCTTATAATGGTTACAAATAAAGCAATAGCATCACAAATTTCACAAATAAAGCATTTTTTTCACTGCATTCTAGTTGTGGTTTGTCCAAACTCATCAATGTATCTTATCATGTCTGGATCTCAGTCATGTACAGATTCTCGTAGAATTCACAAAAAAGCTTCCAGGTATTTTTTTTAAATAATAAAAATTAATGTTCTTGAAATATGTAAAGTGTGCCATTATAATATTAATCACTCTGTATATGATATTTTATTTCAGTTCTTAAAGCATTCTTTTTGTTTGTTTTCAAGACAGGTTTTTGTCCTCTAACAATTTTATGTTGGGTTATTCTTTTCCTGTCTATTTATTAATTATTTACTTTTTCTTAAAATTTAGTTAAAAGAAGAAAATTTAGTGCAGAAGAAAATTTTCTCATATTAACAGAAATGGCAACCAATCACGTTCAGGTTCTTGTAGAATTCACAAAAAAGCTACCAGGATTTCAGACTTTGGACCATGAAGACCAGATTGCTTTGCTGAAAGGGTCTGCGGTTGAAGCTATGTTCCTTCGTTCAGCTGAGATTTTCAATAAGAAACTTCCGTCTGGGCATTCTGACCTATTGGAAGAAAGAATTCGAAATAGTGGTATCTCTGATGAATATATAACACCTATGTTTAGTTTTTATAAAAGTATTGGGGAACTGAAAATGACTCAAGAGGAGTATGCTCTGCTTACAGCAATTGTTATCCTGTCTCCAGATAGACAATACATAAAGGATAGAGAGGCAGTAGAGAAGCTTCAGGAGCCACTTCTTGATGTGCTACAAAAGTTGTGTAAGATTCACCAGCCTGAAAATCCTCAACACTTTGCCTGTCTCCTGGGTCGCTGTAAATGGTAATGGTTTTCCAAATATGACCTGTGTCTTAAAAATTCATTATTCAAGTCAGGTTTTTGTCCTCTAACAATTTTATGTTGGGTTATTCTTTTCCTGTCTATTTATTAATTATTTACTTTTTCTTAAAATTTAGTTAAAAGAAGAAAATTTAGTGCAGAAGAAAATTTTCTCATATTAACAGAAATGGCAACCAATCACGTTCAGGTTCTTGTAGAATTCACAAAAAAGCTACCAGGATTTCAGACTTTGGACCATGAAGACCAGATTGCTTTGCTGAAAGGGTCTGCGGTTGAAGCTATGTTCCTTCGTTCAGCTGAGATTTTCAATAAGAAACTTCCGTCTGGGCATTCTGACCTATTGGAAGAAAGAATTCGAAATAGTGGTATCTCTGATGAATATATAACACCTATGTTTAGTTTTTATAAAAGTATTGGGGAACTGAAAATGACTCAAGAGGAGTATGCTCTGCTTACAGCAATTGTTATCCTGTCTCCAGATAGACAATACATAAAGGATAGAGAGGCAGTAGAGAAGCTTCAGGAGCCACTTCTTGATGTGCTACAAAAGTTGTGTAAGATTCACCAGCCTGAAAATCCTCAACACTTTGCCTGTCTCCTGGGTCGCCTGACTGAATTACGGACATTCAATCATCACCACGCTGAGATGCTGATGTCATGGAGAGTAAACGACCACAAGTTTACCCCACTTCTCTGTGAAATCTGGGACGTGCAGTGATGGGCCATGGCCCAACTTGTTTATTGCAGCTTATAATGGTTACAAATAAAGCAATAGCATCACAAATTTCACAAATAAAGCATTTTTTTCACTGCAAAAAAAAAGAAAAAAAAAAAGAAAGAAAAAAGAAAAAAAA
>ileum14_22reads
AGGGAGAGATGGGAAGCTTATGCCGGAAGGCCGCCTGTGGTCACCCAGGCTTCTGCTTCAGTCTCTCCTCCTTCTCCTCCTCAGCCCACTGTCTCCTCATCTCACCCCAGAGAAGAACCGAGTTCTGAGAGTCTACAGCAAAATTACTGGGCACTAGAAAGGAAGACTGGGCTCCGAATCCTCTTAGAGCCTTGGACATCTCTGGCCCAAAGCAATCCAAGGATCTTATTTGAGGACCACCATCCCAGAAGTACTTTCTCAAGTTGAAAAGTTGGAGTGGTAGCCAAGATGAATCTGATTGGGCACTCCCATTTACAGGCTACGGACGAGTTTTCTCTTTCTGAAAGCTTATTTGGTATGCTAACAGAACACGCGGCAGGCCCTCTGGGGCAGAATCTGGATTTGGAATCGTACTCCCCATACAACAATGTCCCGTTTCCTCAAGTTCAGCCACAGATTTCCTCCTCGTCTTACTATTCCAACCTGGGCTTCTACCCCCAACAACCGGAAGACTGGTATTCTCCTGGCATCTATGAACTCAGGCGAATGCCCGCTGAGACTGGGTACCAGGGAGAGACTGAGGTATCAGAGATGCCTGTGACAAAGAAGCCGCGAATGGCCGCGGCATCGGCAGGCAGAATAAAAGGGGATGAGCTGTGTGTTGTCTGTGGAGACAGGGCCTCTGGGTACCACTACAACGCGCTCACCTGTGAGGGCTGCAAAGGTGAGAGCTTTCGTTTTCCTTTCAGTACAATTATACTGAGGTGGCTGCTACAATTTCTTGAACAAGGATTATAAGCAAGAAAATAACCACGTTTATAAATTATTTGTTATGTGTGTTTGTTGTTTGAACTGTCGATGAAGCATGGCCTCTTGATGGCAAGCGAACTCTGTGCGCTATAAAAAGCTCCAGTTCTCCACTGCTGTTGTCCAAGCCGTCTCTTGGTTCCTTCAGAACCCAATTTAGCCTGAGCTGGGGACATATTGGGCACATTAAGTTTATCTTTGCTATTTTCTCACTACTCTTGATAATTAGCTCATATTTCTTGCTGTTAATGAGATCATAGCCACACACAAACTCTGATGGTAATTAGTTCAAATGTCAGGACAAGATGGCCATAGAGATGATCCAGAGAAGCTATTATTAGTTTTAAGAAGCATATTATAAAATAGAATGTAATAATAAGTTTAATATGGGGCCAGTGAGATGGCCATGGAGTTAAGATCCCTGGGACCCACATGGTATAAGGACTGCTGAGAGGTATCCTCTGACCTTCACAATGCCACAGTACGTGCATGCCCCCCAATCAAATGAATGTAAAGAGCATATGTAAATAAGAATAAATTAGCATGGGTAGAAGAATTAGTAAAATGTATAACATACAGGGAGCAAATGAGTTGTTCTTATTATTCCTGCTAAGAGTCTTTGGATCCAGTTGTGTAGCGTGAAGTAAATGTGCTATGACATCATTTGGCAGTTTCTAGGAGGTACAGATTTGAGGTCCCACTCCGGGCCTATGGACTTGGGAGGCAGAGGCAGGCGGATTTCTGAGTTCGAGGCCAGCCTGGTCTACAAAGTGAGTTCCAGGACAGCCAGGGCTACACAGAGAAACCCTGTCTCGAAAAACAAAAAAGCAAAAAACAAAAACAAAAAAACCCAAAACAAACAAAAAAGAATTTCTGGAAGCAGAACCTAAGAGCCTGTGATTTCATGAGCCCCTCATGCTAAAATTTAAAAAATCTGGGCATAGGCGATATCCAAGGCACTCAAAAGGGCTTACCTGGCTGAACAGCGTGGAAAGCAACAGAGTGCCTGCTCTCTCTCTCTCTCTCTCTCTCTCTCTCTCTCTCTCTCTCTCTCTCTCTCCACCTCCCTCACTCCCTCTCCCTCTCTAGTCACCAGAAGGATAGTTTCGATCCAGAAAGACTGTATTAAAAGGTTGCAGCATTAGCATTAGGAAGGTTGAGAGCCAGTGGTCTAGAAGGATCTGAACCCATATCCTCATGCCTACACACTTCATCCATTGAGCACTCTTCAACACCCCTAAGATTCAAAACACTTTTGAATTCTAAGACACATTTGATTGTAAGAGCTTTCCGTGAGGACCAGTGCATGAACCTATACGATTTCAGTTAGTCACCAGCAGAGAACCCTTTCTCTAGAAGTTTGCATCCATCTCCAGCTTGAGGTAGGAACATTCATCTGTATATAAAAATGACTGGCAATCTAGCTAGAAAAGCACAAATTCCAGTCTAGGTCACGCTTCCTGCCAGAAGAGAAAGAAGTAGAAAAAGGCACTCATAGTCTACTTTAAGTCGGTATCACAGAAGAGGGGGCAGAATGGGTGTAGGAGCCAGAGGAGATGGAGAACACCAGGAGGAGCCAGAGGGGATGGAGAACACCAGGAGGAGCCAGAGGAGATGGAGAACACCAGGAGGAGCCAGAGGAGATGGAGAACACCAGGAGGAGCCAGAGGGGATGGAGAACACCAGGAGGAGCCAGAGGGGATGGAGAGCACCAGGAGGAGCCAGAGGGGATGGAGAACACCAGGAGGAGCCAGAGGGGATGGAGAACACCAGGAGGAGCCAGAGGAGATGGAGAACACCAGGAGAACAAGGCCCTCTAAGTCAACGCAAGCAAGCTCATATGAACTCACAGAGACTGGAGCAGCATGCCCGGGGCCTGCACGGGTCTGCACCAGGTCCTTTGCATATATATATATATGCGTCCAATTCAGTGTTTTTATTGGATTCCTGAGTAAGTCTGTTTCTTGTGCCTTCTCTTGGGCTCTTTTCCTTCTTTTTGCTTGTTTAGTCCAACTCCAATGTGTAGTTTTTTTGTTTTATCTTATTATATTTTATCTATTGTGAAAAAAAAGAAAA
>ileum15_20reads
TTGGGGATTGTTCTAGAGAGATAAATTTAAAATAGCTCCCTTTTCTATAACAGCGCGCGGTGAAATGTCCATTGCTACATCCCCTTGGCTCAAGGCTCATCCGGGTGATGCCCAGCGGTTCCTGAGAACTTTTTGACTCCACATATATATCCTGAAAACTTGTTGGGGACCTTCTTACAGTTTCCAATGTTTCTCCCACAGGTTTCTTCCGAAGAAGCATTACCAAGAACGCCGTGTACAAGTGTAAGAACGGGGGCAACTGCGTGATGGACATGTACATGCGCAGGAAGTGCCAGGAGTGCCGGCTAAGGAAGTGCAAAGAGATGGGGATGTTGGCTGAATGTATGTATACAGGTTTGTTAACTGAAATCCAGTGTAAATCTAAACGGCTAAGGAAAAATGTGAAGCAGCACGCTGATCAGACAGCTAATGAGGACGACAGCGAAGGGCGTGACTTGCGACAAGTGACCTCCACAACCAAGTTTTGCAGGGAGAAAACGGAACTCACGGCAGACCAACAGACCCTCCTGGATTATATTATGGATTCGTACAACAAACAGAGAATGCCTCAGGAAATCACAAATAAAATCTTAAAAGAAGAATTTAGTGCAGAAGAAAATTTTCTCATATTAACAGAAATGGCAACCAATCACGTTCAGGTTCTTGTAGAATTCACAAAAAAGCTACCAGGATTTCAGACTTTGGACCATGAAGACCAGATTGCTTTGCTGAAAGGGTCTGCGGTTGAAGCTATGTTCCTTCGTTCAGCTGAGATTTTCAATAAGAAACTTCCGTCTGGGCATTCTGACCTATTGGAAGAAAGAATTCGAAATAGTGGTATCTCTGATGAATATATAACACCTATGTTTAGTTTTTATAAAAGTATTGGGGAACTGAAAATGACTCAAGAGGAGTATGCTCTGCTTACAGCAATTGTTATCCTGTCTCCAGATAGACAATACATAAAGGATAGAGAGGCAGTAGAGAAGCTTCAGGAGCCACTTCTTGATGTGCTACAAAAGTTGTGTAAGATTCACCAGCCTGAAAATCCTCAACACTTTGCCTGTCTCCTGGGTCGCCTGACTGAATTACGGACATTCAATCATCACCACGCTGAGATGCTGATGTCATGGAGAGTAAACGACCACAAGTTTACCCCACTTCTCTGTGAAATCTGGGACGTGCAGTGATGGGCCATGGCCCAACTTGTTTATTGCAGCTTATAATGGTTACAAATAAAGCAATAGCATCACAAATTTCACAAATAAAGCATTTTTTTCACTGCAAAAAAAAAAA
>ileum16_18reads
CCGGTTTGGGGGGCTCCTTCTCAGTTGCCGTGAGGAAGCTAAGGATGGTGATGCAGTTTCAGGGTTTAGAAAATCCAATTCAGATTAGTCTTCACCACAGCCACCGGCTGTCAGGATTTGTGCCGGAAGGGATGAGTGTGAAGCCAGCTAAAGGTATGCTAACAGAACACGCGGCAGGCCCTCTGGGGCAGAATCTGGATTTGGAATCGTACTCCCCATACAACAATGTCCCGTTTCCTCAAGTTCAGCCACAGATTTCCTCCTCGTCTTACTATTCCAACCTGGGCTTCTACCCCCAACAACCGGAAGACTGGTATTCTCCTGGCATCTATGAACTCAGGCGAATGCCCGCTGAGACTGGGTACCAGGGAGAGACTGAGGTATCAGAGATGCCTGTGACAAAGAAGCCGCGAATGGCCGCGGCATCGGCAGGCAGAATAAAAGGGGATGAGCTGTGTGTTGTCTGTGGAGACAGGGCCTCTGGGTACCACTACAACGCGCTCACCTGTGAGGGCTGCAAAGGTTTCTTCCGAAGAAGCATTACCAAGAACGCCGTGTACAAGTGTAAGAACGGGGGCAACTGCGTGATGGACATGTACATGCGCAGGAAGTGCCAGGAGTGCCGGCTAAGGAAGTGCAAAGAGATGGGGATGTTGGCTGAATGTATGTATACAGGTTTGTTAACTGAAATCCAGTGTAAATCTAAACGGCTAAGGAAAAATGTGAAGCAGCACGCTGATCAGACAGCTAATGAGGACGACAGCGAAGGGCGTGACTTGCGACAAGTGACCTCCACAACCAAGTTTTGCAGGGAGAAAACGGAACTCACGGCAGACCAACAGACCCTCCTGGATTATATTATGGATTCGTACAACAAACAGAGAATGCCTCAGGAAATCACAAATAAAATCGTATGTGCTCTCTCTGAACAATATAATTATTTAAAGTTAACATTTTCTGTGACCTTTTACTACTTTTTAAGGTGGGATTTATATGTAAATGTGTTATTCAAAGTGATTGTTTTCTGAGACTTCAAGTTATATGTCCAAACTTTTTATCAGCATTAAACAATTGGAAAGGAAGTCTCAGGTCTATCTTGTAAATGGTAATGGTTTTCCAAATATGACCTGTGTCTTAAAAATTCATTATTCAAGTCAGGTTTTTGTCCTCTAACAATTTTATGTTGGGTTATTCTTTTCCTGTCTATTTATTAATTATTTACTTTTTCTTAAAATTTAGTTAAAAGAAGAAAATTTAGTGCAGAAGAAAATTTTCTCATATTAACAGAAATGGCAACCAATCACGTTCAGGTTCTTGTAGAATTCACAAAAAAGCTACCAGGATTTCAGACTTTGGACCATGAAGACCAGATTGCTTTGCTGAAAGGGTCTGCGGTTGAAGCTATGTTCCTTCGTTCAGCTGAGATTTTCAATAAGAAACTTCCGTCTGGGCATTCTGACCTATTGGAAGAAAGAATTCGAAATAGTGGTATCTCTGATGAATATATAACACCTATGTTTAGTTTTTATAAAAGTATTGGGGAACTGAAAATGACTCAAGAGGAGTATGCTCTGCTTACAGCAATTGTTATCCTGTCTCCAGATAGACAATACATAAAGGATAGAGAGGCAGTAGAGAAGCTTCAGGAGCCACTTCTTGATGTGCTACAAAAGTTGTGTAAGATTCACCAGCCTGAAAATCCTCAACACTTTGCCTGTCTCCTGGGTCGCCTGACTGAATTACGGACATTCAATCATCACCACGCTGAGATGCTGATGTCATGGAGAGTAAACGACCACAAGTTTACCCCACTTCTCTGTGAAATCTGGGACGTGCAGTGATGGGCCATGGCCCAACTTGTTTATTGCAGCTTATAATGGTTACAAATAAAGCAATAGCATCACAAATTTCACAAATAAAGCATTTTTTTCACTGCATTCTAGTTGTGGTTTGTCCAAACTCATCAATGTATCTTATCATGTCTGGATCTCAGTCATGTACAGATTCTCGTAGAATTCACAAAAAAGCTTCCAGGTATTTTTTTTAAATAATAAAAATTAATGTTCTTGAAATATGTAAAGTGTGCCATTATAATATTAATCACTCTGTATATGATATTTTATTTCAGTTCTTAAAGCATTCTTTTTGTTTGTTTTCAAGACAGGTTTTTGTCCTCTAACAATTTTATGTTGGGTTATTCTTTTCCTGTCTATTTATTAATTATTTACTTTTTCTTAAAATTTAGTTAAAAGAAGAAAATTTAGTGCAGAAGAAAATTTTCTCATATTAACAGAAATGGCAACCAATCACGTTCAGGTTCTTGTAGAATTCACAAAAAAGCTACCAGGATTTCAGACTTTGGACCATGAAGACCAGATTGCTTTGCTGAAAGGGTCTGCGGTTGAAGCTATGTTCCTTCGTTCAGCTGAGATTTTCAATAAGAAACTTCCGTCTGGGCATTCTGACCTATTGGAAGAAAGAATTCGAAATAGTGGTATCTCTGATGAATATATAACACCTATGTTTAGTTTTTATAAAAGTATTGGGGAACTGAAAATGACTCAAGAGGAGTATGCTCTGCTTACAGCAATTGTTATCCTGTCTCCAGATAGACAATACATAAAGGATAGAGAGGCAGTAGAGAAGCTTCAGGAGCCACTTCTTGATGTGCTACAAAAGTTGTGTAAGATTCACCAGCCTGAAAATCCTCAACACTTTGCCTGTCTCCTGGGTCGCTGTAAATGGTAATGGTTTTCCAAATATGACCTGTGTCTTAAAAATTCATTATTCAAGTCAGGTTTTTGTCCTCTAACAATTTTATGTTGGGTTATTCTTTTCCTGTCTATTTATTAATTATTTACTTTTTCTTAAAATTTAGTTAAAAGAAGAAAATTTAGTGCAGAAGAAAATTTTCTCATATTAACAGAAATGGCAACCAATCACGTTCAGGTTCTTGTAGAATTCACAAAAAAGCTACCAGGATTTCAGACTTTGGACCATGAAGACCAGATTGCTTTGCTGAAAGGGTCTGCGGTTGAAGCTATGTTCCTTCGTTCAGCTGAGATTTTCAATAAGAAACTTCCGTCTGGGCATTCTGACCTATTGGAAGAAAGAATTCGAAATAGTGGTATCTCTGATGAATATATAACACCTATGTTTAGTTTTTATAAAAGTATTGGGGAACTGAAAATGACTCAAGAGGAGTATGCTCTGCTTACAGCAATTGTTATCCTGTCTCCAGATAGACAATACATAAAGGATAGAGAGGCAGTAGAGAAGCTTCAGGAGCCACTTCTTGATGTGCTACAAAAGTTGTGTAAGATTCACCAGCCTGAAAATCCTCAACACTTTGCCTGTCTCCTGGGTCGCCTGACTGAATTACGGACATTCAATCATCACCACGCTGAGATGCTGATGTCATGGAGAGTAAACGACCACAAGTTTACCCCACTTCTCTGTGAAATCTGGGACGTGCAGTGATGGGCCATGGCCCAACTTGTTTATTGCAGCTTATAATGGTTACAAATAAAGCAATAGCATCACAAATTTCACAAATAAAGCATTTTTTTCACTGCAAAAAAA
>ileum17_16reads
CCCTTTTCTATAACAGCGCGCGGTGAAATGTCCATTGCTACATCCCCTTGGCTCAAGGCTCATCCGGGTGATGCCCAGCGGTTCCTGAGAACTTTTTGACTCCACATATATATCCTGAAAACTTGTTGGGGACCTTCTTACAGTTTCCAATGTTTCTCCCACAGGTTTCTTCCGAAGAAGCATTACCAAGAACGCCGTGTACAAGTGTAAGAACGGGGGCAACTGCGTGATGGACATGTACATGCGCAGGAAGTGCCAGGAGTGCCGGCTAAGGAAGTGCAAAGAGATGGGGATGTTGGCTGAATGTTTGTTAACTGAAATCCAGTGTAAATCTAAACGGCTAAGGAAAAATGTGAAGCAGCACGCTGATCAGACAGCTAATGAGGACGACAGCGAAGGGCGTGACTTGCGACAAGTGACCTCCACAACCAAGTTTTGCAGGGAGAAAACGGAACTCACGGCAGACCAACAGACCCTCCTGGATTATATTATGGATTCGTACAACAAACAGAGAATGCCTCAGGAAATCACAAATAAAATCTTAAAAGAAGAATTTAGTGCAGAAGAAAATTTTCTCATATTAACAGAAATGGCAACCAATCACGTTCAGGTTCTTGTAGAATTCACAAAAAAGCTACCAGGATTTCAGACTTTGGACCATGAAGACCAGATTGCTTTGCTGAAAGGGTCTGCGGTTGAAGCTATGTTCCTTCGTTCAGCTGAGATTTTCAATAAGAAACTTCCGTCTGGGCATTCTGACCTATTGGAAGAAAGAATTCGAAATAGTGGTATCTCTGATGAATATATAACACCTATGTTTAGTTTTTATAAAAGTATTGGGGAACTGAAAATGACTCAAGAGGAGTATGCTCTGCTTACAGCAATTGTTATCCTGTCTCCAGATAGACAATACATAAAGGATAGAGAGGCAGTAGAGAAGCTTCAGGAGCCACTTCTTGATGTGCTACAAAAGTTGTGTAAGATTCACCAGCCTGAAAATCCTCAACACTTTGCCTGTCTCCTGGGTCGCCTGACTGAATTACGGACATTCAATCATCACCACGCTGAGATGCTGATGTCATGGAGAGTAAACGACCACAAGTTTACCCCACTTCTCTGTGAAATCTGGGACGTGCAGTGATGGGCCATGGCCCAACTTGTTTATTGCAGCTTATAATGGTTACAAATAAAGCAATAGCATCACAAATTTCACAAATAAAGCATTTTTTTCACTGCAAAAAAAAAAAA
>ileum18_14reads
GGGACATTCAATCACCACCACGCTGAGATGGGGGAGAGTAAACGACCACAAGTTTACCCCACTTCTCTGTGAAATCTGGGACGTGCAGTGATGGGCCATGGCCCAACTTGTTTATTGCAGCTTATAATGGTTACAAATAAAGCAATAGCATCACAAATTTCACAAATAAAGCATTTTTTTCACTGCAAAAAAAAAAA
>ileum19_12reads
GGGGAGGGAAGGACTGTTAATGACTAATCTGTGTCCATGGGGCACAGAGCCAAGGGAGAGATGCTGAAGCTTATGCCGGAAGGCCGCCTGTGGTCACCCAGGCTTCTGCTTCAGTCTCTCCTCCTTCTCCTCCTCAGCCCACTGTCTCCTCATCTCACCCCAGAGAAGAACCGAGTTCTGAGAGTCTACAGCAAAATTACTGGGCACTAGAAAGGAAGACTGGGCTCCGAATCCTCTTAGAGCCTTGGACATCTCTGGCCCAAAGCAATCCAAGGATCTTATTTGAGGACCACCATCCCAGAAGTACTTTCTCAAGTTGAAAAGTTGGAGTGGTAGCCAAGATGAATCTGATTGGGCACTCCCATTTACAGGCTACGGACGAGTTTTCTCTTTCTGAAAGCTTATTTGGTATGCTAACAGAACACGCGGCAGGCCCTCTGGGGCAGAATCTGGATTTGGAATCGTACTCCCCATACAACAATGTCCCGTTTCCTCAAGTTCAGCCACAGATTTCCTCCTCGTCTTACTATTCCAACCTGGGCTTCTACCCCCAACAACCGGAAGACTGGTATTCTCCTGGCATCTATGAACTCAGGCGAATGCCCGCTGAGACTGGGTACCAGGGAGAGACTGAGGTATCAGAGATGCCTGTGACAAAGAAGCCGCGAATGGCCGCGGCATCGGCAGGCAGAATAAAAGGGGATGAGCTGTGTGTTGTCTGTGGAGACAGGGCCTCTGGGTACCACTACAACGCGCTCACCTGTGAGGGCTGCAAAGGTGAGAGCTTTCGTTTTCCTTTCAGTACAATTATACTGAGGTGGCTGCTACAATTTCTTGAACAAGGATTATAAGCAAGAAAATAACCACGTTTATAAATTATTTGTTATGTGTGTTTGTTGTTTGAACTGTCGATGAAGCATGGCCTCTTGATGGCAAGCGAACTCTGTGCGCTATAAAAAGCTCCAGTTCTCCAAAAAAAAAAA
>ileum20_11reads
CCTGTCGCTTTCTTACCTCGGCTCCTTCTCAGTTGCCGTGAGGAAGCTAAGGATGGTGATGCAGTTTCAGGGTTTAGAAAATCCAATTCAGATTAGTCTTCACCACAGCCACCGGCTGTCAGGATTTGTGCCGGAAGGGATGAGTGTGAAGCCAGCTAAAGGTAGGTCACTACACCTCTGTCCCTACGTGGGCTCTCCTACTGCACTGGGCAAATACATGGGTCTTTTTGTTAGAGGTCAAAGCCATAGGTCTCCGTCAGAAGGAGGTCCAGACAAGCAGAGAAGACGGGGGTCTTAGGGGTTGATTTCTATAGTTCTAACTACGTGAGTATCTTATAGGGATCTTATAGGGCCAACCAAGTACTATTCTTTCAAGTCAGTCAAATGTTAACAGTGATGTCCGTGGACGCTTGAAGAAAATTAAAGTCTCTTACTGAATCCTGTGCCTTTAAAATGCTGAAACTCCATGTCACTGAATTCTGACCCTTGTCTGGTGTCCTGGTACCAGCCTCAAAAACTAGAATAAAGAAAACATCAACACACCTACCCAGAAGTAAAGATAAATTTGTGTTGTGGAATTTGGTTTCAGTCACACATGTGTAAGTATGTGCAAGGGTCATGATGAAATAGAGATCTCAGAAAAAAGAAGAAATATAGATTTAATGAACTAGTTTTGTCTCATGTTTCTTCCAGTGTTTTCCAACAAGTAAGATGGATAAAAACTGAGATTTACGCTTAGGGTTTTTAGTTTTCTCTGAGTTAAAATATACTTTACCATGAAAAGACAGTCTAATGTAAGTATTCTTTTTTCTCAAAACACAAACTCATCTTTCTAAACTTCCACCAAGAATTAAACGCTAATCATTTCCCCAGTAATTACAACGATGTGCATACTTTTGATCACAGACTTGGCAGCAGTTCATTTTCCTTAAGCGTGGTGTTTCAAAGCGGCTGACACTGTATTCAGAGAGAGAAATTACTTTCATGGTGTGGCAAAGCAAATTTTCTACCCCCTTCTATTTAGCACACATTTATTTCATGCTTACTATGTGCCAGACACTGTGTCCAGGGTCAGAAATGATAGGAAAGGGAATATAATCTAACACTCCCCTCGGAGAGAGCGTTCACAGCTAACCACAACAGCAGCCAAGCAGGATGTACTACTGAATGTTTGCTCTGTGTGGAGAACACAGTATACATTCCTTGCCTTATGCCTTCCTTACTGCCTGCAGCCTCTGACCTCAACAGCTCAGGACTCCAGCTTTATGGGGGCTGAAACCGAAGCTGAAAGAAGTTCAATGTCGTCCCCAAGTTCGTATGTTTAGCCATTTGCAGGTGAATTGAGTGCAGACCCATCTCCTCTGTTACAGTATAGACTAGTTTCTTATTACTGCCTCAAGTTTAGCATGGAAGATAAAGGCCGAGAACACATACGGCTAATTATTCATGTTTCTGATAAGTGCTGTATAAAGTGTGTACAGAGGTTAGAGAGATTAGTTCTACCTGGGGAAACTGGGGCAGGTCTCTTGAAGGAGGCCATCAGCTGACACAGCTGGGAGAAACACCTATGTCCCAAGGTCAGGCGCAGGGAACGGCAAACAACTTCACAAATGAAGCCATGTCATTTGGCGAAGAAGCCATGGCTTAGGAGACAAGACATGTGTTAAAGCAAGTTCCCTCTCAATTCAATTCCACTGAACATTTGCTGTGCTTAGAACTGCATCGGAGGTAAATTAAAACAGCAAAACAAAACAGCAACCACAAAACTGT
>ileum21_10reads
GGACTTTGGGAGATTAGTCTTCACCACAGCCACCGGCTGTCAGGATTTGTGCCGGAAGGGATGAGTGTGAAGCCAGCTAAAGGTATGCTAACAGAACACGCGGCAGGCCCTCTGGGGCAGAATCTGGATTTGGAATCGTACTCCCCATACAACAATGTCCCGTTTCCTCAAGTTCAGCCACAGATTTCCTCCTCGTCTTACTATTCCAACCTGGGCTTCTACCCCCAACAACCGGAAGACTGGTATTCTCCTGGCATCTATGAACTCAGGCGAATGCCCGCTGAGACTGGGTACCAGGGAGAGACTGAGGTATCAGAGATGCCTGTGACAAAGAAGCCGCGAATGGCCGCGGCATCGGCAGGCAGAATAAAAGGGGATGAGCTGTGTGTTGTCTGTGGAGACAGGGCCTCTGGGTACCACTACAACGCGCTCACCTGTGAGGGCTGCAAAGGTTTCTTCCGAAGAAGCATTACCAAGAACGCCGTGTACAAGTGTAAGAACGGGGGCAACTGCGTGATGGACATGTACATGCGCAGGAAGTGCCAGGAGTGCCGGCTAAGGAAGTGCAAAGAGATGGGGATGTTGGCTGAATGTTTGTTAACTGAAATCCAGTGTAAATCTAAACGGCTAAGGAAAAATGTGAAGCAGCACGCTGATCAGACAGCTAATGAGGACGACAGCGAAGGGCGTGACTTGCGACAAGTGACCTCCACAACCAAGTTTTGCAGGGAGAAAACGGAACTCACGGCAGACCAACAGACCCTCCTGGATTATATTATGGATTCGTACAACAAACAGAGAATGCCTCAGGAAATCACAAATAAAATCGTATGTGCTCTCTCTGATTAAAAAATGGTGTAGAATTCACAAAAAAGCTACCAGGATTTCAGACTTTGGACCATGAAGACCAGATTGCTTTGCTGAAAGGGTCTGCGGTTGAAGCTATGTTCCTTCGTTCAGCTGAGATTTTCAATAAGAAACTTCCGTCTGGGCATTCTGACCTATTGGAAGAAAGAATTCGAAATAGTGGTATCTCTGATGAATATATAACACCTATGTTTAGTTTTTATAAAAGTATTGGGGAACTGAAAATGACTCAAGAGGAGTATGCTCTGCTTACAGCAATTGTTATCCTGTCTCCAGATAGACAATACATAAAGGATAGAGAGGCAGTAGAGAAGCTTCAGGAGCCACTTCTTGATGTGCTACAAAAGTTGTGTAAGATTCACCAGCCTGAAAATCCTCAACACTTTGCCTGTCTCCTGGGTCGCCTGACTGAATTACGGACATTCAATCATCACCACGCTGAGATGCTGATGTCATGGAGAGTAAACGACCACAAGTTTACCCCACTTCTCTGTGAAATCTGGGACGTGCAGTGATGGGCCATGGCCCAACTTGTTTATTGCAGCTTATAATGGTTACAAATAAAGCAATAGCATCACAAATTTCACAAATAAAGCATTTTTTTCACTGCA
>ileum22_10reads
ACAGAGCCAAGGGAGAGATGCTGAAGCTTATGCCGGAAGGCCGCCTGTGGTCACCCAGGCTTCTGCTTCAGTCTCTCCTCCTTCTCCTCCTCAGCCCACTGTCTCCTCATCTCACCCCAGAGAAGAACCGAGTTCTGAGAGTCTACAGCAAAATTACTGGGCACTAGAAAGGAAGACTGGGCTCCGAATCCTCTTAGAGCCTTGGACATCTCTGGCCCAAAGCAATCCAAGGATCTTATTTGAGGACCACCATCCCAGAAGTACTTTCTCAAGTTGAAAAGTTGGAGTGGTAGCCAAGATGAATCTGATTGGGCACTCCCATTTACAGGCTACGGACGAGTTTTCTCTTTCTGAAAGCTTATTTGGTATGCTAACAGAACACGCGGCAGGCCCTCTGGGGCAGAATCTGGATTTGGAATCGTACTCCCCATACAACAATGTCCCGTTTCCTCAAGTTCAGCCACAGATTTCCTCCTCGTCTTACTATTCCAACCTGGGCTTCTACCCCCAACAACCGGAAGACTGGTATTCTCCTGGCATCTATGAACTCAGGCGAATGCCCGCTGAGACTGGGTACCAGGGAGAGACTGAGGTATCAGAGATGCCTGTGACAAAGAAGCCGCGAATGGCCGCGGCATCGGCAGGCAGAATAAAAGGGGATGAGCTGTGTGTTGTCTGTGGAGACAGGGCCTCTGGGTACCACTACAACGCGCTCACCTGTGAGGGCTGCAAAGGTTTCTTCCGAAGAAGCATTACCAAGAACGCCGTGTACAAGTGTAAGAACGGGGGCAACTGCGTGATGGACATGTACATGCGCAGGAAGTGCCAGGAGTGCCGGCTAAGGAAGTGCAAAGAGATGGGGATGTTGGCTGAATGTTTGTTAACTGAAATCCAGTGTAAATCTAAACGGCTAAGGAAAAATGTGAAGCAGCACGCTGATCAGACAGCTAATGAGGACGACAGCGAAGGGCGTGACTTGCGACAAGTGACCTCCACAACCAAGTTTTGCAGGGAGAAAACGGAACTCACGGCAGACCAACAGACCCTCCTGGATTATATTATGGATTCGTACAACAAACAGAGAATGCCTCAGGAAATCACAAATAAAATCGTATGTGCTCTCTCTGAACAATATAATTATTTAAAGTTAACATTTTCTGTGACCTTTTACTACTTTTTAAGGTGGGATTTATATGTAAATGTGTTATTCAAAGTGATTGTTTTCTGAGACTTCAAGTTATATGTCCAAACTTTTTATCAGCATTAAACAATTGGAAAGGAAGTCTCAGGTCTATCTTGTAAATGGTAATGGTTTTCCAAATATGACCTGTGTCTTAAAAATTCATTATTCAAGTCAGGTTTTTGTCCTCTAACAATTTTATGTTGGGTTATTCTTTTCCTGTCTATTTATTAATTATTTACTTTTTCTTAAAATTTAGTTAAAAGAAGAAAATTTAGTGCAGAAGAAAATTTTCTCATATTAACAGAAATGGCAACCAATCACGTTCAGGTTCTTGTAGAATTCACAAAAAAGCTACCAGGATTTCAGACTTTGGACCATGAAGACCAGATTGCTTTGCTGAAAGGGTCTGCGGTTGAAGCTATGTTCCTTCGTTCAGCTGAGATTTTCAATAAGAAACTTCCGTCTGGGCATTCTGACCTATTGGAAGAAAGAATTCGAAATAGTGGTATCTCTGATGAATATATAACACCTATGTTTAGTTTTTATAAAAGTATTGGGGAACTGAAAATGACTCAAGAGGAGTATGCTCTGCTTACAGCAATTGTTATCCTGTCTCCAGATAGACAATACATAAAGGATAGAGAGGCAGTAGAGAAGCTTCAGGAGCCACTTCTTGATGTGCTACAAAAGTTGTGTAAGATTCACCAGCCTGAAAATCCTCAACACTTTGCCTGTCTCCTGGGTCGCCTGACTGAATTACGGACATTCAATCATCACCACGCTGAGATGCTGATGTCATGGAGAGTAAACGACCACAAGTTTACCCCACTTCTCTGTGAAATCTGGGACGTGCAGTGATGGGCCATGGCCCAACTTGTTTATTGCAGCTTATAATGGTTACAAATAAAGCAATAGCATCACAAATTTCACAAATAAAGCATTTTTTTCACTGCAAAAAAAAAA
>ileum23_9reads
TGGGGGGTGTCCATGGGGACACAGAGCCAAGGGAGAGATGCTGAAGCTTATGCCGGAAGGCCGCCTGTGGTCACCCAGGCTTCTGCTTCAGTCTCTCCTCCTTCTCCTCCTCAGCCCACTGTCTCCTCATCTCACCCCAGAGAAGAACCGAGTTCTGAGAGTCTACAGCAAAATTACTGGGCACTAGAAAGGAAGACTGGGCTCCGAATCCTCTTAGAGCCTTGGACATCTCTGGCCCAAAGCAATCCAAGGATCTTATTTGAGGACCACCATCCCAGAAGTACTTTCTCAAGTTGAAAAGTTGGAGTGGTAGCCAAGATGAATCTGATTGGGCACTCCCATTTACAGGCTACGGACGAGTTTTCTCTTTCTGAAAGCTTATTTGGTATGCTAACAGAACACGCGGCAGGCCCTCTGGGGCAGAATCTGGATTTGGAATCGTACTCCCCATACAACAATGTCCCGTTTCCTCAAGTTCAGCCACAGATTTCCTCCTCGTCTTACTATTCCAACCTGGGCTTCTACCCCCAACAACCGGAAGACTGGTATTCTCCTGGCATCTATGAACTCAGGCGAATGCCCGCTGAGACTGGGTACCAGGGAGAGACTGAGGTATCAGAGATGCCTGTGACAAAGAAGCCGCGAATGGCCGCGGCATCGGCAGGCAGAATAAAAGGGGATGAGCTGTGTGTTGTCTGTGGAGACAGGGCCTCTGGGTACCACTACAACGCGCTCACCTGTGAGGGCTGCAAAGGTTTCTTCCGAAGAAGCATTACCAAGAACGCCGTGTACAAGTGTAAGAACGGGGGCAACTGCGTGATGGACATGTACATGCGCAGGAAGTGCCAGGAGTGCCGGCTAAGGAAGTGCAAAGAGATGGGGATGTTGGCTGAATGTTTGTTAACTGAAATCCAGTGTAAATCTAAACGGCTAAGGAAAAATGTGAAGCAGCACGCTGATCAGACAGCTAATGAGGACGACAGCGAAGGGCGTGACTTGCGACAAGTGACCTCCACAACCAAGTTTTGCAGGGAGAAAACGGAACTCACGGCAGACCAACAGACCCTCCTGGATTATATTATGGATTCGTACAACAAACAGAGAATGCCTCAGGAAATCACAAATAAAATCTTAAAAGAAGAATTTAGTGCAGAAGAAAATTTTCTCATATTAACAGAAATGGCAACCAATCACGTTCAGGTTCTTGTAGAATTCACAAAAAAGCTACCAGGATTTCAGACTTTGGACCATGAAGACCAGATTGCTTTGCTGAAAGGGTCTGCGGTTGAAGCTATGTTCCTTCGTTCAGCTGAGATTTTCAATAAGAAACTTCCGTCTGGGCATTCTGACCTATTGGAAGAAAGAATTCGAAATAGTGGTATCTCTGATGAATATATAACACCTATGTTTAGTTTTTATAAAAGTATTGGGGAACTGAAAATGACTCAAGAGGAGTATGCTCTGCTTACAGCAATTGTTATCCTGTCTCCAGATAGACAATACATAAAGGATAGAGAGGCAGTAGAGAAGCTTCAGGAGCCACTTCTTGATGTGCTACAAAAGTTGTGTAAGATTCACCAGCCTGAAAATCCTCAACACTTTGCCTGTCTCCTGGGTCGCCTGACTGAATTACGGACATTCAATCATCACCACGCTGAGATGCTGATGTCATGGAGAGTAAACGACCACAAGTTTACCCCACTTCTCTGTGAAATCTGGGACGTGCAGTGATGGGCCATGGCCCAACTTGTTTATTGCAGCTTATAATGGTTACAAATAAAGCAATAGCATCACAAATTTCACAAATAAAGCATTTTTTTCACTGCACTACAACAACAAAC
>ileum24_9reads
TGGGGGGCTCCTTCTCAGTTGCCGTGAGGAAGCTAAGGATGGTGATGCAGTTTCAGGGTTTAGAAAATCCAATTCAGATTAGTCTTCACCACAGCCACCGGCTGTCAGGATTTGTGCCGGAAGGGATGAGTGTGAAGCCAGCTAAAGGTATGCTAACAGAACACGCGGCAGGCCCTCTGGGGCAGAATCTGGATTTGGAATCGTACTCCCCATACAACAATGTCCCGTTTCCTCAAGTTCAGCCACAGATTTCCTCCTCGTCTTACTATTCCAACCTGGGCTTCTACCCCCAACAACCGGAAGACTGGTATTCTCCTGGCATCTATGAACTCAGGCGAATGCCCGCTGAGACTGGGTACCAGGGAGAGACTGAGGTATCAGAGATGCCTGTGACAAAGAAGCCGCGAATGGCCGCGGCATCGGCAGGCAGAATAAAAGGGGATGAGCTGTGTGTTGTCTGTGGAGACAGGGCCTCTGGGTACCACTACAACGCGCTCACCTGTGAGGGCTGCAAAGGTTTCTTCCGAAGAAGCATTACCAAGAACGCCGTGTACAAGTGTAAGAACGGGGGCAACTGCGTGATGGACATGTACATGCGCAGGAAGTGCCAGGAGTGCCGGCTAAGGAAGTGCAAAGAGATGGGGATGTTGGCTGAATGTATGTATACAGGTTTGTTAACTGAAATCCAGTGTAAATCTAAACGGCTAAGGAAAAATGTGAAGCAGCACGCTGATCAGACAGCTAATGAGGACGACAGCGAAGGGCGTGACTTGCGACAAGTGACCTCCACAACCAAGTTTTGCAGGGAGAAAACGGAACTCACGGCAGACCAACAGACCCTCCTGGATTATATTATGGATTCGTACAACAAACAGAGAATGCCTCAGGAAATCACAAATAAAATCGTATGTGCTCTCTCTGAACAATATAATTATTTAAAGTTAACATTTTCTGTGACCTTTTACTACTTTTTAAGGTGGGATTTATATGTAAATGTGTTATTCAAAGTGATTGTTTTCTGAGACTTCAAGTTATATGTCCAAACTTTTTATCAGCATTAAACAATTGGAAAGGAAAGAAAAAAA
>ileum25_9reads
CGGCTTTGGGGCTCCTTCTCAGTTGCCGTGAGGAAGCTAAGGATGGTGATGCAGTTTCAGGGTTTAGAAAATCCAATTCAGATTAGTCTTCACCACAGCCACCGGCTGTCAGGATTTGTGCCGGAAGGGATGAGTGTGAAGCCAGCTAAAGGTATGCTAACAGAACACGCGGCAGGCCCTCTGGGGCAGAATCTGGATTTGGAATCGTACTCCCCATACAACAATGTCCCGTTTCCTCAAGTTCAGCCACAGATTTCCTCCTCGTCTTACTATTCCAACCTGGGCTTCTACCCCCAACAACCGGAAGACTGGTATTCTCCTGGCATCTATGAACTCAGGCGAATGCCCGCTGAGACTGGGTACCAGGGAGAGACTGAGGTATCAGAGATGCCTGTGACAAAGAAGCCGCGAATGGCCGCGGCATCGGCAGGCAGAATAAAAGGGGATGAGCTGTGTGTTGTCTGTGGAGACAGGGCCTCTGGGTACCACTACAACGCGCTCACCTGTGAGGGCTGCAAAGGTTTCTTCCGAAGAAGCATTACCAAGAACGCCGTGTACAAGTGTAAGAACGGGGGCAACTGCGTGATGGACATGTACATGCGCAGGAAGTGCCAGGAGTGCCGGCTAAGGAAGTGCAAAGAGATGGGGATGTTGGCTGAATGTATGTATACAGGTATCCACCTCAAGCAATTAAACTCCACCAAAACTAATGAGGACAACTACAATATACTTACATATAATAAATAAATAAATAAATAAATAAATAAATAAAAATA
>ileum26_8reads
GGGTTTGGGGAAATTTAAAATAGCTCCCTTTTCTATAACAGCGCGCGGTGAAATGTCCATTGCTACATCCCCTTGGCTCAAGGCTCATCCGGGTGATGCCCAGCGGTTCCTGAGAACTTTTTGACTCCACATATATATCCTGAAAACTTGTTGGGGACCTTCTTACAGTTTCCAATGTTTCTCCCACAGGTTTCTTCCGAAGAAGCATTACCAAGAACGCCGTGTACAAGTGTAAGAACGGGGGCAACTGCGTGATGGACATGTACATGCGCAGGAAGTGCCAGGAGTGCCGGCTAAGGAAGTGCAAAGAGATGGGGATGTTGGCTGAATGTATGTATACAGGTTTGTTAACTGAAATCCAGTGTAAATCTAAACGGCTAAGGAAAAATGTGAAGCAGCACGCTGATCAGACAGCTAATGAGGACGACAGCGAAGGGCGTGACTTGCGACAAGTGACCTCCACAACCAAGTTTTGCAGGGAGAAAACGGAACTCACGGCAGACCAACAGACCCTCCTGGATTATATTATGGATTCGTACAACAAACAGAGAATGCCTCAGGAAATCACAAATAAAATCGTATGTGCTCTCTCTGAACAATATAATTATTTAAAGTTAACATTTTCTGTGACCTTTTACTACTTTTTAAGGTGGGATTTATATGTAAATGTGTTATTCAAAGTGATTGTTTTCTGAGACTTCAAGTTATATGTCCAAACTTTTTATCAGCATTAAACAATTGGAAAGGAAAAAAAAAAAA
>ileum27_8reads
GGGAGTTGCCGTGAGGAAGCTAAGGATGGTGATGCAGTTTCAGGGTTTAGAAAATCCAATTCAGATTAGTCTTCACCACAGCCACCGGCTGTCAGGATTTGTGCCGGAAGGGATGAGTGTGAAGCCAGCTAAAGGTATGCTAACAGAACACGCGGCAGGCCCTCTGGGGCAGAATCTGGATTTGGAATCGTACTCCCCATACAACAATGTCCCGTTTCCTCAAGTTCAGCCACAGATTTCCTCCTCGTCTTACTATTCCAACCTGGGCTTCTACCCCCAACAACCGGAAGACTGGTATTCTCCTGGCATCTATGAACTCAGGCGAATGCCCGCTGAGACTGGGTACCAGGGAGAGACTGAGGTATCAGAGATGCCTGTGACAAAGAAGCCGCGAATGGCCGCGGCATCGGCAGGCAGAATAAAAGGGGATGAGCTGTGTGTTGTCTGTGGAGACAGGGCCTCTGGGTACCACTACAACGCGCTCACCTGTGAGGGCTGCAAAGGTGAGAGCTTTCGTTTTCCTTTCAGTACAATTATACTGAGGTGGCTGCTACAATTTCTTGAACAAGGATTATAAGCAAGAAAATAACCACGTTTATAAATTATTTGTTATGTGTGTTTGTTGTTTGAACTGTCGATGAAGCATGGCCTCTTGATGGCAAGCGAACTCTGTGCGCTATAAAAAGCTCCAGTTCTCCAGAAAAAAAAGA
>ileum28_7reads
TTGGGTCACCAGCCTGAAAATCCTCAACACTTTGCCTGTCTCCTGGGTCGCTGTAAATGGTAATGGTTTTCCAAATATGACCTGTGTCTTAAAAATTCATTATTCAAGTCAGGTTTTTGTCCTCTAACAATTTTATGTTGGGTTATTCTTTTCCTGTCTATTTATTAATTATTTACTTTTTCTTAAAATTTAGTTAAAAGAAGAAAATTTAGTGCAGAAGAAAATTTTCTCATATTAACAGAAATGGCAACCAATCACGTTCAGGTTCTTGTAGAATTCACAAAAAAGCTACCAGGATTTCAGACTTTGGACCATGAAGACCAGATTGCTTTGCTGAAAGGGTGAGGCGGTTGAAGCTATGTTCCTTCGTTCAGCTGAGATTTTCAATAAGAAACTTCCGTCTGGGCATTCTGACCTATTGGAAGAAAGAATTCGAAATAGTGGTATCTCTGATGAATATATAACACCTATGTTTAGTTTTTATAAAAGTATTGGGGAACTGAAAATGACTCAAGAGGAGTATGCTCTGCTTACAGCAATTGTTATCCTGTCTCCAGATAGACAATACATAAAGGATAGAGAGGCAGTAGAGAAGCTTCAGGAGCCACTTCTTGATGTGCTACAAAAGTTGTGTAAGATTCACCAGCCTGAAAATCCTCAACACTTTGCCTGTCTCCTGGGTCGCCTGACTGAATTACGGACATTCAATCATCACCACGCTGAGATGCTGATGTCATGGAGAGTAAACGACCACAAGTTTACCCCACTTCTCTGTGAAATCTGGGACGTGCAGTGATGGGCCATGGCCCAACTTGTTTATTGCAGCTTATAATGGTTACAAATAAAGCAATAGCATCACAAATTTCACAAATAAAGCATTTTTTTCACTGCATTCTAGTTGTGGTTTGTCCAAACTCATCAATGTATCTTATCATGTCTGGATCTCAGTCATGTACAGATTCTCGTAGAATTCACAAAAAAGCTTCCAGGTATTTTTTTTAAATAATAAAAATTAATGTTCTTGAAATAAAA
>ileum29_7reads
TGGGAGTTGCCGTGAGGAAGCTAAGGATGGTGATGCAGTTTCAGGGTTTAGAAAATCCAATTCAGATTAGTCTTCACCACAGCCACCGGCTGTCAGGATTTGTGCCGGAAGGGATGAGTGTGAAGCCAGCTAAAGGTATGCTAACAGAACACGCGGCAGGCCCTCTGGGGCAGAATCTGGATTTGGAATCGTACTCCCCATACAACAATGTCCCGTTTCCTCAAGTTCAGCCACAGATTTCCTCCTCGTCTTACTATTCCAACCTGGGCTTCTACCCCCAACAACCGGAAGACTGGTATTCTCCTGGCATCTATGAACTCAGGCGAATGCCCGCTGAGACTGGGTACCAGGGAGAGACTGAGGTATCAGAGATGCCTGTGACAAAGAAGCCGCGAATGGCCGCGGCATCGGCAGGCAGAATAAAAGGGGATGAGCTGTGTGTTGTCTGTGGAGACAGGGCCTCTGGGTACCACTACAACGCGCTCACCTGTGAGGGCTGCAAAGGTTTCTTCCGAAGAAGCATTACCAAGAACGCCGTGTACAAGTGTAAGAACGGGGGCAACTGCGTGATGGACATGTACATGCGCAGGAAGTGCCAGGAGTGCCGGCTAAGGAAGTGCAAAGAGATGGGGATGTTGGCTGAATGTATGTATACAGGTATCCACCTCAAGCAATTAAACTCCACCAAAACTCAAGAGGAGTATGCTCTGCTTACAGCAATTGTTATCCTGTCTCCAGATAGACAATACATAAAGGATAGAGAGGCAGTAGAGAAGCTTCAGGAGCCACTTCTTGATGTGCTACAAAAGTTGTGTAAGATTCACCAGCCTGAAAATCCTCAACACTTTGCCTGTCTCCTGGGTCGCCTGACTGAATTACGGACATTCAATCATCACCACGCTGAGATGCTGATGTCATGGAGAGTAAACGACCACAAGTTTACCCCACTTCTCTGTGAAATCTGGGACGTGCAGTGATGGGCCATGGCCCAACTTGTTTATTGCAGCTTATAATGGTTACAAATAAAGCAATAGCATCACAAATTTCACAAATAAAGCATTTTTTTCACTGCAAAAAAAAAACAAAAAA
>ileum30_6reads
GGGGGCTTCTGCTTCAGTCTCTCCTCCTTCTCCTCCTCAGCCCACTGTCTCCTCATCTCACCCCAGAGAAGAACCGAGTTCTGAGAGTCTACAGCAAAATTACTGGGCACTAGAAAGGAAGACTGGGCTCCGAATCCTCTTAGAGCCTTGGACATCTCTGGCCCAAAGCAATCCAAGGATCTTATTTGAGGACCACCATCCCAGAAGTACTTTCTCAAGTTGAAAAGTTGGAGTGGTAGCCAAGATGAATCTGATTGGGCACTCCCATTTACAGGCTACGGACGAGTTTTCTCTTTCTGAAAGCTTATTTGGTATGCTAACAGAACACGCGGCAGGCCCTCTGGGGCAGAATCTGGATTTGGAATCGTACTCCCCATACAACAATGTCCCGTTTCCTCAAGTTCAGCCACAGATTTCCTCCTCGTCTTACTATTCCAACCTGGGCTTCTACCCCCAACAACCGGAAGACTGGTATTCTCCTGGCATCTATGAACTCAGGCGAATGCCCGCTGAGACTGGGTACCAGGGAGAGACTGAGGTATCAGAGATGCCTGTGACAAAGAAGCCGCGAATGGCCGCGGCATCGGCAGGCAGAATAAAAGGGGATGAGCTGTGTGTTGTCTGTGGAGACAGGGCCTCTGGGTACCACTACAACGCGCTCACCTGGTGAGAGCTTTCGTTTTCCTTTCAGTACAATTATACTGAGGTGGCTGCTACAATTTCTTGAACAAGGATTATAAGCAAGAAAATAACCA
>ileum31_5reads
TTCGGGTTTGGGAAGAAACTTCCGTCTGGGCATTCTGACCTATTGGAAGAAAGAATTCGAAATAGTGGTATCTCTGATGAATATATAACACCTATGTTTAGTTTTTATAAAAGTATTGGGGAACTGAAAATGACTCAAGAGGAGTATGCTCTGCTTACAGCAATTGTTATCCTGTCTCCAGATAGACAATACATAAAGGATAGAGAGGCAGTAGAGAAGCTTCAGGAGCCACTTCTTGATGTGCTACAAAAGTTGTGTAAGATTCACCAGCCTGAAAATCCTCAACACTTTGCCTGTCTCCTGGGTCGCTGTAAATGTTAAAAGAAGAAAATTTAGTGCAGAAGAAAATTTTCTCATATTAACAGAAATGGCAACCAATCACGTTCAGGTTCTTGTAGAATTCACAAAAAAGCTACCAGGATTTCAGACTTTGGACCATGAAGACCAGATTGCTTTGCTGAAAGGGTCTGCGGTTGAAGCTATGTTCCTTCGTTCAGCTGAGATTTTCAATAAGAAACTTCCGTCTGGGCATTCTGACCTATTGGAAGAAAGAATTCGAAATAGTGGTATCTCTGATGAATATATAACACCTATGTTTAGTTTTTATAAAAGTATTGGGGAACTGAAAATGACTCAAGAGGAGTATGCTCTGCTTACAGCAATTGTTATCCTGTCTCCAGATAGACAATACATAAAGGATAGAGAGGCAGTAGAGAAGCTTCAGGAGCCACTTCTTGATGTGCTACAAAAGTTGTGTAAGATTCACCAGCCTGAAAATCCTCAACACTTTGCCTGTCTCCTGGGTCGCCTGACTGAATTACGGACATTCAATCATCACCACGCTGAGATGCTGATGTCATGGAGAGTAAACGACCACAAGTTTACCCCACTTCTCTGTGAAATCTGGGACGTGCAGTGATGGGCCATGGCCCAACTTGTTTATTGCAGCTTATAATGGTTACAAATAAAGCAATAGCATCACAAATTTCACAAATAAAGCATTTTTTTCACTGCATTCTAGTTGTGGTTTGTCCAAACTCATCAATGTATCTTATCATGTCTGGATCTCAGTCATGTACAGATTCTCGTAGAATTCACAAAAAAGCTTCCAGGTATTTTTTTTAAATAATAAAAATTAATGTTCTTGAAA
>ileum32_5reads
GGGGGACAAGAAATAAGGATAAACCACCAACCAAAGAAAACACATATCTCATGGTGGGATTCACGGCCATCCTCTGCTACACATGCAGCTGGTGCCGTGAATCCACCAGTGATGTGTTTTCTTTTTTGGTGGTTTAGATTTACACTGGATCTTCAGTCCCCCCCAACCCCCAACCCCCCCCCCCCCCAAGGTTTGTTAACTGAAATCCAGTGTAAATCTAAACGGCTAAGGAAAAATGTGAAGCAGCACGCTGATCAGACAGCTAATGAGGACGACAGCGAAGGGCGTGACTTGCGACAAGTGACCTCCACAACCAAGTTTTGCAGGGAGAAAACGGAACTCACGGCAGACCAACAGACCCTCCTGGATTATATTATGGATTCGTACAACAAACAGAGAATGCCTCAGGAAATCACAAATAAAATCTTAAAAGAAGAATTTAGTGCAGAAGAAAATTTTCTCATATTAACAGAAATGGCAACCAATCACGTTCAGGTTCTTGTAGAATTCACAAAAAAGCTACCAGGATTTCAGACTTTGGACCATGAAGACCAGATTGCTTTGCTGAAAGGGTCTGCGGTTGAAGCTATGTTCCTTCGTTCAGCTGAGATTTTCAATAAGAAACTTCCGTCTGGGCATTCTGACCTATTGGAAGAAAGAATTCGAAATAGTGGTATCTCTGATGAATATATAACACCTATGTTTAGTTTTTATAAAAGTATTGGGGAACTGAAAATGACTCAAGAGGAGTATGCTCTGCTTACAGCAATTGTTATCCTGTCTCCAGATAGACAATACATAAAGGATAGAGAGGCAGTAGAGAAGCTTCAGGAGCCACTTCTTGATGTGCTACAAAAGTTGTGTAAGATTCACCAGCCTGAAAATCCTCAACACTTTGCCTGTCTCCTGGGTCGCCTGACTGAATTACGGACATTCAATCATCACCACGCTGAGATGCTGATGTCATGGAGAGTAAACGACCACAAGTTTACCCCACTTCTCTGTGAAATCTGGGACGTGCAGTGATGGGCCATGGCCCAACTTGTTTATTGCAGCTTATAATGGTTACAAATAAAGCAATAGCATCACAAATTTCACAAATAAAGCATTTTTTTCACTGCAAAA
>ileum33_5reads
TTGGGAGTCTCTCCTCCTTCTCCTCCTCAGCCCACTGTCTCCTCATCTCACCCCAGAGAAGAACCGAGTTCTGAGAGTCTACAGCAAAATTACTGGGCACTAGAAAGGAAGACTGGGCTCCGAATCCTCTTAGAGCCTTGGACATCTCTGGCCCAAAGCAATCCAAGTATGCTAACAGAACACGCGGCAGGCCCTCTGGGGCAGAATCTGGATTTGGAATCGTACTCCCCATACAACAATGTCCCGTTTCCTCAAGTTCAGCCACAGATTTCCTCCTCGTCTTACTATTCCAACCTGGGCTTCTACCCCCAACAACCGGAAGACTGGTATTCTCCTGGCATCTATGAACTCAGGCGAATGCCCGCTGAGACTGGGTACCAGGGAGAGACTGAGGTATCAGAGATGCCTGTGACAAAGAAGCCGCGAATGGCCGCGGCATCGGCAGGCAGAATAAAAGGGGATGAGCTGTGTGTTGTCTGTGGAGACAGGGCCTCTGGGTACCACTACAACGCGCTCACCTGTGAGGGCTGCAAAGGTTTCTTCCGAAGAAGCATTACCAAGAACGCCGTGTACAAGTGTAAGAACGGGGGCAACTGCGTGATGGACATGTACATGCGCAGGAAGTGCCAGGAGTGCCGGCTAAGGAAGTGCAAAGAGATGGGGATGTTGGCTGAATGTTTGTTAACTGAAATCCAGTGTAAATCTAAACGGCTAAGGAAAAATGTGAAGCAGCACGCTGATCAGACAGCTAATGAGGACGACAGCGAAGGGCGTGACTTGCGACAAGTGACCTCCACAACCAAGTTTTGCAGGGAGAAAACGGAACTCACGGCAGACCAACAGACCCTCCTGGATTATATTATGGATTCGTACAACAAACAGAGAATGCCTCAGGAAATCACAAATAAAATCTTAAAAGAAGAATTTAGTGCAGAAGAAAATTTTCTCATATTAACAGAAATGGCAACCAATCACGTTCAGGTTCTTGTAGAATTCACAAAAAAGCTACCAGGATTTCAGACTTTGGACCATGAAGACCAGATTGCTTTGCTGAAAGGGTCTGCGGTTGAAGCTATGTTCCTTCGTTCAGCTGAGATTTTCAATAAGAAACTTCCGTCTGGGCATTCTGACCTATTGGAAGAAAGAATTCGAAATAGTGGTATCTCTGATGAATATATAACACCTATGTTTAGTTTTTATAAAAGTATTGGGGAACTGAAAATGACTCAAGAGGAGTATGCTCTGCTTACAGCAATTGTTATCCTGTCTCCAGATAGACAATACATAAAGGATAGAGAGGCAGTAGAGAAGCTTCAGGAGCCACTTCTTGATGTGCTACAAAAGTTGTGTAAGATTCACCAGCCTGAAAATCCTCAACACTTTGCCTGTCTCCTGGGTCGCCTGACTGAATTACGGACATTCAATCATCACCACGCTGAGATGCTGATGTCATGGAGAGTAAACGACCACAAGTTTACCCCACTTCTCTGTGAAATCTGGGACGTGCAGTGATGGGCCATGGCCCAACTTGTTTATTGCAGCTTATAATGGTTACAAATAAAGCAATAGCATCACAAATTTCACAAATAAAGCATTTTTTTCACTGCATTCTAGTTGTGGTTTGTCCAAACTCATCAATGTATCTTATCATGTCTGGATCTCAGTCATGTACAGATTCTCGTAGAATTCACAAAAAAGCTTCCAGGTATTTTTTTTAAATAATAAAAATTAATGTTCTTGAAAATAAAAAA
>ileum34_5reads
ATGCCGGAAGGCCGCCTGGGACCCAGGCTTCTGCTTCAGTCTCTCCTCCTTCTCCTCCTCAGCCCACTGTCTCCTCATCTCACCCCAGAGAAGAACCGAGTTCTGAGAGTCTACAGCAAAATTACTGGGCACTAGAAAGGAAGACTGGGCTCCGAATCCTCTTAGAGCCTTGGACATCTCTGGCCCAAAGCAATCCAAGTATGCTAACAGAACACGCGGCAGGCCCTCTGGGGCAGAATCTGGATTTGGAATCGTACTCCCCATACAACAATGTCCCGTTTCCTCAAGTTCAGCCACAGATTTCCTCCTCGTCTTACTATTCCAACCTGGGCTTCTACCCCCAACAACCGGAAGACTGGTATTCTCCTGGCATCTATGAACTCAGGCGAATGCCCGCTGAGACTGGGTACCAGGGAGAGACTGAGGTATCAGAGATGCCTGTGACAAAGAAGCCGCGAATGGCCGCGGCATCGGCAGGCAGAATAAAAGGGGATGAGCTGTGTGTTGTCTGTGGAGACAGGGCCTCTGGGTACCACTACAACGCGCTCACCTGTGAGGGCTGCAAAGGTGAGAGCTTTCGTTTTCCTTTCAGTACAATTATACTGAGGTGGCTGCTACAATTTCTTGAACAAGGATTATAAGCAAGAAAATAAACGTTTATAAATTATTTGTTATGTGTGTTTGTTGTTTGAACTGTCGATGAAGCATGGCCTCTTGATGGCAAGCGAACTCTGTGCGCTATAAAAAGCTCCAGTTCTCCACTGCTGTTGTCCAAGCCGTCTCTTGGTTCCTTCAGAACCCAATTTAGCCTGAGCTGGGGACATATTGGGCACATTAAGTTTATCTTTGCTATTTTCTCACTACTCTTGATAATTAGCTCATATTTCTTGCTGTTAATGAGATCATAGCCACACACAAACTCTGATGGTAATTAGTTCAAATGTCAGGACAAGATGGCCATAGAGATGATCCAGAGAAGCTATTATTAGTTTTAAGAAGCATATTATAAAATAGAATGTAATAATAAGTTTAATATGGGGCCAGTGAGATGGCCATGGAGTTAAGATCCCTGGGACCCACATGGTATAAGGACTGCTGAGAGGTATCCTCTGACCTTCACAATGCCACAGTACGTGCATGCCCCCCAATCAAATGAATGTAAAGAGCATATGTAAATAAGAATAAATTAGCATGGGTAGAAGAATTAGTAAAATGTATA
>ileum35_5reads
GGCGTTTGTACAAAGAAGCCGCGAATGGCCGCGGCATCGGCAGGCAGAATAAAAGGGGATGAGCTGTGTGTTGTCTGTGGAGACAGGGCCTCTGGGTACCACTACAACGCGCTCACCTGTGAGGGCTGCAAAGGTGAGAGCTTTCGTTTTCCTTTCAGTACAATTATACTGAGGTGGCTGCTACAATTTCTTGAACAAGGATTATAAGCAAGAAAATAACCACGTTTATAGAATTATTTGTTATGTGTGTTTGTTGTTTGAACTGTCGATGAAGCATGGCCTCTTGATGGCAAGCGAACTCTGTGCGCTATAAAAACTACCAGTCTCCACAA
>ileum36_5reads
TTCTCTTCCTGGCTTGATGCATCTTATCTGAACTGGCTGCAGCTAGACTGTTCATCTCTGGGGAGATACTGCGTTTTAAATCACGCTTGGCAATTTTTATGGCTAGGCAAGGCTGTCTATATTAGTGGGGAAAAACTCAAACCTTGAATAGTAACTTTCTTCCTAACTACCTGGTAAACAACAACACGTGTTCTAGATTTTTGCTTGCTGCTCACGTTCGAGGTTTTGAAAAAAAAGGAGTATTTATTTAATTTTGTGTGTTGTATGAGAGTTTTGTCCGCATGGGTGTGTGTGTACCGCCTGCATGCCTGATGTTCACGGAAGTCGAAAGAAGGTGTTGGATTCCTGGAACTGAAGTTATCAGTGGCTGTAAAAACACCACGTGGGTTTGGAGAACCCAACCCTGTCCTCCACAAGAGCACCCAGTGCTCTTGATTCCAGTGCCAAATCTCTAACCCCTCACTTGCTATATTAACAGTTCCCTGCATGCGTCCTGCCTCAGCACAGCGTCCAACAGTATCCACACGAACCCTACTCTTTCCTTGTTTGGTTATTTGCATGCATTTGCTTTTGGTCAACCTTTAAACTCTGCGAGGGCAGGGACGGATTGTTTGCCTTTATAGCGTCAGCACATAGCACTTACTGGCCCATAATTGTCCCCCAATAAAGATAAATGGAAGCAATATATTCTTTAAAAAAAAAAAAACCTGATTTTTTTCCCCTGAGAGTCCCTAATTTCCACTTGTTATTGTTCTAGAGAGATAAATTTAAAATAGCTCCCTTTTCTATAACAGCGCGCGGTGAAATGTCCATTGCTACATCCCCTTGGCTCAAGGCTCATCCGGGTGATGCCCAGCGGTTCCTGAGAACTTTTTGACTCCACATATATATCCTGAAAACTTGTTGGGGACCTTCTTACAGTTTCCAATGTTTCTCCCACAGGTTTCTTCCGAAGAAGCATTACCAAGAACGCCGTGTACAAGTGTAAGAACGGGGGCAACTGCGTGATGGACATGTACATGCGCAGGAAGTGCCAGGAGTGCCGGCTAAGGAAGTGCAAAGAGATGGGGATGTTGGCTGAATGTATGTATACAGGTATCCACCTCAAGCAATTAAACTCCACCAAAACC
