# Supplementary material for: Mice with humanized FXR ligand-binding domain display distinct metabolic responses upon pharmacological FXR stimulation
Source: J Lipid Res. 2026 Jun 25;67(8):101088. doi: 10.1016/j.jlr.2026.101088 (PMC13396712; doi:10.1016/j.jlr.2026.101088)
Supplement: Supplementary Data 5 [file mmc5.zip › Nanopore_long_read_cDNA_sequencing_liver_mmc5.fa]

>liver01_516reads
GGGGGGCTCCTTCTCAGTTGCCGTGAGGAAGCTAAGGATGGTGATGCAGTTTCAGGGTTTAGAAAATCCAATTCAGATTAGTCTTCACCACAGCCACCGGCTGTCAGGATTTGTGCCGGAAGGGATGAGTGTGAAGCCAGCTAAAGGTATGCTAACAGAACACGCGGCAGGCCCTCTGGGGCAGAATCTGGATTTGGAATCGTACTCCCCATACAACAATGTCCCGTTTCCTCAAGTTCAGCCACAGATTTCCTCCTCGTCTTACTATTCCAACCTGGGCTTCTACCCCCAACAACCGGAAGACTGGTATTCTCCTGGCATCTATGAACTCAGGCGAATGCCCGCTGAGACTGGGTACCAGGGAGAGACTGAGGTATCAGAGATGCCTGTGACAAAGAAGCCGCGAATGGCCGCGGCATCGGCAGGCAGAATAAAAGGGGATGAGCTGTGTGTTGTCTGTGGAGACAGGGCCTCTGGGTACCACTACAACGCGCTCACCTGTGAGGGCTGCAAAGGTTTCTTCCGAAGAAGCATTACCAAGAACGCCGTGTACAAGTGTAAGAACGGGGGCAACTGCGTGATGGACATGTACATGCGCAGGAAGTGCCAGGAGTGCCGGCTAAGGAAGTGCAAAGAGATGGGGATGTTGGCTGAATGTTTGTTAACTGAAATCCAGTGTAAATCTAAACGGCTAAGGAAAAATGTGAAGCAGCACGCTGATCAGACAGCTAATGAGGACGACAGCGAAGGGCGTGACTTGCGACAAGTGACCTCCACAACCAAGTTTTGCAGGGAGAAAACGGAACTCACGGCAGACCAACAGACCCTCCTGGATTATATTATGGATTCGTACAACAAACAGAGAATGCCTCAGGAAATCACAAATAAAATCTTAAAAGAAGAATTTAGTGCAGAAGAAAATTTTCTCATATTAACAGAAATGGCAACCAATCACGTTCAGGTTCTTGTAGAATTCACAAAAAAGCTACCAGGATTTCAGACTTTGGACCATGAAGACCAGATTGCTTTGCTGAAAGGGTCTGCGGTTGAAGCTATGTTCCTTCGTTCAGCTGAGATTTTCAATAAGAAACTTCCGTCTGGGCATTCTGACCTATTGGAAGAAAGAATTCGAAATAGTGGTATCTCTGATGAATATATAACACCTATGTTTAGTTTTTATAAAAGTATTGGGGAACTGAAAATGACTCAAGAGGAGTATGCTCTGCTTACAGCAATTGTTATCCTGTCTCCAGATAGACAATACATAAAGGATAGAGAGGCAGTAGAGAAGCTTCAGGAGCCACTTCTTGATGTGCTACAAAAGTTGTGTAAGATTCACCAGCCTGAAAATCCTCAACACTTTGCCTGTCTCCTGGGTCGCCTGACTGAATTACGGACATTCAATCATCACCACGCTGAGATGCTGATGTCATGGAGAGTAAACGACCACAAGTTTACCCCACTTCTCTGTGAAATCTGGGACGTGCAGTGATGGGCCATGGCCCAACTTGTTTATTGCAGCTTATAATGGTTACAAATAAAGCAATAGCATCACAAATTTCACAAATAAAGCATTTTTTTCACTGCATTCTAGTTGTGGTTTGTCCAAACTCATCAATGTATCTTATCATGTCTGGATCTCAGTCATGTACAGATTCTCGTAGAATTCACAAAAAAGCTTCCAGGTATTTTTTTTAAATAATAAAAATTAATGTTCTTGAAATAAAAAAATATTAATCAGTCAGTATATGATATTTTATTTCAGTTCTTAAAGCATTCTTTTTGTTTGTTTTCAAGACAGGTTTTTGTCCTCTAACAATTTTATGTTGGGTTATTCTTTTCCTGTCTATTTATTAATTATTTACTTTTTCTTAAAATTTAGTTAAAAGAAGAAAATTTAGTGCAGAAGAAAATTTTCTCATATTAACAGAAATGGCAACCAATCACGTTCAGGTTCTTGTAGAATTCACAAAAAAGCTACCAGGATTTCAGACTTTGGACCATGAAGACCAGATTGCTTTGCTGAAAGGGTCTGCGGTTGAAGCTATGTTCCTTCGTTCAGCTGAGATTTTCAATAAGAAACTTCCGTCTGGGCATTCTGACCTATTGGAAGAAAGAATTCGAAATAGTGGTATCTCTGATGAATATATAACACCTATGTTTAGTTTTTATAAAAGTATTGGGGAACTGAAAATGACTCAAGAGGAGTATGCTCTGCTTACAGCAATTGTTATCCTGTCTCCAGATAGACAATACATAAAGGATAGAGAGGCAGTAGAGAAGCTTCAGGAGCCACTTCTTGATGTGCTACAAAAGTTGTGTAAGATTCACCAGCCTGAAAATCCTCAACACTTTGCCTGTCTCCTGGGTCGCTGTAAATGATGGTTTTCCAAATATGACCTGTGTCTTAAAAATTCATTATTCAAGTCAGGTTTTTGTCCTCTAACAATTTTATGTTGGGTTATTCTTTTCCTGTCTATTTATTAATTATTTACTTTTTCTTAAAATTTAGTTAAAAGAAGAAAATTTAGTGCAGAAGAAAATTTTCTCATATTAACAGAAATGGCAACCAATCACGTTCAGGTTCTTGTAGAATTCACAAAAAGCTACCAGGATTTCAGACTTTGGACCATGAAGACCAGATTGCTTTGCTGAAAGGGTCTGCGGTTGAAGCTATGTTCCTTCGTTCAGCTGAGATTTTCAATAAGAAACTTCCGTCTGGGCATTCTGACCTATTGGAAGAAAGAATTCGAAATAGTGGTATCTCTGATGAATATATAACACCTATGTTTAGTTTTTATAAAAGTATTGGGGAACTGAAAATGACTCAAGAGGAGTATGCTCTGCTTACAGCAATTGTTATCCTGTCTCCAGATAGACAATACATAAAGGATAGAGAGGCAGTAGAGAAGCTTCAGGAGCCACTTCTTGATGTGCTACAAAAGTTGTGTAAGATTCACCAGCCTGAAAATCCTCAACACTTTGCCTGTCTCCTGGGTCGCCTGACTGAATTACGGACATTCAATCATCACCACGCTGAGATGCTGATGTCATGGAGAGTAAACGACCACAAGTTTACCCCACTTCTCTGTGAAATCTGGGACGTGCAGTGATGGGCCATGGCCCAACTTGTTTATTGCAGCTTATAATGGTTACAAATAAAGCAATAGCATCACAAATTTCACAAATAAAGCATTTTTTTCACTGCAAA
>liver02_179reads
TTGGGAAGGGAGAGATGCTGAAGCTTATGCCGGAAGGCCGCCTGTGGTCACCCAGGCTTCTGCTTCAGTCTCTCCTCCTTCTCCTCCTCAGCCCACTGTCTCCTCATCTCACCCCAGAGAAGAACCGAGTTCTGAGAGTCTACAGCAAAATTACTGGGCACTAGAAAGGAAGACTGGGCTCCGAATCCTCTTAGAGCCTTGGACATCTCTGGCCCAAAGCAATCCAAGGATCTTATTTGAGGACCACCATCCCAGAAGTACTTTCTCAAGTTGAAAAGTTGGAGTGGTAGCCAAGATGAATCTGATTGGGCACTCCCATTTACAGGCTACGGACGAGTTTTCTCTTTCTGAAAGCTTATTTGGTATGCTAACAGAACACGCGGCAGGCCCTCTGGGGCAGAATCTGGATTTGGAATCGTACTCCCCATACAACAATGTCCCGTTTCCTCAAGTTCAGCCACAGATTTCCTCCTCGTCTTACTATTCCAACCTGGGCTTCTACCCCCAACAACCGGAAGACTGGTATTCTCCTGGCATCTATGAACTCAGGCGAATGCCCGCTGAGACTGGGTACCAGGGAGAGACTGAGGTATCAGAGATGCCTGTGACAAAGAAGCCGCGAATGGCCGCGGCATCGGCAGGCAGAATAAAAGGGGATGAGCTGTGTGTTGTCTGTGGAGACAGGGCCTCTGGGTACCACTACAACGCGCTCACCTGTGAGGGCTGCAAAGGTTTCTTCCGAAGAAGCATTACCAAGAACGCCGTGTACAAGTGTAAGAACGGGGGCAACTGCGTGATGGACATGTACATGCGCAGGAAGTGCCAGGAGTGCCGGCTAAGGAAGTGCAAAGAGATGGGGATGTTGGCTGAATGTTTGTTAACTGAAATCCAGTGTAAATCTAAACGGCTAAGGAAAAATGTGAAGCAGCACGCTGATCAGACAGCTAATGAGGACGACAGCGAAGGGCGTGACTTGCGACAAGTGACCTCCACAACCAAGTTTTGCAGGGAGAAAACGGAACTCACGGCAGACCAACAGACCCTCCTGGATTATATTATGGATTCGTACAACAAACAGAGAATGCCTCAGGAAATCACAAATAAAATCTTAAAAGAAGAATTTAGTGCAGAAGAAAATTTTCTCATATTAACAGAAATGGCAACCAATCACGTTCAGGTTCTTGTAGAATTCACAAAAAAGCTACCAGGATTTCAGACTTTGGACCATGAAGACCAGATTGCTTTGCTGAAAGGGTCTGCGGTTGAAGCTATGTTCCTTCGTTCAGCTGAGATTTTCAATAAGAAACTTCCGTCTGGGCATTCTGACCTATTGGAAGAAAGAATTCGAAATAGTGGTATCTCTGATGAATATATAACACCTATGTTTAGTTTTTATAAAAGTATTGGGGAACTGAAAATGACTCAAGAGGAGTATGCTCTGCTTACAGCAATTGTTATCCTGTCTCCAGATAGACAATACATAAAGGATAGAGAGGCAGTAGAGAAGCTTCAGGAGCCACTTCTTGATGTGCTACAAAAGTTGTGTAAGATTCACCAGCCTGAAAATCCTCAACACTTTGCCTGTCTCCTGGGTCGCCTGACTGAATTACGGACATTCAATCATCACCACGCTGAGATGCTGATGTCATGGAGAGTAAACGACCACAAGTTTACCCCACTTCTCTGTGAAATCTGGGACGTGCAGTGATGGGCCATGGCCCAACTTGTTTATTGCAGCTTATAATGGTTACAAATAAAGCAATAGCATCACAAATTTCACAAATAAAGCATTTTTTTCACTGCATTCTAGTTGTGGTTTGTCCAAACTCATCAATGTATCTTATCATGTCTGGATCTCAGTCATGTACAGATTCTCGTAGAATTCACAAAAAAGCTTCCAGGTATTTTTTTTAAATAATAAAAATTAATGTTCTTGAAATATGTAAAGTGTGCCATTATAATATTAATCACTCTGTATATGATATTTTATTTCAGTTCTTAAAGCATTCTTTTTGTTTGTTTTCAAGACAGGTTTTTGTCCTCTAACAATTTTATGTTGGGTTATTCTTTTCCTGTCTATTTATTAATTATTTACTTTTTCTTAAAATTTAGTTAAAAGAAGAAAATTTAGTGCAGAAGAAAATTTTCTCATATTAACAGAAATGGCAACCAATCACGTTCAGGTTCTTGTAGAATTCACAAAAAAGCTACCAGGATTTCAGACTTTGGACCATGAAGACCAGATTGCTTTGCTGAAAGGGTCTGCGGTTGAAGCTATGTTCCTTCGTTCAGCTGAGATTTTCAATAAGAAACTTCCGTCTGGGCATTCTGACCTATTGGAAGAAAGAATTCGAAATAGTGGTATCTCTGATGAATATATAACACCTATGTTTAGTTTTTATAAAAGTATTGGGGAACTGAAAATGACTCAAGAGGAGTATGCTCTGCTTACAGCAATTGTTATCCTGTCTCCAGATAGACAATACATAAAGGATAGAGAGGCAGTAGAGAAGCTTCAGGAGCCACTTCTTGATGTGCTACAAAAGTTGTGTAAGATTCACCAGCCTGAAAATCCTCAACACTTTGCCTGTCTCCTGGGTCGCTGTAAATGGTAATGGTTTTCCAAATATGACCTGTGTCTTAAAAATTCATTATTCAAGTCAGGTTTTTGTCCTCTAACAATTTTATGTTGGGTTATTCTTTTCCTGTCTATTTATTAATTATTTACTTTTTCTTAAAATTTAGTTAAAAGAAGAAAATTTAGTGCAGAAGAAAATTTTCTCATATTAACAGAAATGGCAACCAATCACGTTCAGGTTCTTGTAGAATTCACAAAAAAGCTACCAGGATTTCAGACTTTGGACCATGAAGACCAGATTGCTTTGCTGAAAGGGTCTGCGGTTGAAGCTATGTTCCTTCGTTCAGCTGAGATTTTCAATAAGAAACTTCCGTCTGGGCATTCTGACCTATTGGAAGAAAGAATTCGAAATAGTGGTATCTCTGATGAATATATAACACCTATGTTTAGTTTTTATAAAAGTATTGGGGAACTGAAAATGACTCAAGAGGAGTATGCTCTGCTTACAGCAATTGTTATCCTGTCTCCAGATAGACAATACATAAAGGATAGAGAGGCAGTAGAGAAGCTTCAGGAGCCACTTCTTGATGTGCTACAAAAGTTGTGTAAGATTCACCAGCCTGAAAATCCTCAACACTTTGCCTGTCTCCTGGGTCGCCTGACTGAATTACGGACATTCAATCATCACCACGCTGAGATGCTGATGTCATGGAGAGTAAACGACCACAAGTTTACCCCACTTCTCTGTGAAATCTGGGACGTGCAGTGATGGGCCATGGCCCAACTTGTTTATTGCAGCTTATAATGGTTACAAATAAAGCAATAGCATCACAAATTTCACAAATAAAGCATTTTTTTCACTGCAAAAAAA
>liver03_124reads
CTTGGGGGGCTCCTTCTCAGTTGCCGTGAGGAAGCTAAGGATGGTGATGCAGTTTCAGGGTTTAGAAAATCCAATTCAGATTAGTCTTCACCACAGCCACCGGCTGTCAGGATTTGTGCCGGAAGGGATGAGTGTGAAGCCAGCTAAAGGTATGCTAACAGAACACGCGGCAGGCCCTCTGGGGCAGAATCTGGATTTGGAATCGTACTCCCCATACAACAATGTCCCGTTTCCTCAAGTTCAGCCACAGATTTCCTCCTCGTCTTACTATTCCAACCTGGGCTTCTACCCCCAACAACCGGAAGACTGGTATTCTCCTGGCATCTATGAACTCAGGCGAATGCCCGCTGAGACTGGGTACCAGGGAGAGACTGAGGTATCAGAGATGCCTGTGACAAAGAAGCCGCGAATGGCCGCGGCATCGGCAGGCAGAATAAAAGGGGATGAGCTGTGTGTTGTCTGTGGAGACAGGGCCTCTGGGTACCACTACAACGCGCTCACCTGTGAGGGCTGCAAAGGTTTCTTCCGAAGAAGCATTACCAAGAACGCCGTGTACAAGTGTAAGAACGGGGGCAACTGCGTGATGGACATGTACATGCGCAGGAAGTGCCAGGAGTGCCGGCTAAGGAAGTGCAAAGAGATGGGGATGTTGGCTGAATGTATGTATACAGGTTTGTTAACTGAAATCCAGTGTAAATCTAAACGGCTAAGGAAAAATGTGAAGCAGCACGCTGATCAGACAGCTAATGAGGACGACAGCGAAGGGCGTGACTTGCGACAAGTGACCTCCACAACCAAGTTTTGCAGGGAGAAAACGGAACTCACGGCAGACCAACAGACCCTCCTGGATTATATTATGGATTCGTACAACAAACAGAGAATGCCTCAGGAAATCACAAATAAAATCTTAAAAGAAGAATTTAGTGCAGAAGAAAATTTTCTCATATTAACAGAAATGGCAACCAATCACGTTCAGGTTCTTGTAGAATTCACAAAAAAGCTACCAGGATTTCAGACTTTGGACCATGAAGACCAGATTGCTTTGCTGAAAGGGTCTGCGGTTGAAGCTATGTTCCTTCGTTCAGCTGAGATTTTCAATAAGAAACTTCCGTCTGGGCATTCTGACCTATTGGAAGAAAGAATTCGAAATAGTGGTATCTCTGATGAATATATAACACCTATGTTTAGTTTTTATAAAAGTATTGGGGAACTGAAAATGACTCAAGAGGAGTATGCTCTGCTTACAGCAATTGTTATCCTGTCTCCAGATAGACAATACATAAAGGATAGAGAGGCAGTAGAGAAGCTTCAGGAGCCACTTCTTGATGTGCTACAAAAGTTGTGTAAGATTCACCAGCCTGAAAATCCTCAACACTTTGCCTGTCTCCTGGGTCGCCTGACTGAATTACGGACATTCAATCATCACCACGCTGAGATGCTGATGTCATGGAGAGTAAACGACCACAAGTTTACCCCACTTCTCTGTGAAATCTGGGACGTGCAGTGATGGGCCATGGCCCAACTTGTTTATTGCAGCTTATAATGGTTACAAATAAAGCAATAGCATCACAAATTTCACAAATAAAGCATTTTTTTCACTGCAAAAAAATGTATCTTATCATGTCTGGATCTCAGTCATGTACAGATTCTCGTAGAATTCACAAAAAAGCTTCCAGGTATTTTTTTTAAATAATAAAAATTAGAAATTAACTTTCTCTAAATATGAAAAAAA
>liver04_103reads
TTGGGCCAAGGGAGAGATGCTGAAGCTTATGCCGGAAGGCCGCCTGTGGTCACCCAGGCTTCTGCTTCAGTCTCTCCTCCTTCTCCTCCTCAGCCCACTGTCTCCTCATCTCACCCCAGAGAAGAACCGAGTTCTGAGAGTCTACAGCAAAATTACTGGGCACTAGAAAGGAAGACTGGGCTCCGAATCCTCTTAGAGCCTTGGACATCTCTGGCCCAAAGCAATCCAAGGATCTTATTTGAGGACCACCATCCCAGAAGTACTTTCTCAAGTTGAAAAGTTGGAGTGGTAGCCAAGATGAATCTGATTGGGCACTCCCATTTACAGGCTACGGACGAGTTTTCTCTTTCTGAAAGCTTATTTGGTATGCTAACAGAACACGCGGCAGGCCCTCTGGGGCAGAATCTGGATTTGGAATCGTACTCCCCATACAACAATGTCCCGTTTCCTCAAGTTCAGCCACAGATTTCCTCCTCGTCTTACTATTCCAACCTGGGCTTCTACCCCCAACAACCGGAAGACTGGTATTCTCCTGGCATCTATGAACTCAGGCGAATGCCCGCTGAGACTGGGTACCAGGGAGAGACTGAGGTATCAGAGATGCCTGTGACAAAGAAGCCGCGAATGGCCGCGGCATCGGCAGGCAGAATAAAAGGGGATGAGCTGTGTGTTGTCTGTGGAGACAGGGCCTCTGGGTACCACTACAACGCGCTCACCTGTGAGGGCTGCAAAGGTTTCTTCCGAAGAAGCATTACCAAGAACGCCGTGTACAAGTGTAAGAACGGGGGCAACTGCGTGATGGACATGTACATGCGCAGGAAGTGCCAGGAGTGCCGGCTAAGGAAGTGCAAAGAGATGGGGATGTTGGCTGAATGTATGTATACAGGTTTGTTAACTGAAATCCAGTGTAAATCTAAACGGCTAAGGAAAAATGTGAAGCAGCACGCTGATCAGACAGCTAATGAGGACGACAGCGAAGGGCGTGACTTGCGACAAGTGACCTCCACAACCAAGTTTTGCAGGGAGAAAACGGAACTCACGGCAGACCAACAGACCCTCCTGGATTATATTATGGATTCGTACAACAAACAGAGAATGCCTCAGGAAATCACAAATAAAATCTTAAAAGAAGAATTTAGTGCAGAAGAAAATTTTCTCATATTAACAGAAATGGCAACCAATCACGTTCAGGTTCTTGTAGAATTCACAAAAAAGCTACCAGGATTTCAGACTTTGGACCATGAAGACCAGATTGCTTTGCTGAAAGGGTCTGCGGTTGAAGCTATGTTCCTTCGTTCAGCTGAGATTTTCAATAAGAAACTTCCGTCTGGGCATTCTGACCTATTGGAAGAAAGAATTCGAAATAGTGGTATCTCTGATGAATATATAACACCTATGTTTAGTTTTTATAAAAGTATTGGGGAACTGAAAATGACTCAAGAGGAGTATGCTCTGCTTACAGCAATTGTTATCCTGTCTCCAGATAGACAATACATAAAGGATAGAGAGGCAGTAGAGAAGCTTCAGGAGCCACTTCTTGATGTGCTACAAAAGTTGTGTAAGATTCACCAGCCTGAAAATCCTCAACACTTTGCCTGTCTCCTGGGTCGCCTGACTGAATTACGGACATTCAATCATCACCACGCTGAGATGCTGATGTCATGGAGAGTAAACGACCACAAGTTTACCCCACTTCTCTGTGAAATCTGGGACGTGCAGTGATGGGCCATGGCCCAACTTGTTTATTGCAGCTTATAATGGTTACAAATAAAGCAATAGCATCACAAATTTCACAAATAAAGCATTTTTTTCACTGCAAAAAAAAATGCTATCTTATCATGTCTGGATCTCAGTCATGTACAGATTCTCGTAGAATTCACAAAAAAGCTTCCAGGTATTTTTTTTAAATAATAAAAATTAATGTTCTTGAAATATGTAAAGTGTGCCATTATAATATTAATCACTCTGTATATGATATTTTATTTCAGTTCTTAAAGCATTCTTTTTGTTTGTTTTCAAGACAGGTTTTTGTCCTCTAACAATTTTATGTTGGGTTATTCTTTTCCTGTCTATTTATTAATTATTTACTTTTTCTTAAAATTTAGTTAAAAGAAGAAAATTTAGTGCAGAAGAAAATTTTCTCATATTAACAGAAATGGCAACCAATCACGTTCAGGTTCTTGTAGAATTCACAAAAAAGCTACCAGGATTTCAGACTTTGGACCATGAAGACCAGATTGCTTTGCTGAAAGGGTCTGCGGTTGAAGCTATGTTCCTTCGTTCAGCTGAGATTTTCAATAAGAAACTTCCGTCTGGGCATTCTGACCTATTGGAAGAAAGAATTCGAAATAGTGGTATCTCTGATGAATATATAACACCTATGTTTAGTTTTTATAAAAGTATTGGGGAACTGAAAATGACTCAAGAGGAGTATGCTCTGCTTACAGCAATTGTTATCCTGTCTCCAGATAGACAATACATAAAGGATAGAGAGGCAGTAGAGAAGCTTCAGGAGCCACTTCTTGATGTGCTACAAAAGTTGTGTAAGATTCACCAGCCTGAAAATCCTCAACACTTTGCCTGTCTCCTGGGTCGCTGTAAATGTTAAAAGAAGAAAATTTAGTGCAGAAGAAAATTTTCTCATATTAACAGAAATGGCAACCAATCACGTTCAGGTTCTTGTAGAATTCACAAAAAAGCTACCAGGATTTCAGACTTTGGACCATGAAGACCAGATTGCTTTGCTGAAAGGGTCTGCGGTTGAAGCTATGTTCCTTCGTTCAGCTGAGATTTTCAATAAGAAACTTCCGTCTGGGCATTCTGACCTATTGGAAGAAAGAATTCGAAATAGTGGTATCTCTGATGAATATATAACACCTATGTTTAGTTTTTATAAAAGTATTGGGGAACTGAAAATGACTCAAGAGGAGTATGCTCTGCTTACAGCAATTGTTATCCTGTCTCCAGATAGACAATACATAAAGGATAGAGAGGCAGTAGAGAAGCTTCAGGAGCCACTTCTTGATGTGCTACAAAAGTTGTGTAAGATTCACCAGCCTGAAAATCCTCAACACTTTGCCTGTCTCCTGGGTCGCCTGACTGAATTACGGACATTCAATCATCACCACGCTGAGATGCTGATGTCATGGAGAGTAAACGACCACAAGTTTACCCCACTTCTCTGTGAAATCTGGGACGTGCAGTGATGGGCCATGGCCCAACTTGTTTATTGCAGCTTATAATGGTTACAAATAAAGCAATAGCATCACAAATTTCACAAATAAAGCATTTTTTTCACTGCA
>liver05_65reads
GGTTTGGGGCCAAGGGAGAGATGCTGAAGCTTATGCCGGAAGGCCGCCTGTGGTCACCCAGGCTTCTGCTTCAGTCTCTCCTCCTTCTCCTCCTCAGCCCACTGTCTCCTCATCTCACCCCAGAGAAGAACCGAGTTCTGAGAGTCTACAGCAAAATTACTGGGCACTAGAAAGGAAGACTGGGCTCCGAATCCTCTTAGAGCCTTGGACATCTCTGGCCCAAAGCAATCCAAGGATCTTATTTGAGGACCACCATCCCAGAAGTACTTTCTCAAGTTGAAAAGTTGGAGTGGTAGCCAAGATGAATCTGATTGGGCACTCCCATTTACAGGCTACGGACGAGTTTTCTCTTTCTGAAAGCTTATTTGGTATGCTAACAGAACACGCGGCAGGCCCTCTGGGGCAGAATCTGGATTTGGAATCGTACTCCCCATACAACAATGTCCCGTTTCCTCAAGTTCAGCCACAGATTTCCTCCTCGTCTTACTATTCCAACCTGGGCTTCTACCCCCAACAACCGGAAGACTGGTATTCTCCTGGCATCTATGAACTCAGGCGAATGCCCGCTGAGACTGGGTACCAGGGAGAGACTGAGGTATCAGAGATGCCTGTGACAAAGAAGCCGCGAATGGCCGCGGCATCGGCAGGCAGAATAAAAGGGGATGAGCTGTGTGTTGTCTGTGGAGACAGGGCCTCTGGGTACCACTACAACGCGCTCACCTGTGAGGGCTGCAAAGGTGAGAGCTTTCGTTTTCCTTTCAGTACAATTATACTGAGGTGGCTGCTACAATTTCTTGAACAAGGATTATAAGCAAGAAAATAACCACGTTTATAAATTATTTGTTATGTGTGTTTGTTGTTTGAACTGTCGATGAAGCATGGCCTCTTGATGGCAAGCGAACTCTGTGCGCTATAAAAAGCTCCAGTTCTCCACTGCTGTTGTCCAAGCCGTCTCTTGGTTCCTTCAGAACCCAATTTAGCCTGAGCTGGGGACATATTGGGCACATTAAGTTTATCTTTGCTATTTTCTCACTACTCTTGATAATTAGCTCATATTTCTTGCTGTTAATGAGATCATAGCCACACACAAACTCTGATGGTAATTAGTTCAAATGTCAGGACAAGATGGCCATAGAGATGATCCAGAGAAGCTATTATTAGTTTTAAGAAGCATATTATAAAATAGAATGTAATAATAAGTTTAATATGGGGCCAGTGAGATGGCCATGGAGTTAAGATCCCTGGGACCCACATGGTATAAGGACTGCTGAGAGGTATCCTCTGACCTTCACAATGCCACAGTACGTGCATGCCCCCCAATCAAATGAATGTAAAGAGCATATGTAAATAAGAATAAATTAGCATGGGTAGAAGAATTAGTAAAATGTATAACATACAGGGAGCACTTAATGAGTTGTTCTTATTATTCCTGCTAAGAGTCTTTGGATCCAGTTGTGTAGCGTGAAGTAAATGTGCTATGACATCATTTGGCAGTTTCTAGGAGGTACAGATTTGAGGTCCCACTCCGGGCCTATGGACTTGGGAGGCAGAGGCAGGCGGATTTCTGAGTTCGAGGCCAGCCTGGTCTAGAAAGTGAGTTCCAGGACAGCCAGGGCTACACAGAGAAACCCTGTCTCGAAAAACAAAAAAGCAAAAAACAAAAACAAAAAAACCCAAAACAAACAAAAAAGAATTTCTGGAAGCAGAACCTAAGAGCCTGTGATTTCATGAGCCCCTCATGCTAAAATTTAAAAAATCTGGGCATAGGCGATATCCAAGGCACTCAAAAGGGCTTACCTGGCTGAACAGCGTGGAAAGCAACAGAGTGCCTGCTCTCTCTCTCTCTCTCTCTCTCTCTCTCTCTCTCTCTCTCTCTCTCTCTCCACCTCCCTCACTCCCTCTCCCTCTCTAGTCACCAGAAGGATAGTTTCGATCCAGAAAGACTGTATTAAAAGGTTGCAGCATTAGCATTAGGATTAGGAAGGTTGAGAGCCAGTGGTCTAGAAGGATCTGAACCCATATCCTCATGCCTACACACTTCATCCATTGAGCACTCTTCAACACCCCTAAGATTCAAAACACTTTTGAATTCTAAGACACATTTGATTGTAAGAGCTTTCCGTGAGGACCAGTGCATGAACCTATACGATTTCAGTTAGTCACCAGCAGAGAACCCTTTCTCTAGAAGTTTGCATCCATCTCCAGCTTGAGGTAGGAACATTCATCTGTATATAAAAATGACTGGCAATCTAGCTAGAAAAGCACAAATTCCAGTCTAGGTCACGCTTCCTGCCAGAAGAGAAAGAAGTAGAAAAAGGCACTCATAGTCTACTTTAAGTCGGTATCACAGAAGAGGGGGCAGAATGGGTGTAGGAGCCAGAGGAGATGGAGAACACCAGGAGGAGCCAGAGGGGATGGAGAACACCAGGAGGAGCCAGAGGAGATGGAGAACACCAGGAGGAGCCAGAGGAGATGGAGAACACCAGGAGGAGCCAGAGGGGATGGAGAACACCAGGAGGAGCCAGAGGGGATGGAGAGCACCAGGAGGAGCCAGAGGGGATGGAGAACACCAGGAGGAGCCAGAGGGGATGGAGAACACCAGGAGGAGCCAGAGGAGATGGAGAACACCAGGAGAACAAGGCCCTCTAAGTCAACGCAAGCAAGCTCATATGAACTCACAGAGACTGGAGCAGCATGCCCGGGGCCTGCACGGGTCTGCACCAGGTCCTTTGCATATATATATATATGCGTCCAATTCAGTGTTTTTATTGGATTCCTGAGTAAGTCTGTTTCTTGTGCCTTCTCTTGGGCTCTTTTCCTTCTTTTTGCTTGTTTAGTCCAACTCCAATGTGTAGTTTTTTTGTTTTATCTTATTATATTTTATCTATTGTGA
>liver06_56reads
AGATTTTCAATAAGAAACTTCCGTCTGGGCATTCTGACCTATTGGAAGAAAATTCGAAATAGTGGTATCTCTGATGAATATATAACACCTATGTTTAGTTTTTATAAAAGTATTGGGGAACTGAAAATGACTCAAGAGGAGTATGCTCTGCTTACAGCAATTGTTATCCTGTCTCCAGATAGACAATACATAAAGGATAGAGAGGCAGTAGAGAAGCTTCAGGAGCCACTTCTTGATGTGCTACAAAAGTTGTGTAAGATTCACCAGCCTGAAAATCCTCAACACTTTGCCTGTCTCCTGGGTGGCTTGTAAATGGTAATGGTTTTCCAAATATGACCTGTGTCTTAAAAATTCATTATTCAAGTCAGGTTTTTGTCCTCTAACAATTTTATGTTGGGTTATTCTTTTCCTGTCTATTTATTAATTATTTACTTTTTCTTAAAATTTAGTTAAAAGAAGAAAATTTAGTGCAGAAGAAAATTTTCTCATATTAACAGAAATGGCAACCAATCACGTTCAGGTTCTTGTAGAATTCACAAAAAAGCTACCAGGATTTCAGACTTTGGACCATGAAGACCAGATTGCTTTGCTGAAAGGGTCTGCGGTTGAAGCTATGTTCCTTCGTTCAGCTGAGATTTTCAATAAGAAACTTCCGTCTGGGCATTCTGACCTATTGGAAGAAAGAATTCGAAATAGTGGTATCTCTGATGAATATATAACACCTATGTTTAGTTTTTATAAAAGTATTGGGGAACTGAAAATGACTCAAGAGGAGTATGCTCTGCTTACAGCAATTGTTATCCTGTCTCCAGATAGACAATACATAAAGGATAGAGAGGCAGTAGAGAAGCTTCAGGAGCCACTTCTTGATGTGCTACAAAAGTTGTGTAAGATTCACCAGCCTGAAAATCCTCAACACTTTGCCTGTCTCCTGGGTCGCCTGACTGAATTACGGACATTCAATCATCACCACGCTGAGATGCTGATGTCATGGAGAGTAAACGACCACAAGTTTACCCCACTTCTCTGTGAAATCTGGGACGTGCAGTGATGGGCCATGGCCCAACTTGTTTATTGCAGCTTATAATGGTTACAAATAAAGCAATAGCATCACAAATTTCACAAATAAAGCATTTTTTTCACTGCATTCTAGTTGTGGTTTGTCCAAACTCATCAATGTATCTTATCATGTCTGGATCTCAGTCATGTACAGATTCTCGTAGAATTCACAAAAAAGCTTCCAGGTATTTTTTTTAAATAATAAAAATTAATGTTCTGA
>liver07_56reads
TTGGGGCTCCTTCTCAGTTGCCGTGAGGAAGCTAAGGATGGTGATGCAGTTTCAGGGTTTAGAAAATCCAATTCAGATTAGTCTTCACCACAGCCACCGGCTGTCAGGATTTGTGCCGGAAGGGATGAGTGTGAAGCCAGCTAAAGGTATGCTAACAGAACACGCGGCAGGCCCTCTGGGGCAGAATCTGGATTTGGAATCGTACTCCCCATACAACAATGTCCCGTTTCCTCAAGTTCAGCCACAGATTTCCTCCTCGTCTTACTATTCCAACCTGGGCTTCTACCCCCAACAACCGGAAGACTGGTATTCTCCTGGCATCTATGAACTCAGGCGAATGCCCGCTGAGACTGGGTACCAGGGAGAGACTGAGGTATCAGAGATGCCTGTGACAAAGAAGCCGCGAATGGCCGCGGCATCGGCAGGCAGAATAAAAGGGGATGAGCTGTGTGTTGTCTGTGGAGACAGGGCCTCTGGGTACCACTACAACGCGCTCACCTGTGAGGGCTGCAAAGGTGAGAGCTTTCGTTTTCCTTTCAGTACAATTATACTGAGGTGGCTGCTACAATTTCTTGAACAAGGATTATAAGCAAGAAAATAACCACGTTTATAAATTATTTGTTATGTGTGTTTGTTGTTTGAACTGTCGATGAAGCATGGCCTCTTGATGGCAAGCGAACTCTGTGCGCTATAAAAAGCTCCAGTTCTCCACTGCTGTTGTCCAAGCCGTCTCTTGGTTCCTTCAGAACCCAATTTAGCCTGAGCTGGGGACATATTGGGCACATTAAGTTTATCTTTGCTATTTTCTCACTACTCTTGATAATTAGCTCATATTTCTTGCTGTTAATGAGATCATAGCCACACACAAACTCTGATGGTAATTAGTTCAAATGTCAGGACAAGATGGCCATAGAGATGATCCAGAGAAGCTATTATTAGTTTTAAGAAGCATATTATAAAATAGAATGTAATAATAAGTTTAATATGGGGCCAGTGAGATGGCCATGGAGTTAAGATCCCTGGGACCCACATGGTATAAGGACTGCTGAGAGGTATCCTCTGACCTTCACAATGCCACAGTACGTGCATGCCCCCCAATCAAATGAATGTAAAGAGCATATGTAAATAAGAATAAATTAGCATGGGTAGAAGAATTAGTAAAATGTATAACATACAGGGAGCACTTAATGAGTTGTTCTTATTATTCCTGCTAAGAGTCTTTGGATCCAGTTGTGTAGCGTGAAGTAAATGTGCTATGACATCATTTGGCAGTTTCTAGGAGGTACAGATTTGAGGTCCCACTCCGGGCCTATGGACTTGGGAGGCAGAGGCAGGCGGATTTCTGAGTTCGAGGCCAGCCTGGTCTACAAAGTGAGTTCCAGGACAGCCAGGGCTACACAGAGAAACCCTGTCTCGAAAAACAAAAAAGCAAAAAACAAAAACAAAAAAACCCAAAACAAACAAAAAAGAATTTCTGGAAGCAGAACCTAAGAGCCTGTGATTTCATGAGCCCCTCATGCTAAAATTTAAAAAATCTGGGCATAGGCGATATCCAAGGCACTCAAAAGGGCTTACCTGGCTGAACAGCGTGGAAAGCAACAGAGTGCCTGCTCTCTCTCTCTCTCTCTCTCTCTCTCTCTCTCTCTCTCTCTCTCTCTCTCCACCTCCCTCACTCCCTCTCCCTCTCTAGTCACCAGAAGGATAGTTTCGATCCAGAAAGACTGTATTAAAAGGTTGCAGCATTAGCATTAGGAAGGTTGAGAGCCAGTGGTCTAGAAGGATCTGAACCCATATCCTCATGCCTACACACTTCATCCATTGAGCACTCTTCAACACCCCTAAGATTCAAAACACTTTTGAATTCTAAGACACATTTGATTGTAAGAGCTTTCCGTGAGGACCAGTGCATGAACCTATACGATTTCAGTTAGTCACCAGCAGAGAACCCTTTCTCTAGAAGTTTGCATCCATCTCCAGCTTGAGGTAGGAACATTCATCTGTATATAAAAATGACTGGCAATCTAGCTAGAAAAGCACAAATTCCAGTCTAGGTCACGCTTCCTGCCAGAAGAGAAAGAAGTAGAAAAAGGCACTCATAGTCTACTTTAAGTCGGTATCACAGAAGAGGGGGCAGAATGGGTGTAGGAGCCAGAGGAGATGGAGAACACCAGGAGGAGCCAGAGGGGATGGAGAACACCAGGAGGAGCCAGAGGAGATGGAGAACACCAGGAGGAGCCAGAGGAGATGGAGAACACCAGGAGGAGCCAGAGGGGATGGAGAACACCAGGAGGAGCCAGAGGGGATGGAGAGCACCAGGAGGAGCCAGAGGGGATGGAGAACACCAGGAGGAGCCAGAGGGGATGGAGAACACCAGGAGGAGCCAGAGGAGATGGAGAACACCAGGAGAACAAGGCCCTCTAAGTCAACGCAAGCAAGCTCATATGAACTCACAGAGACTGGAGCAGCATGCCCGGGGCCTGCACGGGTCTGCACCAGGTCCTTTGCATATATATATATATGCGTCCAATTCAGTGTTTTTATTGGATTCCTGAGTAAGTCTGTTTCTTGTGCCTTCTCTTGGGCTCTTTTCCTTCTTTTTGCTTGTTTAGTCCAACTCCAATGTGTAGTTTTTTTGTTTTATCTTATTATATTTTATCTATTGTGAAAAAAAAA
>liver08_21reads
GGGGGGCTCCTTCTCAGTTGCCGTGAGGAAGCTAAGGATGGTGATGCAGTTTCAGGGTTTAGAAAATCCAATTCAGATTAGTCTTCACCACAGCCACCGGCTGTCAGGATTTGTGCCGGAAGGGATGAGTGTGAAGCCAGCTAAAGGTATGCTAACAGAACACGCGGCAGGCCCTCTGGGGCAGAATCTGGATTTGGAATCGTACTCCCCATACAACAATGTCCCGTTTCCTCAAGTTCAGCCACAGATTTCCTCCTCGTCTTACTATTCCAACCTGGGCTTCTACCCCCAACAACCGGAAGACTGGTATTCTCCTGGCATCTATGAACTCAGGCGAATGCCCGCTGAGACTGGGTACCAGGGAGAGACTGAGGTATCAGAGATGCCTGTGACAAAGAAGCCGCGAATGGCCGCGGCATCGGCAGGCAGAATAAAAGGGGATGAGCTGTGTGTTGTCTGTGGAGACAGGGCCTCTGGGTACCACTACAACGCGCTCACCTGTGAGGGCTGCAAAGGTTTCTTCCGAAGAAGCATTACCAAGAACGCCGTGTACAAGTGTAAGAACGGGGGCAACTGCGTGATGGACATGTACATGCGCAGGAAGTGCCAGGAGTGCCGGCTAAGGAAGTGCAAAGAGATGGGGATGTTGGCTGAATGTATGTATACAGGTTTGTTAACTGAAATCCAGTGTAAATCTAAACGGCTAAGGAAAAATGTGAAGCAGCACGCTGATCAGACAGCTAATGAGGACGACAGCGAAGGGCGTGACTTGCGACAAGTGACCTCCACAACCAAGTTTTGCAGGGAGAAAACGGAACTCACGGCAGACCAACAGACCCTCCTGGATTATATTATGGATTCGTACAACAAACAGAGAATGCCTCAGGAAATCACAAATAAAATCTTAAAAGAAGAATTTAGTGCAGAAGAAAATTTTCTCATATTAACAGAAATGGCAACCAATCACGTTCAGGTTCTTGTAGAATTCACAAAAAAGCTACCAGGATTTCAGACTTTGGACCATGAAGACCAGATTGCTTTGCTGAAAGGGTCTGCGGTTGAAGCTATGTTCCTTCGTTCAGCTGAGATTTTCAATAAGAAACTTCCGTCTGGGCATTCTGACCTATTGGAAGAAAGAATTCGAAATAGTGGTATCTCTGATGAATATATAACACCTATGTTTAGTTTTTATAAAAGTATTGGGGAACTGAAAATGACTCAAGAGGAGTATGCTCTGCTTACAGCAATTGTTATCCTGTCTCCAGATAGACAATACATAAAGGATAGAGAGGCAGTAGAGAAGCTTCAGGAGCCACTTCTTGATGTGCTACAAAAGTTGTGTAAGATTCACCAGCCTGAAAATCCTCAACACTTTGCCTGTCTCCTGGGTCGCCTGACTGAATTACGGACATTCAATCATCACCACGCTGAGATGCTGATGTCATGGAGAGTAAACGACCACAAGTTTACCCCACTTCTCTGTGAAATCTGGGACGTGCAGTGATGGGCCATGGCCCAACTTGTTTATTGCAGCTTATAATGGTTACAAATAAAGCAATAGCATCACAAATTTCACAAATAAAGCATTTTTTTCACTGCATTCTAGTTGTGGTTTGTCCAAACTCATCAATGTATCTTATCATGTCTGGATCTCAGTCATGTACAGATTCTCGTAGAATTCACAAAAAAGCTTCCAGGTATTTTTTTTAAATAATAAAAATTAATGTTCTTGAAATATGTAAAGTGTGCCATTATAATATTAATCACTCTGTATATGATATTTTATTTCAGTTCTTAAAGCATTCTTTTTGTTTGTTTTCAAGACAGGTTTTTGTCCTCTAACAATTTTATGTTGGGTTATTCTTTTCCTGTCTATTTATTAATTATTTACTTTTTCTTAAAATTTAGTTAAAAGAAGAAAATTTAGTGCAGAAGAAAATTTTCTCATATTAACAGAAATGGCAACCAATCACGTTCAGGTTCTTGTAGAATTCACAAAAAAGCTACCAGGATTTCAGACTTTGGACCATGAAGACCAGATTGCTTTGCTGAAAGGGTCTGCGGTTGAAGCTATGTTCCTTCGTTCAGCTGAGATTTTCAATAAGAAACTTCCGTCTGGGCATTCTGACCTATTGGAAGAAAGAATTCGAAATAGTGGTATCTCTGATGAATATATAACACCTATGTTTAGTTTTTATAAAAGTATTGGGGAACTGAAAATGACTCAAGAGGAGTATGCTCTGCTTACAGCAATTGTTATCCTGTCTCCAGATAGACAATACATAAAGGATAGAGAGGCAGTAGAGAAGCTTCAGGAGCCACTTCTTGATGTGCTACAAAAGTTGTGTAAGATTCACCAGCCTGAAAATCCTCAACACTTTGCCTGTCTCCTGGGTCGCTGTAAATGGTAATGGTTTTCCAAATATGACCTGTGTCTTAAAAATTCATTATTCAAGTCAGGTTTTTGTCCTCTAACAATTTTATGTTGGGTTATTCTTTTCCTGTCTATTTATTAATTATTTACTTTTTCTTAAAATTTAGTTAAAAGAAGAAAATTTAGTGCAGAAGAAAATTTTCTCATATTAACAGAAATGGCAACCAATCACGTTCAGGTTCTTGTAGAATTCACAAAAAAGCTACCAGGATTTCAGACTTTGGACCATGAAGACCAGATTGCTTTGCTGAAAGGGTCTGCGGTTGAAGCTATGTTCCTTCGTTCAGCTGAGATTTTCAATAAGAAACTTCCGTCTGGGCATTCTGACCTATTGGAAGAAAGAATTCGAAATAGTGGTATCTCTGATGAATATATAACACCTATGTTTAGTTTTTATAAAAGTATTGGGGAACTGAAAATGACTCAAGAGGAGTATGCTCTGCTTACAGCAATTGTTATCCTGTCTCCAGATAGACAATACATAAAGGATAGAGAGGCAGTAGAGAAGCTTCAGGAGCCACTTCTTGATGTGCTACAAAAGTTGTGTAAGATTCACCAGCCTGAAAATCCTCAACACTTTGCCTGTCTCCTGGGTCGCCTGACTGAATTACGGACATTCAATCATCACCACGCTGAGATGCTGATGTCATGGAGAGTAAACGACCACAAGTTTACCCCACTTCTCTGTGAAATCTGGGACGTGCAGTGATGGGCCATGGCCCAACTTGTTTATTGCAGCTTATAATGGTTACAAATAAAGCAATAGCATCACAAATTTCACAAATAAAGCATTTTTTTCACTGCATTCTAGTTGTGGTTTGTCCAAACTCATCAATGTATCTTATCATGTCTGGATCTCAGTCATGTACAGATTCTCGTAGAATTCACAAAAAAGCTTCCAGGTATTTTTTTTAAATAATAAAAATTAATGTTCTTGAAA
>liver09_19reads
GGGGCCAAGGGAGAGATGCTGAAGCTTATGCCGGAAGGCCGCCTGTGGTCACCCAGGCTTCTGCTTCAGTCTCTCCTCCTTCTCCTCCTCAGCCCACTGTCTCCTCATCTCACCCCAGAGAAGAACCGAGTTCTGAGAGTCTACAGCAAAATTACTGGGCACTAGAAAGGAAGACTGGGCTCCGAATCCTCTTAGAGCCTTGGACATCTCTGGCCCAAAGCAATCCAAAGCCCCTGCAGCCATGCTGAAGACAGACAGGGCTGGGAACCCTTAAGCTCATGTTAATAAGAAGAAAATGAGGAAGAAACCTAAGGGAAGATGGATTGGTTTATGGTGTAGATTATGATGGGAAGAAAATATAAACACTTAGAAAATAATTTCTCAGTGGAGACAAGATAAAAAGGTTAGAAAATCATTCTTAGCCTAGGGGGAAAGCTTTGAGGACTCACCTTTCACTGTCTCCTCTCTAGGGAGAAATTCCTTCAGAATGAAGCTTCAGACATTTGGGGATCTTATTTGAGGACCACCATCCCAGAAGTACTTTCTCAAGTTGAAAAGTTGGAGTGGTAGCCAAGATGAATCTGATTGGGCACTCCCATTTACAGGCTACGGACGAGTTTTCTCTTTCTGAAAGCTTATTTGGTATGCTAACAGAACACGCGGCAGGCCCTCTGGGGCAGAATCTGGATTTGGAATCGTACTCCCCATACAACAATGTCCCGTTTCCTCAAGTTCAGCCACAGATTTCCTCCTCGTCTTACTATTCCAACCTGGGCTTCTACCCCCAACAACCGGAAGACTGGTATTCTCCTGGCATCTATGAACTCAGGCGAATGCCCGCTGAGACTGGGTACCAGGGAGAGACTGAGGTATCAGAGATGCCTGTGACAAAGAAGCCGCGAATGGCCGCGGCATCGGCAGGCAGAATAAAAGGGGATGAGCTGTGTGTTGTCTGTGGAGACAGGGCCTCTGGGTACCACTACAACGCGCTCACCTGTGAGGGCTGCAAAGGTTTCTTCCGAAGAAGCATTACCAAGAACGCCGTGTACAAGTGTAAGAACGGGGGCAACTGCGTGATGGACATGTACATGCGCAGGAAGTGCCAGGAGTGCCGGCTAAGGAAGTGCAAAGAGATGGGGATGTTGGCTGAATGTATGTATACAGGTTTGTTAACTGAAATCCAGTGTAAATCTAAACGGCTAAGGAAAAATGTGAAGCAGCACGCTGATCAGACAGCTAATGAGGACGACAGCGAAGGGCGTGACTTGCGACAAGTGACCTCCACAACCAAGTTTTGCAGGGAGAAAACGGAACTCACGGCAGACCAACAGACCCTCCTGGATTATATTATGGATTCGTACAACAAACAGAGAATGCCTCAGGAAATCACAAATAAAATCTTAAAAGAAGAATTTAGTGCAGAAGAAAATTTTCTCATATTAACAGAAATGGCAACCAATCACGTTCAGGTTCTTGTAGAATTCACAAAAAAGCTACCAGGATTTCAGACTTTGGACCATGAAGACCAGATTGCTTTGCTGAAAGGGTCTGCGGTTGAAGCTATGTTCCTTCGTTCAGCTGAGATTTTCAATAAGAAACTTCCGTCTGGGCATTCTGACCTATTGGAAGAAAGAATTCGAAATAGTGGTATCTCTGATGAATATATAACACCTATGTTTAGTTTTTATAAAAGTATTGGGGAACTGAAAATGACTCAAGAGGAGTATGCTCTGCTTACAGCAATTGTTATCCTGTCTCCAGATAGACAATACATAAAGGATAGAGAGGCAGTAGAGAAGCTTCAGGAGCCACTTCTTGATGTGCTACAAAAGTTGTGTAAGATTCACCAGCCTGAAAATCCTCAACACTTTGCCTGTCTCCTGGGTCGCCTGACTGAATTACGGACATTCAATCATCACCACGCTGAGATGCTGATGTCATGGAGAGTAAACGACCACAAGTTTACCCCACTTCTCTGTGAAATCTGGGACGTGCAGTGATGGGCCATGGCCCAACTTGTTTATTGCAGCTTATAATGGTTACAAATAAAGCAATAGCATCACAAATTTCACAAATAAAGCATTTTTTTCACTGCAAAAAA
>liver10_18reads
TTGGGCTCCTTCTCAGTTGCCGTGAGGAAGCTAAGGATGGTGATGCAGTTTCAGGGTTTAGAAAATCCAATTCAGATTAGTCTTCACCACAGCCACCGGCTGTCAGGATTTGTGCCGGAAGGGATGAGTGTGAAGCCAGCTAAAGGTATGCTAACAGAACACGCGGCAGGCCCTCTGGGGCAGAATCTGGATTTGGAATCGTACTCCCCATACAACAATGTCCCGTTTCCTCAAGTTCAGCCACAGATTTCCTCCTCGTCTTACTATTCCAACCTGGGCTTCTACCCCCAACAACCGGAAGACTGGTATTCTCCTGGCATCTATGAACTCAGGCGAATGCCCGCTGAGACTGGGTACCAGGGAGAGACTGAGGTATCAGAGATGCCTGTGACAAAGAAGCCGCGAATGGCCGCGGCATCGGCAGGCAGAATAAAAGGGGATGAGCTGTGTGTTGTCTGTGGAGACAGGGCCTCTGGGTACCACTACAACGCGCTCACCTGTGAGGGCTGCAAAGGTTTCTTCCGAAGAAGCATTACCAAGAACGCCGTGTACAAGTGTAAGAACGGGGGCAACTGCGTGATGGACATGTACATGCGCAGGAAGTGCCAGGAGTGCCGGCTAAGGAAGTGCAAAGAGATGGGGATGTTGGCTGAATGTATGTATACAGGTTTGTTAACTGAAATCCAGTGTAAATCTAAACGGCTAAGGAAAAATGTGAAGCAGCACGCTGATCAGACAGCTAATGAGGACGACAGCGAAGGGCGTGACTTGCGACAAGTGACCTCCACAACCAAGTTTTGCAGGGAGAAAACGGAACTCACGGCAGACCAACAGACCCTCCTGGATTATATTATGGATTCGTACAACAAACAGAGAATGCCTCAGGAAATCACAAATAAAATCGTATGTGCTCTCTCTGAACAATATAATTATTTAAAGTTAACATTTTCTGTGACCTTTTACTACTTTTTAAGGTGGGATTTATATGTAAATGTGTTATTCAAAGTGATTGTTTTCTGAGACTTCAAGTTATATGTCCAAACTTTTTATCAGCATTAAACAATTGGAAAGGAAGTCTCAGGTCTATCTTGTAAATGGTAATGGTTTTCCAAATATGACCTGTGTCTTAAAAATTCATTATTCAAGTCAGGTTTTTGTCCTCTAACAATTTTATGTTGGGTTATTCTTTTCCTGTCTATTTATTAATTATTTACTTTTTCTTAAAATTTAGTTAAAAGAAGAAAATTTAGTGCAGAAGAAAATTTTCTCATATTAACAGAAATGGCAACCAATCACGTTCAGGTTCTTGTAGAATTCACAAAAAAGCTACCAGGATTTCAGACTTTGGACCATGAAGACCAGATTGCTTTGCTGAAAGGGTCTGCGGTTGAAGCTATGTTCCTTCGTTCAGCTGAGATTTTCAATAAGAAACTTCCGTCTGGGCATTCTGACCTATTGGAAGAAAGAATTCGAAATAGTGGTATCTCTGATGAATATATAACACCTATGTTTAGTTTTTATAAAAGTATTGGGGAACTGAAAATGACTCAAGAGGAGTATGCTCTGCTTACAGCAATTGTTATCCTGTCTCCAGATAGACAATACATAAAGGATAGAGAGGCAGTAGAGAAGCTTCAGGAGCCACTTCTTGATGTGCTACAAAAGTTGTGTAAGATTCACCAGCCTGAAAATCCTCAACACTTTGCCTGTCTCCTGGGTCGCCTGACTGAATTACGGACATTCAATCATCACCACGCTGAGATGCTGATGTCATGGAGAGTAAACGACCACAAGTTTACCCCACTTCTCTGTGAAATCTGGGACGTGCAGTGATGGGCCATGGCCCAACTTGTTTATTGCAGCTTATAATGGTTACAAATAAAGCAATAGCATCACAAATTTCACAAATAAAGCATTTTTTTCACTGCATTCTAGTTGTGGTTTGTCCAAACTCATCAATGTATCTTATCATGTCTGGATCTCAGTCATGTACAGATTCTCGTAGAATTCACAAAAAAGCTTCCAGGTATTTTTTTTAAATAATAAAAATTAATGTTCTTGAAATATGTAAAGTGTGCCATTATAATATTAATCACTCTGTATATGATATTTTATTTCAGTTCTTAAAGCATTCTTTTTGTTTGTTTTCAAGACAGGTTTTTGTCCTCTAACAATTTTATGTTGGGTTATTCTTTTCCTGTCTATTTATTAATTATTTACTTTTTCTTAAAATTTAGTTAAAAGAAGAAAATTTAGTGCAGAAGAAAATTTTCTCATATTAACAGAAATGGCAACCAATCACGTTCAGGTTCTTGTAGAATTCACAAAAAAGCTACCAGGATTTCAGACTTTGGACCATGAAGACCAGATTGCTTTGCTGAAAGGGTCTGCGGTTGAAGCTATGTTCCTTCGTTCAGCTGAGATTTTCAATAAGAAACTTCCGTCTGGGCATTCTGACCTATTGGAAGAAAGAATTCGAAATAGTGGTATCTCTGATGAATATATAACACCTATGTTTAGTTTTTATAAAAGTATTGGGGAACTGAAAATGACTCAAGAGGAGTATGCTCTGCTTACAGCAATTGTTATCCTGTCTCCAGATAGACAATACATAAAGGATAGAGAGGCAGTAGAGAAGCTTCAGGAGCCACTTCTTGATGTGCTACAAAAGTTGTGTAAGATTCACCAGCCTGAAAATCCTCAACACTTTGCCTGTCTCCTGGGTCGCTGTAAATGGTAATGGTTTTCCAAATATGACCTGTGTCTTAAAAATTCATTATTCAAGTCAGGTTTTTGTCCTCTAACAATTTTATGTTGGGTTATTCTTTTCCTGTCTATTTATTAATTATTTACTTTTTCTTAAAATTTAGTTAAAAGAAGAAAATTTAGTGCAGAAGAAAATTTTCTCATATTAACAGAAATGGCAACCAATCACGTTCAGGTTCTTGTAGAATTCACAAAAAAGCTACCAGGATTTCAGACTTTGGACCATGAAGACCAGATTGCTTTGCTGAAAGGGTCTGCGGTTGAAGCTATGTTCCTTCGTTCAGCTGAGATTTTCAATAAGAAACTTCCGTCTGGGCATTCTGACCTATTGGAAGAAAGAATTCGAAATAGTGGTATCTCTGATGAATATATAACACCTATGTTTAGTTTTTATAAAAGTATTGGGGAACTGAAAATGACTCAAGAGGAGTATGCTCTGCTTACAGCAATTGTTATCCTGTCTCCAGATAGACAATACATAAAGGATAGAGAGGCAGTAGAGAAGCTTCAGGAGCCACTTCTTGATGTGCTACAAAAGTTGTGTAAGATTCACCAGCCTGAAAATCCTCAACACTTTGCCTGTCTCCTGGGTCGCCTGACTGAATTACGGACATTCAATCATCACCACGCTGAGATGCTGATGTCATGGAGAGTAAACGACCACAAGTTTACCCCACTTCTCTGTGAAATCTGGGACGTGCAGTGATGGGCCATGGCCCAACTTGTTTATTGCAGCTTATAATGGTTACAAATAAAGCAATAGCATCACAAATTTCACAAATAAAGCATTTTTTTCACTGCAAAAAAAATAAAAAAGAGAA
>liver11_18reads
GGGGGCTCCTTCTCAGTTGCCGTGAGGAAGCTAAGGATGGTGATGCAGTTTCAGGGTTTAGAAAATCCAATTCAGATTAGTCTTCACCACAGCCACCGGCTGTCAGGATTTGTGCCGGAAGGGATGAGTGTGAAGCCAGCTAAAGGTATGCTAACAGAACACGCGGCAGGCCCTCTGGGGCAGAATCTGGATTTGGAATCGTACTCCCCATACAACAATGTCCCGTTTCCTCAAGTTCAGCCACAGATTTCCTCCTCGTCTTACTATTCCAACCTGGGCTTCTACCCCCAACAACCGGAAGACTGGTATTCTCCTGGCATCTATGAACTCAGGCGAATGCCCGCTGAGACTGGGTACCAGGGAGAGACTGAGGTATCAGAGATGCCTGTGACAAAGAAGCCGCGAATGGCCGCGGCATCGGCAGGCAGAATAAAAGGGGATGAGCTGTGTGTTGTCTGTGGAGACAGGGCCTCTGGGTACCACTACAACGCGCTCACCTGTGAGGGCTGCAAAGGTTTCTTCCGAAGAAGCATTACCAAGAACGCCGTGTACAAGTGTAAGAACGGGGGCAACTGCGTGATGGACATGTACATGCGCAGGAAGTGCCAGGAGTGCCGGCTAAGGAAGTGCAAAGAGATGGGGATGTTGGCTGAATGTTTGTTAACTGAAATCCAGTGTAAATCTAAACGGCTAAGGAAAAATGTGAAGCAGCACGCTGATCAGACAGCTAATGAGGACGACAGCGAAGGGCGTGACTTGCGACAAGTGACCTCCACAACCAAGTTTTGCAGGGAGAAAACGGAACTCACGGCAGACCAACAGACCCTCCTGGATTATATTATGGATTCGTACAACAAACAGAGAATGCCTCAGGAAATCACAAATAAAATCGTATGTGCTCTCTCTGAACAATATAATTATTTAAAGTTAACATTTTCTGTGACCTTTTACTACTTTTTAAGGTGGGATTTATATGTAAATGTGTTATTCAAAGTGATTGTTTTCTGAGACTTCAAGTTATATGTCCAAACTTTTTATCAGCATTAAACAATTGGAAAGGAAGTCTCAGGTCTATCTTGTAAATGGTAATGGTTTTCCAAATATGACCTGTGTCTTAAAAATTCATTATTCAAGTCAGGTTTTTGTCCTCTAACAATTTTATGTTGGGTTATTCTTTTCCTGTCTATTTATTAATTATTTACTTTTTCTTAAAATTTAGTTAAAAGAAGAAAATTTAGTGCAGAAGAAAATTTTCTCATATTAACAGAAATGGCAACCAATCACGTTCAGGTTCTTGTAGAATTCACAAAAAAGCTACCAGGATTTCAGACTTTGGACCATGAAGACCAGATTGCTTTGCTGAAAGGGTCTGCGGTTGAAGCTATGTTCCTTCGTTCAGCTGAGATTTTCAATAAGAAACTTCCGTCTGGGCATTCTGACCTATTGGAAGAAAGAATTCGAAATAGTGGTATCTCTGATGAATATATAACACCTATGTTTAGTTTTTATAAAAGTATTGGGGAACTGAAAATGACTCAAGAGGAGTATGCTCTGCTTACAGCAATTGTTATCCTGTCTCCAGATAGACAATACATAAAGGATAGAGAGGCAGTAGAGAAGCTTCAGGAGCCACTTCTTGATGTGCTACAAAAGTTGTGTAAGATTCACCAGCCTGAAAATCCTCAACACTTTGCCTGTCTCCTGGGTCGCCTGACTGAATTACGGACATTCAATCATCACCACGCTGAGATGCTGATGTCATGGAGAGTAAACGACCACAAGTTTACCCCACTTCTCTGTGAAATCTGGGACGTGCAGTGATGGGCCATGGCCCAACTTGTTTATTGCAGCTTATAATGGTTACAAATAAAGCAATAGCATCACAAATTTCACAAATAAAGCATTTTTTTCACTGCAAAAAAAAAGAGCTCACGT
>liver12_17reads
CCATTGGCAGCTAGGGAGAGATGGAAGCTTATGCCGGAAGGCCGCCTGTGGTCACCCAGGCTTCTGCTTCAGTCTCTCCTCCTTCTCCTCCTCAGCCCACTGTCTCCTCATCTCACCCCAGAGAAGAACCGAGTTCTGAGAGTCTACAGCAAAATTACTGGGCACTAGAAAGGAAGACTGGGCTCCGAATCCTCTTAGAGCCTTGGACATCTCTGGCCCAAAGCAATCCAAGGATCTTATTTGAGGACCACCATCCCAGAAGTACTTTCTCAAGTTGAAAAGTTGGAGTGGTAGCCAAGATGAATCTGATTGGGCACTCCCATTTACAGGCTACGGACGAGTTTTCTCTTTCTGAAAGCTTATTTGGTATGCTAACAGAACACGCGGCAGGCCCTCTGGGGCAGAATCTGGATTTGGAATCGTACTCCCCATACAACAATGTCCCGTTTCCTCAAGTTCAGCCACAGATTTCCTCCTCGTCTTACTATTCCAACCTGGGCTTCTACCCCCAACAACCGGAAGACTGGTATTCTCCTGGCATCTATGAACTCAGGCGAATGCCCGCTGAGACTGGGTACCAGGGAGAGACTGAGGTATCAGAGATGCCTGTGACAAAGAAGCCGCGAATGGCCGCGGCATCGGCAGGCAGAATAAAAGGGGATGAGCTGTGTGTTGTCTGTGGAGACAGGGCCTCTGGGTACCACTACAACGCGCTCACCTGTGAGGGCTGCAAAGGTTTCTTCCGAAGAAGCATTACCAAGAACGCCGTGTACAAGTGTAAGAACGGGGGCAACTGCGTGATGGACATGTACATGCGCAGGAAGTGCCAGGAGTGCCGGCTAAGGAAGTGCAAAGAGATGGGGATGTTGGCTGAATGTATGTATACAGGTTTGTTAACTGAAATCCAGTGTAAATCTAAACGGCTAAGGAAAAATGTGAAGCAGCACGCTGATCAGACAGCTAATGAGGACGACAGCGAAGGGCGTGACTTGCGACAAGTGACCTCCACAACCAAGTTTTGCAGGGAGAAAACGGAACTCACGGCAGACCAACAGACCCTCCTGGATTATATTATGGATTCGTACAACAAACAGAGAATGCCTCAGGAAATCACAAATAAAATCTTAAAAGAAGAATTTAGTGCAGAAGAAAATTTTCTCATATTAACAGAAATGGCAACCAATCACGTTCAGGTTCTTGTAGAATTCACAAAAAAGCTACCAGGATTTCAGACTTTGGACCATGAAGACCAGATTGCTTTGCTGAAAGGGTCTGCGGTTGAAGCTATGTTCCTTCGTTCAGCTGAGATTTTCAATAAGAAACTTCCGTCTGGGCATTCTGACCTATTGGAAGAAAGAATTCGAAATAGTGGTATCTCTGATGAATATATAACACCTATGTTTAGTTTTTATAAAAGTATTGGGGAACTGAAAATGACTCAAGAGGAGTATGCTCTGCTTACAGCAATTGTTATCCTGTCTCCAGATAGACAATACATAAAGGATAGAGAGGCAGTAGAGAAGCTTCAGGAGCCACTTCTTGATGTGCTACAAAAGTTGTGTAAGATTCACCAGCCTGAAAATCCTCAACACTTTGCCTGTCTCCTGGGTCGCCTGACTGAATTACGGACATTCAATCATCACCACGCTGAGATGCTGATGTCATGGAGAGTAAACGACCACAAGTTTACCCCACTTCTCTGTGAAATCTGGGACGTGCAGTGATGGGCCATGGCCCAACTTGTTTATTGCAGCTTATAATGGTTACAAATAAAGCAATAGCATCACAAATTTCACAAATAAAGCATTTTTTTCACTGCAAAAAAAAA
>liver13_17reads
GGGGGGCTCCTTCTCAGTTGCCGTGAGGAAGCTAAGGATGGTGATGCAGTTTCAGGGTTTAGAAAATCCAATTCAGATTAGTCTTCACCACAGCCACCGGCTGTCAGGATTTGTGCCGGAAGGGATGAGTGTGAAGCCAGCTAAAGGTATGCTAACAGAACACGCGGCAGGCCCTCTGGGGCAGAATCTGGATTTGGAATCGTACTCCCCATACAACAATGTCCCGTTTCCTCAAGTTCAGCCACAGATTTCCTCCTCGTCTTACTATTCCAACCTGGGCTTCTACCCCCAACAACCGGAAGACTGGTATTCTCCTGGCATCTATGAACTCAGGCGAATGCCCGCTGAGACTGGGTACCAGGGAGAGACTGAGGTATCAGAGATGCCTGTGACAAAGAAGCCGCGAATGGCCGCGGCATCGGCAGGCAGAATAAAAGGGGATGAGCTGTGTGTTGTCTGTGGAGACAGGGCCTCTGGGTACCACTACAACGCGCTCACCTGTGAGGGCTGCAAAGGTTTCTTCCGAAGAAGCATTACCAAGAACGCCGTGTACAAGTGTAAGAACGGGGGCAACTGCGTGATGGACATGTACATGCGCAGGAAGTGCCAGGAGTGCCGGCTAAGGAAGTGCAAAGAGATGGGGATGTTGGCTGAATGTATGTATACAGGTTTGTTAACTGAAATCCAGTGTAAATCTAAACGGCTAAGGAAAAATGTGAAGCAGCACGCTGATCAGACAGCTAATGAGGACGACAGCGAAGGGCGTGACTTGCGACAAGTGACCTCCACAACCAAGTTTTGCAGGGAGAAAACGGAACTCACGGCAGACCAACAGACCCTCCTGGATTATATTATGGATTCGTACAACAAACAGAGAATGCCTCAGGAAATCACAAATAAAATCGTATGTGCTCTCTCTGAACAATATAATTATTTAAAGTTAACATTTTCTGTGACCTTTTACTACTTTTTAAGGTGGGATTTATATGTAAATGTGTTATTCAAAGTGATTGTTTTCTGAGACTTCAAGTTATATGTCCAAACTTTTTATCAGCATTAAACAATTGGAAAGGACTCACGAAAAA
>liver14_16reads
GGGGGGCTCCTTCTCAGTTGCCGTGAGGAAGCTAAGGATGGTGATGCAGTTTCAGGGTTTAGAAAATCCAATTCAGATTAGTCTTCACCACAGCCACCGGCTGTCAGGATTTGTGCCGGAAGGGATGAGTGTGAAGCCAGCTAAAGGTATGCTAACAGAACACGCGGCAGGCCCTCTGGGGCAGAATCTGGATTTGGAATCGTACTCCCCATACAACAATGTCCCGTTTCCTCAAGTTCAGCCACAGATTTCCTCCTCGTCTTACTATTCCAACCTGGGCTTCTACCCCCAACAACCGGAAGACTGGTATTCTCCTGGCATCTATGAACTCAGGCGAATGCCCGCTGAGACTGGGTACCAGGGAGAGACTGAGGTATCAGAGATGCCTGTGACAAAGAAGCCGCGAATGGCCGCGGCATCGGCAGGCAGAATAAAAGGGGATGAGCTGTGTGTTGTCTGTGGAGACAGGGCCTCTGGGTACCACTACAACGCGCTCACCTGTGAGGGCTGCAAAGGTTTCTTCCGAAGAAGCATTACCAAGAACGCCGTGTACAAGTGTAAGAACGGGGGCAACTGCGTGATGGACATGTACATGCGCAGGAAGTGCCAGGAGTGCCGGCTAAGGAAGTGCAAAGAGATGGGGATGTTGGCTGAATGTTTGTTAACTGAAATCCAGTGTAAATCTAAACGGCTAAGGAAAAATGTGAAGCAGCACGCTGATCAGACAGCTAATGAGGACGACAGCGAAGGGCGTGACTTGCGACAAGTGACCTCCACAACCAAGTTTTGCAGGGAGAAAACGGAACTCACGGCAGACCAACAGACCCTCCTGGATTATATTATGGATTCGTACAACAAACAGAGAATGCCTCAGGAAATCACAAATAAAATCGGTTTCAGACACTGGATCACGAAGATCAGATTGCTTTGCTGAAAGGGTCTGCGGTTGAAGCTATGTTCCTTCGTTCAGCTGAGATTTTCAATAAGAAACTTCCGTCTGGGCATTCTGACCTATTGGAAGAAAGAATTCGAAATAGTGGTATCTCTGATGAATATATAACACCTATGTTTAGTTTTTATAAAAGTATTGGGGAACTGAAAATGACTCAAGAGGAGTATGCTCTGCTTACAGCAATTGTTATCCTGTCTCCAGATAGACAATACATAAAGGATAGAGAGGCAGTAGAGAAGCTTCAGGAGCCACTTCTTGATGTGCTACAAAAGCTGTGCAAGATGTACCAGCCTGAAAATCCTCAACACTTTGCCTGTCTCCTGGGTCGCCTGACTGAATTACGGACATTCAATCATCACCACGCTGAGATGCTGATGTCTTGGAGAGTGAATGATCACAAGTTCACCCCGCTCCTCTGTGAGATCTGGGATGTGCAGTGATGGACACCAGTGGGGCTGGCTCCTTGTCCTCCTCGGAACAGAAACCTTGTTTCGTTTGTACCTGGTTTCACTCAAGAATCTCAATGAATATTTATGTGGCAATTATACACCTCCCACGGTTGTAAATACAGACTAGATAGAACTGCTTTCCCCACACTGTATTTTACAAGGCTTCAGGAAACCCCACTGGCATGCCCTTTTGGCCTAATTAAATCAATTGTTACTTCAATTCTATCTACTGAGCTAGGGGCATTTTATTCTTCATTCGACAATATTAATATATATTTTATAAAGTTGAGCTGTTTTCAACTGAGACAATAAACTGAATGTAATAGCAAAAAAAAAAAA
>liver15_12reads
AGGACTCTGGGCTCCTTCTCAGTTGCCGTGAGGAAGCTAAGGATGGTGATGCAGTTTCAGGGTTTAGAAAATCCAATTCAGATTAGTCTTCACCACAGCCACCGGCTGTCAGGATTTGTGCCGGAAGGGATGAGTGTGAAGCCAGCTAAAGGTATGCTAACAGAACACGCGGCAGGCCCTCTGGGGCAGAATCTGGATTTGGAATCGTACTCCCCATACAACAATGTCCCGTTTCCTCAAGTTCAGCCACAGATTTCCTCCTCGTCTTACTATTCCAACCTGGGCTTCTACCCCCAACAACCGGAAGACTGGTATTCTCCTGGCATCTATGAACTCAGGCGAATGCCCGCTGAGACTGGGTACCAGGGAGAGACTGAGGTATCAGAGATGCCTGTGACAAAGAAGCCGCGAATGGCCGCGGCATCGGCAGGCAGAATAAAAGGGGATGAGCTGTGTGTTGTCTGTGGAGACAGGGCCTCTGGGTACCACTACAACGCGCTCACCTGTGAGGGCTGCAAAGGTTTCTTCCGAAGAAGCATTACCAAGAACGCCGTGTACAAGTGTAAGAACGGGGGCAACTGCGTGATGGACATGTACATGCGCAGGAAGTGCCAGGAGTGCCGGCTAAGGAAGTGCAAAGAGATGGGGATGTTGGCTGAATGTTTGTTAACTGAAATCCAGTGTAAATCTAAACGGCTAAGGAAAAATGTGAAGCAGCACGCTGATCAGACAGCTAATGAGGACGACAGCGAAGGGCGTGACTTGCGACAAGTGACCTCCACAACCAAGTTTTGCAGGGAGAAAACGGAACTCACGGCAGACCAACAGACCCTCCTGGATTATATTATGGATTCGTACAACAAACAGAGAATGCCTCAGGAAATCACAAATAAAATCGTATGTGCTCTCTCTGAACAATATAATTATTTAAAGTTAACATTTTCTGTGACCTTTTACTACTTTTTAAGGTGGGATTTATATGTAAATGTGTTATTCAAAGTGATTGTTTTCTGAGACTTCAAGTTATATGTCCAAACTTTTTATCAGCATTAAACAATTGGAAAGGAAAAAA
>liver16_11reads
GGGCCAAGGGGAGAGATGCTGAAGCTTATGCCGGAAGGCCGCCTGTGGTCACCCAGGCTTCTGCTTCAGTCTCTCCTCCTTCTCCTCCTCAGCCCACTGTCTCCTCATCTCACCCCAGAGAAGAACCGAGTTCTGAGAGTCTACAGCAAAATTACTGGGCACTAGAAAGGAAGACTGGGCTCCGAATCCTCTTAGAGCCTTGGACATCTCTGGCCCAAAGCAATCCAAAGCCCCTGCAGCCATGCTGAAGACAGACAGGGCTGGGAACCCTTAAGCTCATGTTAATAAGAAGAAAATGAGGAAGAAACCTAAGGGAAGATGGATTGGTTTATGGTGTAGATTATGATGGGAAGAAAATATAAACACTTAGAAAATAATTTCTCAGTGGAGACAAGATAAAAAGAAATTCCTTCAGAATGAAGCTTCAGACATTTGGGGATCTTATTTGAGGACCACCATCCCAGAAGTACTTTCTCAAGTTGAAAAGTTGGAGTGGTAGCCAAGATGAATCTGATTGGGCACTCCCATTTACAGGCTACGGACGAGTTTTCTCTTTCTGAAAGCTTATTTGGTATGCTAACAGAACACGCGGCAGGCCCTCTGGGGCAGAATCTGGATTTGGAATCGTACTCCCCATACAACAATGTCCCGTTTCCTCAAGTTCAGCCACAGATTTCCTCCTCGTCTTACTATTCCAACCTGGGCTTCTACCCCCAACAACCGGAAGACTGGTATTCTCCTGGCATCTATGAACTCAGGCGAATGCCCGCTGAGACTGGGTACCAGGGAGAGACTGAGGTATCAGAGATGCCTGTGACAAAGAAGCCGCGAATGGCCGCGGCATCGGCAGGCAGAATAAAAGGGGATGAGCTGTGTGTTGTCTGTGGAGACAGGGCCTCTGGGTACCACTACAACGCGCTCACCTGTGAGGGCTGCAAAGGTTTCTTCCGAAGAAGCATTACCAAGAACGCCGTGTACAAGTGTAAGAACGGGGGCAACTGCGTGATGGACATGTACATGCGCAGGAAGTGCCAGGAGTGCCGGCTAAGGAAGTGCAAAGAGATGGGGATGTTGGCTGAATGTTTGTTAACTGAAATCCAGTGTAAATCTAAACGGCTAAGGAAAAATGTGAAGCAGCACGCTGATCAGACAGCTAATGAGGACGACAGCGAAGGGCGTGACTTGCGACAAGTGACCTCCACAACCAAGTTTTGCAGGGAGAAAACGGAACTCACGGCAGACCAACAGACCCTCCTGGATTATATTATGGATTCGTACAACAAACAGAGAATGCCTCAGGAAATCACAAATAAAATCTTAAAAGAAGAATTTAGTGCAGAAGAAAATTTTCTCATATTAACAGAAATGGCAACCAATCACGTTCAGGTTCTTGTAGAATTCACAAAAAAGCTACCAGGATTTCAGACTTTGGACCATGAAGACCAGATTGCTTTGCTGAAAGGGTCTGCGGTTGAAGCTATGTTCCTTCGTTCAGCTGAGATTTTCAATAAGAAACTTCCGTCTGGGCATTCTGACCTATTGGAAGAAAGAATTCGAAATAGTGGTATCTCTGATGAATATATAACACCTATGTTTAGTTTTTATAAAAGTATTGGGGAACTGAAAATGACTCAAGAGGAGTATGCTCTGCTTACAGCAATTGTTATCCTGTCTCCAGATAGACAATACATAAAGGATAGAGAGGCAGTAGAGAAGCTTCAGGAGCCACTTCTTGATGTGCTACAAAAGTTGTGTAAGATTCACCAGCCTGAAAATCCTCAACACTTTGCCTGTCTCCTGGGTCGCCTGACTGAATTACGGACATTCAATCATCACCACGCTGAGATGCTGATGTCATGGAGAGTAAACGACCACAAGTTTACCCCACTTCTCTGTGAAATCTGGGACGTGCAGTGATGGGCCATGGCCCAACTTGTTTATTGCAGCTTATAATGGTTACAAATAAAGCAATAGCATCACAAATTTCACAAATAAAGCATTTTTTTCACTGCAAAAAAA
>liver17_8reads
TGGGGCCTTCTAGTTGCCGTGAGGAAGCTAAGGATGGTGATGCAGTTTCAGGGTTTAGAAAATCCAATTCAGATTAGTCTTCACCACAGCCACCGGCTGTCAGGATTTGTGCCGGAAGGGATGAGTGTGAAGCCAGCTAAAGGTATGCTAACAGAACACGCGGCAGGCCCTCTGGGGCAGAATCTGGATTTGGAATCGTACTCCCCATACAACAATGTCCCGTTTCCTCAAGTTCAGCCACAGATTTCCTCCTCGTCTTAGGGCTTCTACCCCCAACAACCGGAAGACTGGTATTCTCCTGGCATCTATGAAACTCAGGACGCCCGCTGAACTGGGTACCAGGGAGAGACTGAGGTATCAGAGATGCCTTTGGTGACAAAGAAGCCGCGAATGGCCGCGGCATCGGCAGGCAGAATAAAAGGGGATGAGCTGTGTGTTGTCTGTGGAGACAGGGCCTCTGGGTACCACTACAACGCGCTCACCTGTGAGGGCTGCAAAGGTTTCTTCCGAAGAAGCATTACCAAGAACGCCGTGTACAAGTGTAAGAACGGGGGCAACTGCGTGATGGACATGTACATGCGCAGGAAGTGCCAGGAGTGCCGGCTAAGGAAGTGCAAAGAGATGGGGATGTTGGCTGAATGTTTGTTAACTGAAATCCAGTGTAAATCTAAACGGCTAAGGAAAAATGTGAAGCAGCACGCTGATCAGACAGCTAATGAGGACGACAGCGAAGGGCGTGACTTGCGACAAGTGACCTCCACAACCAAGTTTTGTAGGAGAAAACGGAACTCACGGCAGACCAACAGACCCTCCTGGATTATATTATGGATTCGTACAACAAACAGAGAATGCCTCAGGAAATCACAAATAAAATCTTAAAAGAAGAATTTAGTGCAGAAGAAAATTTTCTCATATTAACAGAAATGGCAACCAATCACGTTCAGGTTCTTGTAGAATTCACAAAAAAGCTACCAGGATTTCAGACTTTGGACCATGAAGACCAGATTGCTTTGCTGAAAGGGTCTGCGGTTGAAGCTATGTTCCTTCGTTCAGCTGAGATTTTCAATAAGAAACTTCCGTCTGGGCATTCTGACCTATTGGAAGAAAGAATTCGAAATAGTGGTATCTCTGATGAATATATAACACCTATGTTTAGTTTTTATAAAAGTATTGGGGAACTGAAAATGACTCAAGAGGAGTATGCTCTGCTTACAGCAATTGTTATCCTGTCTCCAGATAGACAATACATAAAGGATAGAGAGGCAGTAGAGAAGCTTCAGGAGCCACTTCTTGATGTGCTACAAAAGTTGTGTAAGATTCACCAGCCTGAAAATCCTCAACACTTTGCCTGTCTCCTGGGTCGCCTGACTGAATTACGGACATTCAATCATCACCACGCTGAGATGCTGATGTCATGGAGAGTAAACGACCACAAGTTTACCCCACTTCTCTGTGAAATCTGGGACGTGCAGTGATGGGCCATGGCCCAACTTGTTTATTGCAGCTTATAATGGTTACAAATAAAGCAATAGCATCACAAATTTCACAAATAAAGCATTTTTTTCACTGCATTCTAGTTGTGGTTTGTCCAAACTCATCAATGTATCTTATCATGTCTGGATCTCAGTCATGTACAGATTCTCGTAGAATTCACAAAAAAGCTTCCAGGTATTTTTTTTAAATAATAAAAATTAATGTTCTTGAAAAAAAA
>liver18_7reads
GGGCCGGAAGGCCGCCTGTGGTCACCCAGGCTTCTGCTTCAGTCTCTCCTCCTTCTCCTCCTCAGCCCACTGTCTCCTCATCTCACCCCAGAGAAGAACCGAGTTCTGAGAGTCTACAGCAAAATTACTGGGCACTAGAAAGGAAGACTGGGCTCCGAATCCTCTTAGAGCCTTGGACATCTCTGGCCCAAAGCAATCCAAGGATCTTATTTGAGGACCACCATCCCAGAAGTACTTTCTCAAGTTGAAAAGTTGGAGTGGTAGCCAAGATGAATCTGATTGGGCACTCCCATTTACAGGCTACGGACGAGTTTTCTCTTTCTGAAAGCTTATTTGGTATGCTAACAGAACACGCGGCAGGCCCTCTGGGGCAGAATCTGGATTTGGAATCGTACTCCCCATACAACAATGTCCCGTTTCCTCAAGTTCAGCCACAGATTTCCTCCTCGTCTTACTATTCCAACCTGGGCTTCTACCCCCAACAACCGGAAGACTGGTATTCTCCTGGCATCTATGAACTCAGGCGAATGCCCGCTGAGACTGGGTACCAGGGAGAGACTGAGGTATCAGAGATGCCTGTGACAAAGAAGCCGCGAATGGCCGCGGCATCGGCAGGCAGAATAAAAGGGGATGAGCTGTGTGTTGTCTGTGGAGACAGGGCCTCTGGGTACCACTACAACGCGCTCACCTGTGAGGGCTGCAAAGGTTTCTTCCGAAGAAGCATTACCAAGAACGCCGTGTACAAGTGTAAGAACGGGGGCAACTGCGTGATGGACATGTACATGCGCAGGAAGTGCCAGGAGTGCCGGCTAAGGAAGTGCAAAGAGATGGGGATGTTGGCTGAATGTATGTATACAGGTTTGTTAACTGAAATCCAGTGTAAATCTAAACGGCTAAGGAAAAATGTGAAGCAGCACGCTGATCAGACAGCTAATGAGGACGACAGCGAAGGGCGTGACTTGCGACAAGTGACCTCCACAACCAAGTTTTGCAGGGAGAAAACGGAACTCACGGCAGACCAACAGACCCTCCTGGATTATATTATGGATTCGTACAACAAACAGAGAATGCCTCAGGAAATCACAAATAAAATCGTATGTGCTCTCTCTGAACAATATAATTATTTAAAGTTAACATTTTCTGTGACCTTTTACTACTTTTTAAGGTGGGATTTATATGTAAATGTGTTATTCAAAGTGATTGTTTTCTGAGACTTCAAGTTATATGTCCAAACTTTTTATCAGCATTAAACAATTGGAAAGGAAGTCTCAGGTCTATCTTGTAAATGGTAATGGTTTTCCAAATATGACCTGTGTCTTAAAAATTCATTATTCAAGTCAGGTTTTTGTCCTCTAACAATTTTATGTTGGGTTATTCTTTTCCTGTCTATTTATTAATTATTTACTTTTTCTTAAAATTTAGTTAAAAGAAGAAAATTTAGTGCAGAAGAAAATTTTCTCATATTAACAGAAATGGCAACCAATCACGTTCAGGTTCTTGTAGAATTCACAAAAAAGCTACCAGGATTTCAGACTTTGGACCATGAAGACCAGATTGCTTTGCTGAAAGGGTCTGCGGTTGAAGCTATGTTCCTTCGTTCAGCTGAGATTTTCAATAAGAAACTTCCGTCTGGGCATTCTGACCTATTGGAAGAAAGAATTCGAAATAGTGGTATCTCTGATGAATATATAACACCTATGTTTAGTTTTTATAAAAGTATTGGGGAACTGAAAATGACTCAAGAGGAGTATGCTCTGCTTACAGCAATTGTTATCCTGTCTCCAGATAGACAATACATAAAGGATAGAGAGGCAGTAGAGAAGCTTCAGGAGCCACTTCTTGATGTGCTACAAAAGTTGTGTAAGATTCACCAGCCTGAAAATCCTCAACACTTTGCCTGTCTCCTGGGTCGCCTGACTGAATTACGGACATTCAATCATCACCACGCTGAGATGCTGATGTCATGGAGAGTAAACGACCACAAGTTTACCCCACTTCTCTGTGAAATCTGGGACGTGCAGTGATGGGCCATGGCCCAACTTGTTTATTGCAGCTTATAATGGTTACAAATAAAGCAATAGCATCACAAATTTCACAAATAAAGCATTTTTTTCACTGCAAGTTGTGGTTTGTCCAAACTCATCAATGTATCTTATCATGTCTGGATCTCAGTCATGTACAGATTCTCGTAGAATTCACAAAAAAGCTTCCAGGTATTTTTTTTAAATAATAAAAATTAATGTTCTTGAAATATGTAAAGTGTGCCATTATAATATTAATCACTCTGTATATGATATTTTATTTCAGTTCTTAAAGCATTCTTTTTGTTTGTTTTCAAGACAGGTTTTTGTCCTCTAACAATTTTATGTTGGGTTATTCTTTTCCTGTCTATTTATTAATTATTTACTTTTTCTTAAAATTTAGTTAAAAGAAGAAAATTTAGTGCAGAAGAAAATTTTCTCATATTAACAGAAATGGCAACCAATCACGTTCAGGTTCTTGTAGAATTCACAAAAAAGCTACCAGGATTTCAGACTTTGGACCATGAAGACCAGATTGCTTTGCTGAAAGGGTCTGCGGTTGAAGCTATGTTCCTTCGTTCAGCTGAGATTTTCAATAAGAAACTTCCGTCTGGGCATTCTGACCTATTGGAAGAAAGAATTCGAAATAGTGGTATCTCTGATGAATATATAACACCTATGTTTAGTTTTTATAAAAGTATTGGGGAACTGAAAATGACTCAAGAGGAGTATGCTCTGCTTACAGCAATTGTTATCCTGTCTCCAGATAGACAATACATAAAGGATAGAGAGGCAGTAGAGAAGCTTCAGGAGCCACTTCTTGATGTGCTACAAAAGTTGTGTAAGATTCACCAGCCTGAAAATCCTCAACACTTTGCCTGTCTCCTGGGTCGCTGTAAATGGTAATGGTTTTCCAAATATGACCTGTGTCTTAAAAATTCATTATTCAAGTCAGGTTTTTGTCCTCTAACAATTTTATGTTGGGTTATTCTTTTCCTGTCTATTTATTAATTATTTACTTTTTCTTAAAATTTAGTTAAAAGAAGAGAATTTAGTGCAGAAGAAAATTTTCTCATATTAACAGAAATGGCAACCAATCACGTTCAGGTTCTTGTAGAATTCACAAAAAAGCTACCAGGATTTCAGACTTTGGACCATGAAGACCAGATTGCTTTGCTGAAAGGGTCTGCGGTTGAAGCTATGTTCCTTCGTTCAGCTGAGATTTTCAATAAGAAACTTCCGTCTGGGCATTCTGACCTATTGGAAGAAAGAATTCGAAATAGTGGTATCTCTGATGAATATATAACACCTATGTTTAGTTTTTATAAAAGTATTGGGGAACTGAAAATGACTCAAGAGGAGTATGCTCTGCTTACAGCAATTGTTATCCTGTCTCCAGATAGACAATACATAAAGGATAGAGAGGCAGTAGAGAAGCTTCAGGAGCCACTTCTTGATGTGCTACAAAAGTTGTGTAAGATTCACCAGCCTGAAAATCCTCAACACTTTGCCTGTCTCCTGGGTCGCCTGACTGAATTACGGACATTCAATCATCACCACGCTGAGATGCTGATGTCATGGAGAGTAAACGACCACAAGTTTACCCCACTTCTCTGTGAAATCTGGGACGTGCAGTGATGGGCCATGGCCCAACTTGTTTATTGCAGCTTATAATGGTTACAAATAAAGCAATAGCATCACAAATTTCACAAATAAAGCATTTTTTTCACTGCAGAAAAAAAA
>liver19_6reads
GGGGGAGAGATGCTGAAGCTTATGCCGGAAGGCCGCCTGTGGTCACCCAGGCTTCTGCTTCAGTCTCTCCTCCTTCTCCTCCTCAGCCCACTGTCTCCTCATCTCACCCCAGAGAAGAACCGAGTTCTGAGAGTCTACAGCAAAATTACTGGGCACTAGAAAGGAAGACTGGGCTCCGAATCCTCTTAGAGCCTTGGACATCTCTGGCCCAAAGCAATCCAAGGATCTTATTTGAGGACCACCATCCCAGAAGTACTTTCTCAAGTTGAAAAGTTGGAGTGGTAGCCAAGATGAATCTGATTGGGCACTCCCATTTACAGGCTACGGACGAGTTTTCTCTTTCTGAAAGCTTATTTGGTATGCTAACAGAACACGCGGCAGGCCCTCTGGGGCAGAATCTGGATTTGGAATCGTACTCCCCATACAACAATGTCCCGTTTCCTCAAGTTCAGCCACAGATTTCCTCCTCGTCTTACTATTCCAACCTGGGCTTCTACCCCCAACAACCGGAAGACTGGTATTCTCCTGGCATCTATGAACTCAGGCGAATGCCCGCTGAGACTGGGTACCAGGGAGAGACTGAGGTATCAGAGATGCCTGTGACAAAGAAGCCGCGAATGGCCGCGGCATCGGCAGGCAGAATAAAAGGGGATGAGCTGTGTGTTGTCTGTGGAGACAGGGCCTCTGGGTACCACTACAACGCGCTCACCTGTGAGGGCTGCAAAGGTTTCTTCCGAAGAAGCATTACCAAGAACGCCGTGTACAAGTGTAAGAACGGGGGCAACTGCGTGATGGACATGTACATGCGCAGGAAGTGCCAGGAGTGCCGGCTAAGGAAGTGCAAAGAGATGGGGATGTTGGCTGAATGTTTGTTAACTGAAATCCAGTGTAAATCTAAACGGCTAAGGAAAAATGTGAAGCAGCACGCTGATCAGACAGCTAATGAGGACGACAGCGAAGGGCGTGACTTGCGACAAGTGACCTCCACAACCAAGTTTTGCAGGGAGAAAACGGAACTCACGGCAGACCAACAGACCCTCCTGGATTATATTATGGATTCGTACAACAAACAGAGAATGCCTCAGGAAATCACAAATAAAATCGTATGTGCTCTCTCTGAACAATATAATTATTTAAAGTTAACATTTTCTGTGACCTTTTACTACTTTTTAAGGTGGGATTTATATGTAAATGTGTTATTCAAAGTGATTGTTTTCTGAGACTTCAAGTTATATGTCCAAACTTTTTATCAGCATTAAACAATTGGAAGGAAAAAA
>liver20_6reads
GGAAGAGGAGAGATGGAAGCTTATGCCGGAAGGCCGCCTGTGGTCACCCAGGCTTCTGCTTCAGTCTCTCCTCCTTCTCCTCCTCAGCCCACTGTCTCCTCATCTCACCCCAGAGAAGAACCGAGTTCTGAGAGTCTACAGCAAAATTACTGGGCACTAGAAAGGAAGACTGGGCTCCGAATCCTCTTAGAGCCTTGGACATCTCTGGCCCAAAGCAATCCAAGGATCTTATTTGAGGACCACCATCCCAGAAGTACTTTCTCAAGTTGAAAAGTTGGAGTGGTAGCCAAGATGAATCTGATTGGGCACTCCCATTTACAGGCTACGGACGAGTTTTCTCTTTCTGAAAGCTTATTTGGTATGCTAACAGAACACGCGGCAGGCCCTCTGGGGCAGAATCTGGATTTGGAATCGTACTCCCCATACAACAATGTCCCGTTTCCTCAAGTTCAGCCACAGATTTCCTCCTCGTCTTACTATTCCAACCTGGGCTTCTACCCCCAACTTGTTTATTGCAGCTTATAATGGTTACAAATAAAGCAATAGCATCACAAATTTCACAAATAAAGCATTTTTTTCACTGCAAAAAAA
>liver21_6reads
GGGACTGTCTCCTCATCTCACCCCAGAGAAGAACCGAGTTCTGAGAGTCTACAGCAAAATTACTGGGCACTAGAAAGGAAGACTGGGCTCCGAATCCTCTTAGAGCCTTGGACATCTCTGGCCCAAAGCAATCCAAAGCCCCTGCAGCCATGCTGAAGACAGACAGGGCTGGGAACCCTTAAGCTCATGTTAATAAGAAGAAAATGAGGAAGAAACCTAAGGGAAGATGGATTGGTTTATGGTGTAGATTATGATGGGAAGAAAATATAAACACTTAGAAAATAATTTCTCAGTGGAGACAAGATAAAAAGGTTAGAAAATCATTCTTAGCCTAGGGGGAAAGCTTTGAGGACTCACCTTTCACTGTCTCCTCTCTAGGGAGAAATTCCTTCAGAATGAAGCTTCAGACATTTGGGGATCTTATTTGAGGACCACCATCCCAGAAGTACTTTCTCAAGTTGAAAAGTTGGAGTGGTAGCCAAGATGAATCTGATTGGGCACTCCCATTTACAGGCTACGGACGAGTTTTCTCTTTCTGAAAGCTTATTTGGTATGCTAACAGAACACGCGGCAGGCCCTCTGGGGCAGAATCTGGATTTGGAATCGTACTCCCCATACAACAATGTCCCGTTTCCTCAAGTTCAGCCACAGATTTCCTCCTCGTCTTACTATTCCAACCTGGGCTTCTACCCCCAACAACCGGAAGACTGGTATTCTCCTGGCATCTATGAACTCAGGCGAATGCCCGCTGAGACTGGGTACCAGGGAGAGACTGAGGTATCAGAGATGCCTGTGACAAAGAAGCCGCGAATGGCCGCGGCATCGGCAGGCAGAATAAAAGGGGATGAGCTGTGTGTTGTCTGTGGAGACAGGGCCTCTGGGTACCACTACAACGCGCTCACCTGTGAGGGCTGCAAAGGTGAGAGCTTTCGTTTTCCTTTCAGTACAATTATACTGAGGTGGCTGCTACAATTTCTTGAACAAGGATTATAAGCAAGAAAATAACCACGTTTATAAATTATTTGTTATGTGTGTTTGTTGTTTGAACTGTCGATGAAGCATGGCCTCTTGATGGCAAGCGAACTCTGTGCGCTATAAAAAGCTCCAGTTCTCCACTGCTGTTGTCCAAGCCGTCTCTTGGTTCCTTCAGAACCCAATTTAGCCTGAGCTGGGGACATATTGGGCACATTAAGTTTATCTTTGCTATTTTCTCACTACTCTTGATAATTAGCTCATATTTCTTGCTGTTAATGAGATCATAGCCACACACAAACTCTGATGGTAATTAGTTCAAATGTCAGGACAAGATGGCCATAGAGATGATCCAGAGAAGCTATTATTAGTTTTAAGAAGCATATTATAAGGTACAATGAATAATAAGTTTAATATGGGGCCAGTGAGATGGCCATGGAGTTAAGATCCCTGGGACCCACATGGTATAAGGACTGCTGAGAGGTATCCTCTGACCTTCACAATGCCACAGCACACGCATGCCCCCCAATCAAATGAATGTAAAGAGCATATGTAAATAAGAATAAATTAGCATGGGTAGAAGAATTAGTAAAATGTATAACATACAGGGAGCACTTAATGAGTTGTTCTTATTATTCCTGCTAAGAGTCTTTGGATCCAGTTGTGTAGCGTGAAGTAAATGTGCTATGACATCATTTGGCAGTTTCTAGGAGGTACAGATTTGAGGTCCCACTCCGGGCCTATGGACTTGGGAGGCAGAGGCAGGCGGATTTCTGAGTTCGAGGCCAGCCTGGTCTACAAAGTGAGTTCCAGGACAGCCAGGGCTACACAGAGAAACCCTGTCTCGAAAAACAAAAAAGCAAAAAACAAAAACAAAAAAACCCAAAACAAACAAAAAAGAATTTCTGGAAGCAGAACCTAAGAGCCTGTGATTTCATGAGCCCCTCATGCTAAAATTTAAAAAATCTGGGCATAGGCGATATCCAAGGCACTCAAAAGGGCTTACCTGGCTGAACAGCGTGGAAAGCAACAGAGTGCCTGCTCTCTCTCTCTCTCTCTCTCTCTCTCTCCACCTCCCTCACTCCCTCTCCCTCTCTAGTCACCAGAAGGATAGTTTCGATCCAGAAAGACTGTATTAAAAGGTTGCAGCATTAGCATTAGGAAGGTTGAGAGCCAGTGGTCTAGAAGGATCTGAACCCATATCCTCATGCCTACACACTTCATCCATTGAGCACTCTTCAACACCCCTAAGATTCAAAACACTTTTGAATTCTAAGACACATTTGATTGTAAGAGCTTTCCGTGAGGACCAGTGCATGAACCTATACGATTTCAGTTAGTCACCAGCAGAGAACCCTTTCTCTAGAAGTTTGCATCCATCTCCAGCTTGAGGTAGGAACATTCATCTGTATATAAAAATGACTGGCAATCTAGCTAGAAAAGCACAAATTCCAGTCTAGGTCACGCTTCCTGCCAGAAGAGAAAGAAGTAGAAAAAGGCACTCATAGTCTACTTTAAGTCGGTATCACAGAAGAGGGGGCAGAATGGGTGTAGGAGCCAGAGGAGATGGGAGAACACCAGGAGGAGCCAGAGGGGATGGAGAACACCAGGAGGAGCCAGAGGAGATGGAGAACACCAGGAGGAGCCAGAGGAGATGGAGAACACCAGGAGGAGCCAGAGGGGATGGAGAACACCAGGAGGAGCCAGAGGGGATGGAGAGCACCAGGAGGAGCCAGAGGGGATGGAGAACACCAGGAGGAGCCAGAGGGGATGGAGAACACCAGGAGGAGCCAGAGGAGATGGAGAACACCAGGAGAACAAGGCCCTCTAAGTCAACGCAAGCAAGCTCATATGAACTCACAGAGACTGGAGCAGCATGCCCGGGGCCTGCACGGGTCTGCACCAGGTCCTTTGCATATATATATATATGCGTCCAATTCAGTGTTTTTATTGGATTCCTGAGTAAGTCTGTTTCTTGTGCCTTCTCTTGGGCTCTTTTCCTTCTTTTTGCTTGTTTAGTCCAACTCCAATGTGTAGTTTTTTTGTTTTATCTTATTATATTTTATCTATTGTGA
>liver22_5reads
GGGGTCACCCAGGCTTCTGCTTCAGTCTCTCCTCCTTCTCCTCCTCAGCCCACTGTCTCCTCATCTCACCCCAGAGAAGAACCGAGTTCTGAGAGTCTACAGCAAAATTACTGGGCACTAGAAAGGAAGACTGGGCTCCGAATCCTCTTAGAGCCTTGGACATCTCTGGCCCAAAGCAATCCAAGGATCTTATTTGAGGACCACCATCCCAGAAGTACTTTCTCAAGTTGAAAAGTTGGAGTGGTAGCCAAGATGAATCTGATTGGGCACTCCCATTTACAGGCTACGGACGAGTTTTCTCTTTCTGAAAGCTTATTTGGTATGCTAACAGAACACGCGGCAGGCCCTCTGGGGCAGAATCTGGATTTGGAATCGTACTCCCCATACAACAATGTCCCGTTTCCTCAAGTTCAGCCACAGATTTCCTCCTCGTCTTACTATTCCAACCTGGGCTTCTACCCCCAACAACCGGAAGACTGGTATTCTCCTGGCATCTATGAACTCAGGCGAATGCCCGCTGAGACTGGGTACCAGGGAGAGACTGAGGTATCAGAGATGCCTGTGACAAAGAAGCCGCGAATGGCCGCGGCATCGGCAGGCAGAATAAAAGGGGATGAGCTGTGTGTTGTCTGTGGAGACAGGGCCTCTGGGTACCACTACAACGCGCTCACCTGTGAGGGCTGCAAAGGTTTCTTCCGAAGAAGCATTACCAAGAACGCCGTGTACAAGTGTAAGAACGGGGGCAACTGCGTGATGGACATGTACATGCGCAGGAAGTGCCAGGAGTGCCGGCTAAGGAAGTGCAAAGAGATGGGGATGTTGGCTGAATGTTTGTTAACTGAAATCCAGTGTAAATCTAAACGGCTAAGGAAAAATGTGAAGCAGCACGCTGATCAGACAGCTAATGAGGACGACAGCGAAGGGCGTGACTTGCGACAAGTGACCTCCACAACCAAGTTTTGCAGGGAGAAAACGGAACTCACGGCAGACCAACAGACCCTCCTGGATTATATTATGGATTCGTACAACAAACAGAGAATGCCTCAGGAAATCACAAATAAAATCGTATGTGCTCTCTCTGAACAATATAATTATTTAAAGTTAACATTTTCTGTGACCTTTTACTACTTTTTAAGGTGGGATTTATATGTAAATGTGTTATTCAAAGTGATTGTTTTCTGAGACTTCAAGTTATATGTCCAAACTTTTTATCAGCATTAAACAATTGGAAAGGAAGTCTCAGGTCTATCTTGTAAATGGTAATGGTTTTCCAAATATGACCTGTGTCTTAAAAATTCATTATTCAAGTCAGGTTTTTGTCCTCTAACAATTTTATGTTGGGTTATTCTTTTCCTGTCTATTTATTAATTATTTACTTTTTCTTAAAATTTAGTTAAAAGAAGAAAATTTAGTGCAGAAGAAAATTTTCTCATATTAACAGAAATGGCAACCAATCACGTTCAGGTTCTTGTAGAATTCACAAAAAAGCTACCAGGATTTCAGACTTTGGACCATGAAGACCAGATTGCTTTGCTGAAAGGGTCTGCGGTTGAAGCTATGTTCCTTCGTTCAGCTGAGATTTTCAATAAGAAACTTCCGTCTGGGCATTCTGACCTATTGGAAGAAAGAATTCGAAATAGTGGTATCTCTGATGAATATATAACACCTATGTTTAGTTTTTATAAAAGTATTGGGGAACTGAAAATGACTCAAGAGGAGTATGCTCTGCTTACAGCAATTGTTATCCTGTCTCCAGATAGACAATACATAAAGGATAGAGAGGCAGTAGAGAAGCTTCAGGAGCCACTTCTTGATGTGCTACAAAAGTTGTGTAAGATTCACCAGCCTGAAAATCCTCAACACTTTGCCTGTCTCCTGGGTCGCCTGACTGAATTACGGACATTCAATCATCACCACGCTGAGATGCTGATGTCATGGAGAGTAAACGACCACAAGTTTACCCCACTTCTCTGTGAAATCTGGGACGTGCAGTGATGGGCCATGGCCCAACTTGTTTATTGCAGCTTATAATGGTTACAAATAAAGCAATAGCATCACAAATTTCACAAATAAAGCATTTTTTTCACTGCAAAAAA
>liver23_5reads
GGGGGAGAGATGCTGAAGCTTATGCCGGAAGGCCGCCTGTGGTCACCCAGGCTTCTGCTTCAGTCTCTCCTCCTTCTCCTCCTCAGCCCACTGTCTCCTCATCTCACCCCAGAGAAGAACCGAGTTCTGAGAGTCTACAGCAAAATTACTGGGCACTAGAAAGGAAGACTGGGCTCCGAATCCTCTTAGAGCCTTGGACATCTCTGGCCCAAAGCAATCCAAAGCCCCTGCAGCCATGCTGAAGACAGACAGGGCTGGGAACCCTTAAGCTCATGTTAATAAGAAGAAAATGAGGAAGAAACCTAAGGGAAGATGGATTGGTTTATGGTGTAGATTATGATGGGAAGAAAATATAAACACTTAGAAAATAATTTCTCAGTGGAGACAAGATAAAAAGGTTAGAAAATCATTCTTAGCCTAGGGGGAAAGCTTTGAGGACTCACCTTTCACTGTCTCCTCTCTAGGGAGAATGAAGCTTCAGACATTTGGGGATCTTATTTGAGGACCACCATCCCAGAAGTACTTTCTCAAGTTGAAAAGTTGGAGTGGTAGCCAAGATGAATCTGATTGGGCACTCCCATTTACAGGCTACGGACGAGTTTTCTCTTTCTGAAAGCTTATTTGGTATGCTAACAGAACACGCGGCAGGCCCTCTGGGGCAGAATCTGGATTTGGAATCGTACTCCCCATACAACAATGTCCCGTTTCCTCAAGTTCAGCCACAGATTTCCTCCTCGTCTTACTATTCCAACCTGGGCTTCTACCCCCAACAACCGGAAGACTGGTATTCTCCTGGCATCTATGAACTCAGGCGAATGCCCGCTGAGACTGGGTACCAGGGAGAGACTGAGGTATCAGAGATGCCTGTGACAAAGAAGCCGCGAATGGCCGCGGCATCGGCAGGCAGAATAAAAGGGGATGAGCTGTGTGTTGTCTGTGGAGACAGGGCCTCTGGGTACCACTACAACGCGCTCACCTGTGAGGGCTGCAAAGGTTTCTTCCGAAGAAGCATTACCAAGAACGCCGTGTACAAGTGTAAGAACGGGGGCAACTGCGTGATGGACATGTACATGCGCAGGAAGTGCCAGGAGTGCCGGCTAAGGAAGTGCAAAGAGATGGGGATGTTGGCTGAATGTTTGTTAACTGAAATCCAGTGTAAATCTAAACGGCTAAGGAAAAATGTGAAGCAGCACGCTGATCAGACAGCTAATGAGGACGACAGCGAAGGGCGTGACTTGCGACAAGTGACCTCCACAACCAAGTTTTGCAGGTGTAGGAGAAAACGGAACTCACGGCAGACCAACAGACCCTCCTGGATTATATTATGGATTCGTACAACAAACAGAGAATGCCTCAGGAAATCACAAATAAAATCTTAAAAGAAGAATTTAGTGCAGAAGAAAATTTTCTCATATTAACAGAAATGGCAACCAATCACGTTCAGGTTCTTGTAGAATTCACAAAAAAGCTACCAGGATTTCAGACTTTGGACCATGAAGACCAGATTGCTTTGCTGAAAGGGTCTGCGGTTGAAGCTATGTTCCTTCGTTCAGCTGAGATTTTCAATAAGAAACTTCCGTCTGGGCATTCTGACCTATTGGAAGAAAGAATTCGAAATAGTGGTATCTCTGATGAATATATAACACCTATGTTTAGTTTTTATAAAAGTATTGGGGAACTGAAAATGACTCAAGAGGAGTATGCTCTGCTTACAGCAATTGTTATCCTGTCTCCAGATAGACAATACATAAAGGATAGAGAGGCAGTAGAGAAGCTTCAGGAGCCACTTCTTGATGTGCTACAAAAGTTGTGTAAGATTCACCAGCCTGAAAATCCTCAACACTTTGCCTGTCTCCTGGGTCGCCTGACTGAATTACGGACATTCAATCATCACCACGCTGAGATGCTGATGTCATGGAGAGTAAACGACCACAAGTTTACCCCACTTCTCTGTGAAATCTGGGACGTGCAGTGATGGGCCATGGCCCAACTTGTTTATTGCAGCTTATAATGGTTACAAATAAAGCAATAGCATCACAAATTTCACAAATAAAGCATTTTTTTCACTGCAAAAAAA
>liver24_5reads
GGGAGGGATGCTGAAGCTTATGCCGGAAGGCCGCCTGTGGTCACCCAGGCTTCTGCTTCAGTCTCTCCTCCTTCTCCTCCTCAGCCCACTGTCTCCTCATCTCACCCCAGAGAAGAACCGAGTTCTGAGAGTCTACAGCAAAATTACTGGGCACTAGAAAGGAAGACTGGGCTCCGAATCCTCTTAGAGCCTTGGACATCTCTGGCCCAAAGCAATCCAAGGATCTTATTTGAGGACCACCATCCCAGAAGTACTTTCTCAAGTTGAAAAGTTGGAGTGGTAGCCAAGATGAATCTGATTGGGCACTCCCATTTACAGGCTACGGACGAGTTTTCTCTTTCTGAAAGCTTATTTGGTATGCTAACAGAACACGCGGCAGGCCCTCTGGGGCAGAATCTGGATTTGGAATCGTACTCCCCATACAACAATGTCCCGTTTCCTCAAGTTCAGCCACAGATTTCCTCCTCGTCTTACTATTCCAACCTGGGCTTCTACCCCCAACAACCGGAAGACTGGTATTCTCCTGGCATCTATGAACTCAGGCGAATGCCCGCTGAGACTGGGTACCAGGGAGAGACTGAGGTATCAGAGATGCCTGTGACAAAGAAGCCGCGAATGGCCGCGGCATCGGCAGGCAGAATAAAAGGGGATGAGCTGTGTGTTGTCTGTGGAGACAGGGCCTCTGGGTACCACTACAACGCGCTCACCTGTGAGGGCTGCAAAGGTTTCTTCCGAAGAAGCATTACCAAGAACGCCGTGTACAAGTGTAAGAACGGGGGCAACTGCGTGATGGACATGTACATGCGCAGGAAGTGCCAGGAGTGCCGGCTAAGGAAGTGCAAAGAGATGGGGATGTTGGCTGAATGTATGTATACAGGTTTGTTAACTGAAATCCAGTGTAAATCTAAACGGCTAAGGAAAAATGTGAAGCAGCACGCTGATCAGACAGCTAATGAGGACGACAGCGAAGGGCGTGACTTGCGACAAGTGACCTCCACAACCAAGTTTTGCAGGGAGAAAACGGAACTCACGGCAGACCAACAGACCCTCCTGGATTATATTATGGATTCGTACAACAAACAGAGAATGCCTCAGGAAATCACAAATAAAATCGGTTTCAGACACTGGATCACGAAGATCAGATTGCTTTGCTGAAAGGGTCTGCGGTTGAAGCTATGTTCCTTCGTTCAGCTGAGATTTTCAATAAGAAACTTCCGTCGGGCATTCTGACCTATTGGAAGAAAGAATTCGAAATAGTGGTATCTCTGATGAATATATAACACCTATGTTTAGTTTTTATAAAAGTATTGGGGAACTGAAAATGACTCAAGAGGAGTATGCTCTGCTTACAGCAATTGTTATCCTGTCTCCAGATAGACAATACATAAAGGATAGAGAGGCAGTAGAGAAGCTTCAGGAGCCACTTCTTGATGTGCTACAAAAGCTGTGCAAGATGTACCAGCCTGAAAATCCTCAACACTTTGCCTGTCTCCTGGGTCGCCTGACTGAATTACGGACATTCAATCATCACCACGCTGAGATGCTGATGTCTTGGAGAGTGAATGATCACAAGTTCACCCCGCTCCTCTGTGAGATCTGGGATGTGCAGTGATGGACACCAGTGGGGCTGGCTCCTTGTCCTCCTCGGAACAGAAACCTTGTTTCGTTTGTACCTGGTTTCACTCAAGAATCTCAATGAATATTTATGTGGCAATTATACACCTCCCACGGTTGTAAATACAGACTAGATAGAACTGCTTTCCCCACACTGTATTTTACAAGGCTTCAGGAAACCCCACTGGCATGCCCTTTTGGCCTAATTAAATCAATTGTTACTTCAATTCTATCTACTGAGCTAGGGGCATTTTATTCTTCATTCGACAATATTAATATATATTTTATAAAGTTGAGCTGTTTTCAACTGAGACAATAAACTGAATGTAATAGCAAGGAGACTTCTCATTTGGACAAAAAGAAATTGAGGAGTATCTCTTTAAGTGAAA
>liver25_5reads
CCTGGGCTCCTTCTCAGTTGCCGTGAGGAAGCTAAGGATGGTGATGCAGTTTCAGGGTTTAGAAAATCCAATTCAGATTAGTCTTCACCACAGCCACCGGCTGTCAGGATTTGTGCCGGAAGGGATGAGTGTGAAGCCAGCTAAAGGTATGCTAACAGAACACGCGGCAGGCCCTCTGGGGCAGAATCTGGATTTGGAATCGTACTCCCCATACAACAATGTCCCGTTTCCTCAAGTTCAGCCACAGATTTCCTCCTCGTCTTACTATTCCAACCTGGGCTTCTACCCCCAACAACCGGAAGACTGGTATTCTCCTGGCATCTATGAACTCAGGCGAATGCCCGCTGAGACTGGGTACCAGGGAGAGACTGAGGTATCAGAGATGCCTGTGACAAAGAAGCCGCGAATGGCCGCGGCATCGGCAGGCAGAATAAAAGGGGATGAGCTGTGTGTTGTCTGTGGAGACAGGGCCTCTGGGTACCACTACAACGCGCTCACCTGTGAGGGCTGCAAAGGTTTCTTCCGAAGAAGCATTACCAAGAACGCCGTGTACAAGTGTAAGAACGGGGGCAACTGCGTGATGGACATGTACATGCGCAGGAAGTGCCAGGAGTGCCGGCTAAGGAAGTGCAAAGAGATGGGGATGTTGGCTGAATGTTTGTTAACTGAAATCCAGTGTAAATCTAAACGGCTAAGGAAAAATGTGAAGCAGCACGCTGATCAGACAGCTAATGAGGACGACAGCGAAGGGCGTGACTTGCGACAAGTGACCTCCACAGACCAAGTTTTGCAGGTGTAGGAGAAAACGGAACTCACGGCAGACCAACAGACCCTCCTGGATTATATTATGGATTCGTACAACAAACAGAGAATGCCTCAGGAAATCACAAATAAAATCTTAAAAAAAATTTAAAGTTAAAAAAAAAAA
